# Supplementary material for: DHX36 binding induces RNA structurome remodeling and regulates RNA abundance via m6A reader YTHDF1
Source: Nat Commun. 2024 Nov 15;15:9890. doi: 10.1038/s41467-024-54000-y (PMC11564809; doi:10.1038/s41467-024-54000-y)
Supplement: Supplementary file 3 — Supplementary Data 1 [file 41467_2024_54000_MOESM3_ESM.xlsx]

## Sheet: All mRNAs with coverage>1
Supplemental Table S1. Structure-seq data analyses in HEK293T cells
All mRNAs with average RT coverage>1 in Structure-seq data
TranscriptID	GeneID	GeneName	KO_NAI_Rep1_Coverage	KO_NAI_Rep2_Coverage	WT_NAI_Rep1_Coverage	WT_NAI_Rep2_Coverage
ENST00000000233.10	ENSG00000004059.11	ARF5	11.226	21.257	14.6945	13.388
ENST00000000412.8	ENSG00000003056.8	M6PR	1.93467	3.52797	2.00612	1.98816
ENST00000000442.11	ENSG00000173153.15	ESRRA	2.75715	5.17158	2.23449	1.91113
ENST00000001008.6	ENSG00000004478.8	FKBP4	4.16424	7.74906	5.08724	5.07297
ENST00000002125.9	ENSG00000003509.16	NDUFAF7	4.24049	7.16949	7.94915	4.02474
ENST00000002165.11	ENSG00000001036.14	FUCA2	1.64555	3.00671	1.97022	2.30034
ENST00000002596.6	ENSG00000002587.10	HS3ST1	21.3414	34.1812	76.7136	34.382
ENST00000003100.13	ENSG00000001630.17	CYP51A1	3.00063	5.17026	6.30659	4.21718
ENST00000003302.8	ENSG00000048028.11	USP28	57.5441	91.7254	221.976	98.4859
ENST00000003912.7	ENSG00000001461.17	NIPAL3	6.87226	10.6011	22.987	9.76296
ENST00000004531.14	ENSG00000003989.17	SLC7A2	1.37307	2.16828	1.96468	1.30269
ENST00000005082.13	ENSG00000005801.18	ZNF195	2.29703	3.82822	3.06287	2.10941
ENST00000005257.7	ENSG00000006451.8	RALA	1.50538	2.74695	1.19311	1.19957
ENST00000005260.9	ENSG00000006453.14	BAIAP2L1	1.92206	3.236	1.87843	1.41438
ENST00000005286.8	ENSG00000006118.14	TMEM132A	3.35269	5.26559	3.42771	2.3593
ENST00000005340.10	ENSG00000004975.12	DVL2	1.89357	3.61312	1.54987	1.52845
ENST00000005374.10	ENSG00000006625.18	GGCT	3.50436	6.1387	5.99806	5.14646
ENST00000005558.8	ENSG00000006652.14	IFRD1	2.83961	5.25586	1.16203	1.2275
ENST00000006275.8	ENSG00000007255.10	TRAPPC6A	1.15547	2.16915	1.64925	1.60945
ENST00000006777.11	ENSG00000005486.17	RHBDD2	3.68488	7.14419	1.91047	1.86395
ENST00000007264.7	ENSG00000007376.8	RPUSD1	1.41964	2.59062	4.06253	3.53151
ENST00000007390.3	ENSG00000007520.4	TSR3	2.4086	4.42018	6.96609	5.73036
ENST00000007516.8	ENSG00000004779.10	NDUFAB1	7.71837	14.25	20.512	19.0346
ENST00000009041.11	ENSG00000010270.13	STARD3NL	1.93746	3.5055	2.23219	2.37638
ENST00000009180.10	ENSG00000010278.14	CD9	3.78105	7.10294	2.46405	2.45261
ENST00000009589.7	ENSG00000008988.9	RPS20	44.4272	80.1008	93.3392	96.3968
ENST00000010299.10	ENSG00000009780.15	FAM76A	1.42993	2.38227	2.77693	1.82459
ENST00000010404.6	ENSG00000008394.13	MGST1	1.85444	3.20111	4.00556	4.40333
ENST00000011473.6	ENSG00000008282.8	SYPL1	1.70508	3.00941	1.77281	1.85983
ENST00000011684.11	ENSG00000008323.15	PLEKHG6	3.23993	5.12188	4.59201	2.68056
ENST00000011691.5	ENSG00000008324.11	SS18L2	1.82436	3.3641	3.57564	3.4359
ENST00000012049.10	ENSG00000011478.12	QPCTL	7.16102	11.8875	16.9388	8.87759
ENST00000012443.9	ENSG00000011485.15	PPP5C	2.93873	5.4986	4.384	4.59916
ENST00000013034.3	ENSG00000239672.7	NME1	18.2	34.3862	25.0553	25.4277
ENST00000013070.11	ENSG00000012963.15	UBR7	1.38162	2.52276	1.17492	1.27741
ENST00000013222.5	ENSG00000241644.2	INMT	3.32095	5.62471	8.69195	4.76661
ENST00000014914.5	ENSG00000013588.8	GPRC5A	2.10732	3.52968	5.748	2.41774
ENST00000014935.7	ENSG00000013563.14	DNASE1L1	1.50698	2.68955	3.04942	2.08035
ENST00000016171.5	ENSG00000014919.12	COX15	1.40212	2.41444	2.92909	1.79023
ENST00000016946.8	ENSG00000015568.13	RGPD5	2.10444	3.73662	1.40952	1.23325
ENST00000019019.6	ENSG00000068438.15	FTSJ1	1.37783	2.60302	1.57531	1.69169
ENST00000022615.9	ENSG00000078668.14	VDAC3	4.81369	8.72195	10.1313	10.3557
ENST00000023939.8	ENSG00000022277.12	RTF2	2.63188	4.97018	3.34346	3.45356
ENST00000025399.10	ENSG00000023734.11	STRAP	5.10687	9.28036	6.06662	6.06037
ENST00000029410.10	ENSG00000027847.14	B4GALT7	1.56217	3.03771	2.01414	1.94932
ENST00000034275.12	ENSG00000031823.14	RANBP3	1.00625	1.91596	1.42533	1.54458
ENST00000037243.7	ENSG00000034713.8	GABARAPL2	3.56321	6.36691	7.80164	7.38335
ENST00000037869.7	ENSG00000035141.8	FAM136A	6.83195	12.6639	4.95357	5.07573
ENST00000040663.8	ENSG00000037757.14	MRI1	9.13629	15.423	21.8288	10.6789
ENST00000044462.12	ENSG00000041357.16	PSMA4	2.89513	5.11675	5.20882	5.88691
ENST00000052569.10	ENSG00000047932.14	GOPC	1.23927	2.2628	1.01111	1.03203
ENST00000053468.4	ENSG00000048544.6	MRPS10	6.48547	10.96	8.86946	5.82706
ENST00000053867.8	ENSG00000030582.18	GRN	2.77548	5.26961	4.15124	3.66933
ENST00000054666.11	ENSG00000049245.13	VAMP3	1.4056	2.67983	2.09141	2.26229
ENST00000054950.3	ENSG00000049449.9	RCN1	7.03073	12.8993	5.04434	5.10696
ENST00000055077.8	ENSG00000049541.11	RFC2	7.69893	13.4513	9.85392	6.24881
ENST00000057513.8	ENSG00000050730.16	TNIP3	46.3139	72.4904	176.543	73.0284
ENST00000066544.8	ENSG00000004897.12	CDC27	1.18888	2.2117	1.24447	1.33436
ENST00000070846.10	ENSG00000057294.14	PKP2	2.50307	4.44127	3.0184	1.82877
ENST00000072869.9	ENSG00000133597.11	ADCK2	2.08162	3.93859	2.30665	2.02487
ENST00000075120.12	ENSG00000059804.16	SLC2A3	2.39571	3.99007	2.9736	1.50418
ENST00000078429.9	ENSG00000088256.9	GNA11	1.69993	2.81046	6.06971	3.1239
ENST00000081029.8	ENSG00000061794.13	MRPS35	2.9907	5.47538	3.03611	3.19639
ENST00000084795.9	ENSG00000063177.13	RPL18	27.0851	50.1146	116.849	109.448
ENST00000085068.7	ENSG00000063241.8	ISOC2	1.60036	3.1347	5.1802	4.6628
ENST00000085079.11	ENSG00000063245.14	EPN1	2.3955	4.51997	3.10195	2.86151
ENST00000155674.9	ENSG00000069998.12	HDHD5	4.55709	8.38351	7.3466	6.1782
ENST00000156084.8	ENSG00000068308.13	OTUD5	1.87149	3.45491	1.77291	1.7667
ENST00000156109.7	ENSG00000068394.11	GPKOW	1.40857	2.7417	1.40736	1.41823
ENST00000156471.10	ENSG00000021776.11	AQR	1.41528	2.28314	3.27689	1.42591
ENST00000156825.5	ENSG00000071655.18	MBD3	2.92405	5.178	6.08012	4.29201
ENST00000157812.7	ENSG00000013275.8	PSMC4	2.02225	3.74672	3.43126	3.7142
ENST00000158526.9	ENSG00000071859.15	FAM50A	4.04358	7.36642	2.23164	2.08071
ENST00000159111.9	ENSG00000127663.15	KDM4B	1.66643	2.87132	4.37712	1.43013
ENST00000160827.8	ENSG00000079616.12	KIF22	2.39347	4.48816	4.61695	4.3125
ENST00000162044.14	ENSG00000064545.15	TMEM161A	1.40044	2.56089	4.29556	3.30311
ENST00000162749.7	ENSG00000067182.8	TNFRSF1A	1.35622	2.49124	1.21613	1.09217
ENST00000165698.9	ENSG00000068615.18	REEP1	28.202	43.6525	114.715	46.5166
ENST00000166345.8	ENSG00000071539.14	TRIP13	1.77531	3.24938	2.50123	2.95391
ENST00000168216.11	ENSG00000072506.13	HSD17B10	8.39035	15.9265	12.022	11.0283
ENST00000169551.11	ENSG00000075336.12	TIMM21	6.51573	10.2647	21.8041	9.13558
ENST00000170447.12	ENSG00000075975.16	MKRN2	1.50757	2.75811	1.50036	1.60598
ENST00000171111.10	ENSG00000079999.14	KEAP1	1.37363	2.60374	2.22777	2.18136
ENST00000173527.6	ENSG00000066583.12	ISOC1	1.1695	2.10459	2.03916	2.16023
ENST00000175091.5	ENSG00000068697.7	LAPTM4A	4.08358	7.51833	4.85191	4.79106
ENST00000175506.8	ENSG00000070669.17	ASNS	16.2272	29.6161	7.90446	8.29427
ENST00000176643.11	ENSG00000072210.19	ALDH3A2	1.66937	2.80875	3.20719	2.15262
ENST00000176763.10	ENSG00000072786.13	STK10	4.73145	7.47072	14.2585	6.39314
ENST00000177742.7	ENSG00000074071.14	MRPS34	6.48123	12.0693	20.6064	16.2849
ENST00000178638.8	ENSG00000074410.14	CA12	2.09628	3.24504	5.95309	2.72232
ENST00000179259.6	ENSG00000078237.7	TIGAR	5.0335	8.0625	12.9033	5.77619
ENST00000182527.4	ENSG00000065308.5	TRAM2	22.1293	35.0974	88.1612	36.0952
ENST00000183605.10	ENSG00000066405.13	CLDN18	1.63745	2.48271	2.387	1.3554
ENST00000184266.3	ENSG00000065518.8	NDUFB4	6.21231	11.4723	12.1046	13.3015
ENST00000185150.9	ENSG00000068912.14	ERLEC1	2.05562	3.74233	1.23149	1.26994
ENST00000187762.7	ENSG00000072954.7	TMEM38A	3.56388	5.94106	7.00913	3.31787
ENST00000188312.6	ENSG00000075089.9	ACTR6	2.12343	3.68169	4.72716	2.99229
ENST00000188376.9	ENSG00000075415.12	SLC25A3	5.50629	9.87421	11.5299	11.7123
ENST00000190611.9	ENSG00000079156.17	OSBPL6	38.8401	62.49	148.851	66.8453
ENST00000192788.6	ENSG00000065060.17	UHRF1BP1	1.23761	2.13569	1.69935	1.04955
ENST00000193322.8	ENSG00000081087.15	OSTM1	26.6859	41.8432	105.087	43.0134
ENST00000194097.8	ENSG00000249437.7	NAIP	1.48628	2.47955	2.70922	1.45868
ENST00000194118.8	ENSG00000081791.9	DELE1	1.11671	2.15123	1.09491	1.1208
ENST00000194155.7	ENSG00000112852.7	PCDHB2	1.24927	2.0817	3.19251	1.70132
ENST00000194214.9	ENSG00000081870.11	HSPB11	3.14333	5.43982	2.49015	2.92451
ENST00000194530.8	ENSG00000082146.13	STRADB	1.23548	2.31382	2.04548	2.28186
ENST00000196061.5	ENSG00000083444.17	PLOD1	1.38487	2.70857	1.51597	1.58655
ENST00000196551.8	ENSG00000083845.9	RPS5	34.5135	62.3176	118.234	123.497
ENST00000197268.13	ENSG00000084444.14	FAM234B	1.71465	2.95456	3.42059	2.20234
ENST00000198767.10	ENSG00000085721.12	RRN3	1.39192	2.431	1.16645	1.18373
ENST00000199389.11	ENSG00000086232.13	EIF2AK1	1.7322	3.3322	1.81519	1.94399
ENST00000199706.13	ENSG00000086504.17	MRPL28	6.07617	11.0453	12.459	9.53185
ENST00000199814.9	ENSG00000086589.12	RBM22	2.34247	4.28677	2.09965	2.15274
ENST00000200457.9	ENSG00000087077.14	TRIP6	4.63002	9.11229	5.34279	5.0195
ENST00000202017.6	ENSG00000088356.6	PDRG1	1.05521	1.94888	1.29959	1.31237
ENST00000202773.13	ENSG00000089009.15	RPL6	75.3827	139.115	143.999	162.337
ENST00000202834.11	ENSG00000089063.15	TMEM230	3.27328	5.91842	5.03059	5.66689
ENST00000203166.10	ENSG00000249115.9	HAUS5	1.52672	2.66713	3.67962	2.47814
ENST00000203407.6	ENSG00000010256.11	UQCRC1	9.88143	18.5885	13.9166	13.3482
ENST00000203630.9	ENSG00000089693.10	MLF2	9.5315	18.345	7.61026	7.32215
ENST00000204517.11	ENSG00000090447.12	TFAP4	3.16235	5.77798	8.1013	3.92877
ENST00000204549.9	ENSG00000090470.15	PDCD7	4.05563	6.60631	6.23777	3.12899
ENST00000204566.7	ENSG00000090487.11	SPG21	1.71246	3.21691	2.22136	2.35039
ENST00000204726.8	ENSG00000090615.15	GOLGA3	2.24137	3.77977	4.35185	2.22745
ENST00000205061.9	ENSG00000090863.11	GLG1	1.43814	2.44322	3.04903	1.91102
ENST00000205194.5	ENSG00000090971.5	NAT14	1.08747	2.0934	4.90363	3.7613
ENST00000205402.10	ENSG00000091140.14	DLD	2.23049	4.00707	2.25226	2.59955
ENST00000205636.4	ENSG00000091317.8	CMTM6	6.93194	10.8043	22.9265	10.9195
ENST00000206020.8	ENSG00000091640.8	SPAG7	2.19622	4.11255	2.15139	1.85757
ENST00000206262.2	ENSG00000091844.8	RGS17	3.69373	5.70975	13.7332	5.43399
ENST00000206380.8	ENSG00000091947.10	TMEM101	1.55052	2.93701	2.64567	2.29331
ENST00000206451.11	ENSG00000092010.15	PSME1	1.87241	3.48444	2.8444	3.02386
ENST00000206542.9	ENSG00000092094.11	OSGEP	1.49519	2.60152	2.97823	2.67038
ENST00000209728.9	ENSG00000094804.12	CDC6	2.50756	4.4153	3.17182	2.22025
ENST00000209873.9	ENSG00000094914.14	AAAS	1.49614	2.81312	2.18467	1.99228
ENST00000209875.9	ENSG00000094916.16	CBX5	2.09459	3.63283	3.72395	2.31243
ENST00000209884.5	ENSG00000076321.11	KLHL20	1.64137	2.59771	5.5148	2.34222
ENST00000210060.12	ENSG00000095059.16	DHPS	1.70685	3.16369	3.32292	3.18006
ENST00000210444.6	ENSG00000095380.11	NANS	7.28947	12.7368	5.20374	4.93209
ENST00000211287.9	ENSG00000156711.17	MAPK13	2.09786	3.4559	3.746	2.04386
ENST00000211379.9	ENSG00000204463.12	BAG6	1.78481	3.26284	3.15987	3.12996
ENST00000211998.9	ENSG00000035403.17	VCL	4.53543	7.17526	16.0406	6.49991
ENST00000212355.9	ENSG00000069702.11	TGFBR3	10.7853	16.7133	44.0546	17.9001
ENST00000214869.7	ENSG00000099203.7	TMED1	1.99571	3.78125	2.28676	2.04167
ENST00000215071.8	ENSG00000099341.11	PSMD8	10.2732	19.5052	11.2951	12.4014
ENST00000215095.11	ENSG00000099365.11	STX1B	1.16478	1.89728	3.41066	1.36015
ENST00000215115.4	ENSG00000099385.11	BCL7C	1.71478	3.10351	4.51754	3.75561
ENST00000215375.7	ENSG00000099624.8	ATP5F1D	2.31288	4.50604	8.95171	7.31489
ENST00000215565.3	ENSG00000099795.7	NDUFB7	5.31273	9.82772	29.2772	24.6273
ENST00000215567.10	ENSG00000099797.15	TECR	1.7645	3.32601	6.8304	7.27504
ENST00000215570.8	ENSG00000099800.8	TIMM13	2.33854	4.49248	8.85809	7.7282
ENST00000215574.9	ENSG00000099804.9	CDC34	3.31616	6.48977	4.53352	3.85886
ENST00000215659.13	ENSG00000188130.14	MAPK12	4.47721	8.54249	4.69218	4.04783
ENST00000215730.12	ENSG00000099940.12	SNAP29	25.5106	40.3767	85.2142	36.0254
ENST00000215742.9	ENSG00000184436.12	THAP7	1.12605	2.21234	2.54236	2.37186
ENST00000215754.8	ENSG00000240972.2	MIF	79.8507	147.056	133.232	125.176
ENST00000215770.6	ENSG00000099974.8	DDTL	1.93675	3.59203	5.00443	4.35863
ENST00000215793.13	ENSG00000099995.19	SF3A1	1.34781	2.62193	1.73846	1.9157
ENST00000215829.8	ENSG00000100028.12	SNRPD3	5.75873	9.84214	11.4768	8.07359
ENST00000215832.10	ENSG00000100030.14	MAPK1	1.76009	2.95291	2.57009	1.61419
ENST00000215862.8	ENSG00000133422.13	MORC2	1.50828	2.70233	1.51388	1.0573
ENST00000215882.10	ENSG00000100075.10	SLC25A1	4.61668	8.91273	6.58177	6.19845
ENST00000215904.7	ENSG00000241360.2	PDXP	3.37394	6.53506	5.181	4.45549
ENST00000215906.6	ENSG00000128203.7	ASPHD2	1.34135	2.14574	3.10745	1.46958
ENST00000215917.11	ENSG00000100104.13	SRRD	1.59965	2.82533	3.58447	2.41378
ENST00000215941.9	ENSG00000100124.15	ANKRD54	1.12656	2.11985	1.75168	1.68744
ENST00000215956.10	ENSG00000100138.15	SNU13	9.80594	17.9269	10.524	11.8916
ENST00000215957.10	ENSG00000100139.13	MICALL1	2.43215	4.41283	4.26927	2.77086
ENST00000215980.10	ENSG00000100162.15	CENPM	3.61793	7.04803	6.48239	5.70117
ENST00000216024.7	ENSG00000100206.10	DMC1	7.02513	11.6856	11.8488	6.08554
ENST00000216027.8	ENSG00000100209.10	HSCB	5.20271	8.91312	9.30317	4.24977
ENST00000216029.7	ENSG00000100211.10	CBY1	5.17403	9.77297	2.32509	2.17491
ENST00000216034.6	ENSG00000100216.6	TOMM22	2.97488	5.68276	5.92315	5.43005
ENST00000216037.10	ENSG00000100219.16	XBP1	23.1769	43.2758	7.596	7.40833
ENST00000216038.6	ENSG00000100220.12	RTCB	3.42468	6.49108	6.24827	6.84341
ENST00000216039.9	ENSG00000100221.10	JOSD1	3.2742	5.93502	4.62599	3.25007
ENST00000216044.10	ENSG00000100226.16	GTPBP1	2.74144	4.81729	6.04976	2.81586
ENST00000216061.9	ENSG00000100239.16	PPP6R2	1.10369	1.90598	2.343	1.89719
ENST00000216075.11	ENSG00000100253.13	MIOX	7.28495	12.0421	11.4846	6.3122
ENST00000216080.5	ENSG00000100258.18	LMF2	2.56793	4.90741	2.58788	2.17614
ENST00000216083.6	ENSG00000183741.12	CBX6	1.18997	2.2768	1.67053	1.39969
ENST00000216085.12	ENSG00000100263.14	RHBDD3	3.21115	6.08277	2.28547	1.75
ENST00000216099.13	ENSG00000243811.10	APOBEC3D	5.31901	8.96977	12.6285	6.7506
ENST00000216117.9	ENSG00000100292.17	HMOX1	6.21507	11.7514	1.96201	2.0058
ENST00000216121.12	ENSG00000184117.12	NIPSNAP1	2.18936	4.13469	4.81113	4.96769
ENST00000216122.9	ENSG00000100297.16	MCM5	1.88256	3.41886	4.442	4.50072
ENST00000216124.10	ENSG00000100299.18	ARSA	3.76986	6.47752	7.21547	3.94782
ENST00000216129.7	ENSG00000100304.13	TTLL12	3.41004	6.53058	4.14032	3.91699
ENST00000216146.9	ENSG00000100316.16	RPL3	104.771	195.707	158.304	156.251
ENST00000216180.8	ENSG00000100344.11	PNPLA3	2.19949	3.59666	3.66315	2.02217
ENST00000216181.10	ENSG00000100345.21	MYH9	1.42116	2.6465	1.40831	1.38064
ENST00000216185.7	ENSG00000100348.10	TXN2	4.98652	9.63146	9	8.48464
ENST00000216187.10	ENSG00000100350.14	FOXRED2	2.35402	3.90514	4.42599	2.47355
ENST00000216190.13	ENSG00000100353.18	EIF3D	12.5705	23.4641	10.9005	10.7536
ENST00000216194.11	ENSG00000239900.12	ADSL	7.23657	13.1445	7.15318	7.87153
ENST00000216214.7	ENSG00000100376.12	FAM118A	1.61412	2.79751	3.26121	1.75991
ENST00000216218.8	ENSG00000100380.14	ST13	5.23388	9.33479	6.51853	6.66116
ENST00000216225.9	ENSG00000100387.9	RBX1	6.32962	11.3827	9.17038	10.0017
ENST00000216237.10	ENSG00000100395.15	L3MBTL2	1.74341	3.22742	1.90935	1.70107
ENST00000216252.4	ENSG00000100410.8	PHF5A	7.42871	14.1179	7.66255	7.29563
ENST00000216254.9	ENSG00000100412.16	ACO2	3.76473	7.08086	1.96048	2.10355
ENST00000216259.8	ENSG00000100417.12	PMM1	2.35697	4.22804	2.27236	1.81225
ENST00000216264.13	ENSG00000100422.14	CERK	3.102	5.30691	4.65075	2.86872
ENST00000216277.12	ENSG00000090060.18	PAPOLA	3.44135	6.1452	2.63878	3.06684
ENST00000216281.12	ENSG00000080824.18	HSP90AA1	24.9547	45.2093	31.36	33.1522
ENST00000216288.11	ENSG00000075413.18	MARK3	2.16942	4.04055	1.33952	1.50515
ENST00000216294.5	ENSG00000023608.5	SNAPC1	3.7311	6.31173	6.16281	2.85417
ENST00000216297.7	ENSG00000092201.10	SUPT16H	3.76602	6.92013	3.76309	3.69698
ENST00000216330.7	ENSG00000100442.11	FKBP3	5.29234	9.46227	6.68806	6.82709
ENST00000216350.12	ENSG00000100462.16	PRMT5	4.85639	9.18106	5.52643	5.6163
ENST00000216361.9	ENSG00000100473.18	COCH	1.25494	2.29252	1.20806	1.36924
ENST00000216366.8	ENSG00000100478.15	AP4S1	1.54989	2.37118	2.59157	1.26475
ENST00000216367.10	ENSG00000100479.13	POLE2	1.05027	1.89355	1.13187	1.25606
ENST00000216378.2	ENSG00000100490.9	CDKL1	1.99366	3.38859	4.81476	2.67029
ENST00000216392.8	ENSG00000100504.17	PYGL	9.76769	18.2041	2.21766	2.52645
ENST00000216410.8	ENSG00000100522.10	GNPNAT1	3.23228	5.53156	4.66167	2.84454
ENST00000216416.9	ENSG00000100528.12	CNIH1	2.16793	3.90727	2.0545	2.3553
ENST00000216442.12	ENSG00000100554.12	ATP6V1D	1.44869	2.67084	1.97184	1.95307
ENST00000216445.7	ENSG00000100557.9	CCDC198	2.27718	3.74132	4.29796	1.93703
ENST00000216452.9	ENSG00000100564.9	PIGH	2.83202	5.35319	1.79899	2.01436
ENST00000216455.9	ENSG00000100567.13	PSMA3	8.42558	15.5231	10.0419	11.8124
ENST00000216465.10	ENSG00000100577.19	GSTZ1	1.29367	2.3654	2.47089	2.19494
ENST00000216468.8	ENSG00000100580.8	TMED8	1.22745	2.05232	1.69858	1.03557
ENST00000216479.8	ENSG00000100591.8	AHSA1	11.6422	21.8024	8.72904	9.28892
ENST00000216484.6	ENSG00000100596.6	SPTLC2	2.04431	3.3987	3.29183	1.85359
ENST00000216500.9	ENSG00000100612.14	DHRS7	2.1452	3.79492	1.34813	1.2486
ENST00000216513.5	ENSG00000100625.9	SIX4	1.26148	2.17627	2.81356	1.6886
ENST00000216554.8	ENSG00000100664.11	EIF5	2.73253	4.99895	1.78683	1.98003
ENST00000216639.8	ENSG00000100749.8	VRK1	2.32491	4.10048	1.8917	2.34958
ENST00000216714.8	ENSG00000100823.12	APEX1	3.91391	7.20523	10.8044	10.6123
ENST00000216727.8	ENSG00000100836.10	PABPN1	10.998	19.521	21.037	13.009
ENST00000216756.11	ENSG00000100865.15	CINP	2.31197	4.32353	2.28256	2.61765
ENST00000216774.11	ENSG00000100883.12	SRP54	2.54163	4.63083	1.57777	1.79735
ENST00000216780.9	ENSG00000100889.12	PCK2	3.0854	5.78375	2.7787	2.75941
ENST00000216799.9	ENSG00000100908.14	EMC9	1.88172	3.70251	2.32736	2.04062
ENST00000216802.10	ENSG00000100911.16	PSME2	3.75126	6.8649	4.60101	4.53535
ENST00000216832.9	ENSG00000100941.9	PNN	2.96097	5.47907	3.194	3.60351
ENST00000216923.5	ENSG00000020256.20	ZFP64	1.43194	2.43357	3.0661	1.94797
ENST00000216968.5	ENSG00000101000.6	PROCR	1.39614	2.65727	1.08309	1.09718
ENST00000217026.5	ENSG00000101057.16	MYBL2	9.18448	17.4754	6.41245	6.23772
ENST00000217109.9	ENSG00000101138.12	CSTF1	1.59514	2.74919	3.68395	2.36393
ENST00000217121.9	ENSG00000101150.17	TPD52L2	3.79966	7.07709	3.16095	3.05337
ENST00000217162.5	ENSG00000101190.13	TCFL5	2.94209	4.80628	4.79201	2.63907
ENST00000217173.7	ENSG00000185019.17	UBOX5	1.81368	2.93859	2.94603	1.73529
ENST00000217182.6	ENSG00000101210.12	EEF1A2	7.30079	13.8561	4.17777	3.2246
ENST00000217185.3	ENSG00000101213.7	PTK6	5.49875	9.37708	8.62625	4.18917
ENST00000217195.12	ENSG00000101220.17	C20orf27	1.39739	2.57571	7.99385	6.25442
ENST00000217233.8	ENSG00000101255.11	TRIB3	5.60888	10.7264	1.2106	1.11605
ENST00000217244.9	ENSG00000101266.19	CSNK2A1	1.43942	2.41916	3.18825	1.70708
ENST00000217402.3	ENSG00000101421.4	CHMP4B	1.7208	3.04934	2.2867	2.39413
ENST00000217426.7	ENSG00000101444.13	AHCY	6.81061	12.5593	12.6394	13.4588
ENST00000217428.7	ENSG00000101446.8	SPINT3	1.45032	2.42283	4.17336	1.27907
ENST00000217455.9	ENSG00000101473.17	ACOT8	2.09627	4.02602	2.39896	2.23938
ENST00000217456.3	ENSG00000101474.12	APMAP	1.84643	3.53158	2.94821	2.77965
ENST00000217515.11	ENSG00000091164.13	TXNL1	2.26758	3.65565	3.65814	2.17195
ENST00000217652.7	ENSG00000101608.12	MYL12A	4.14414	7.22638	3.64007	4.2899
ENST00000217740.4	ENSG00000101695.9	RNF125	7.31407	11.5409	20.9489	9.76956
ENST00000217893.10	ENSG00000273841.5	TAF9	7.39157	13.2487	5.03356	6.22633
ENST00000217901.10	ENSG00000067829.19	IDH3G	2.10795	3.81259	2.34183	2.65742
ENST00000217957.9	ENSG00000101842.13	VSIG1	5.21429	8.68758	9.83378	5.19259
ENST00000217958.8	ENSG00000101843.19	PSMD10	5.09598	9.58475	6.50442	6.66916
ENST00000217961.4	ENSG00000101846.7	STS	3.77899	5.83436	15.6377	6.20215
ENST00000217971.8	ENSG00000101856.10	PGRMC1	6.60916	11.8797	12.9718	15.0405
ENST00000218008.8	ENSG00000101892.12	ATP1B4	1.41421	2.35639	3.59125	1.76976
ENST00000218056.9	ENSG00000101940.18	WDR13	1.3674	2.5723	1.86528	1.81206
ENST00000218075.9	ENSG00000101958.14	GLRA2	2.22544	4.0555	5.80418	2.51481
ENST00000218089.13	ENSG00000101972.18	STAG2	705.42	1265.04	2632.7	1354.27
ENST00000218200.12	ENSG00000102081.14	FMR1	8.43583	13.0298	7.47438	5.09857
ENST00000218224.8	ENSG00000102103.16	PQBP1	2.97842	5.23471	3.61871	3.85072
ENST00000218230.6	ENSG00000102109.9	PCSK1N	2.1084	4.02148	3.4043	2.30957
ENST00000218340.4	ENSG00000102218.6	RP2	1.24115	2.07786	2.9973	1.6026
ENST00000218364.5	ENSG00000102241.12	HTATSF1	2.13442	3.76235	5.29744	4.66951
ENST00000218388.9	ENSG00000102265.12	TIMP1	4.54297	8.45052	2.28776	2.38411
ENST00000218432.10	ENSG00000102309.15	PIN4	1.31647	2.52445	2.16358	2.45981
ENST00000218439.8	ENSG00000102316.17	MAGED2	9.60858	18.0317	3.47573	3.46653
ENST00000218516.3	ENSG00000102393.11	GLA	5.95748	10.8125	7.25361	7.52771
ENST00000218652.11	ENSG00000102471.14	NDFIP2	2.58434	4.52747	1.92344	2.10619
ENST00000219097.7	ENSG00000091651.9	ORC6	12.1989	20.8879	17.4907	10.4857
ENST00000219169.9	ENSG00000102898.12	NUTF2	2.60925	4.83058	5.50307	5.8051
ENST00000219204.8	ENSG00000102931.8	ARL2BP	1.91667	3.49238	1.89787	2.03913
ENST00000219235.5	ENSG00000102962.5	CCL22	3.63649	5.99348	9.90192	4.79527
ENST00000219240.9	ENSG00000102967.12	DHODH	7.63432	12.8203	19.1236	8.75193
ENST00000219252.10	ENSG00000102978.13	POLR2C	1.21384	2.25184	2.35905	2.56495
ENST00000219299.8	ENSG00000103021.9	CCDC113	1.40505	2.34851	3.42914	1.88503
ENST00000219302.7	ENSG00000103024.7	NME3	3.25749	6.05337	11.5815	9.83614
ENST00000219313.9	ENSG00000103035.11	PSMD7	4.17669	7.87301	5.35644	5.60307
ENST00000219320.9	ENSG00000103042.9	SLC38A7	22.067	34.1134	90.51	34.4703
ENST00000219400.8	ENSG00000103121.9	CMC2	2.52299	4.28468	4.14785	2.17694
ENST00000219431.4	ENSG00000103152.11	MPG	2.21644	4.28356	5.4807	5.59983
ENST00000219439.9	ENSG00000103160.12	HSDL1	1.54894	2.57143	3.11297	1.80971
ENST00000219473.11	ENSG00000103194.15	USP10	1.40459	2.65625	1.68584	1.81516
ENST00000219478.11	ENSG00000103199.14	ZNF500	21.7146	33.9263	79.3388	33.6462
ENST00000219479.7	ENSG00000103202.13	NME4	7.57658	14.2282	13.003	12.5646
ENST00000219535.7	ENSG00000103254.10	ANTKMT	1.19379	2.22609	4.14037	2.58137
ENST00000219542.3	ENSG00000103260.9	METRN	1.18162	2.21225	2.12363	1.45952
ENST00000219548.9	ENSG00000103266.11	STUB1	5.354	10.0232	11.0388	8.94698
ENST00000219596.5	ENSG00000103313.12	MEFV	2.51601	4.17696	6.49257	3.25357
ENST00000219782.10	ENSG00000103495.14	MAZ	6.62143	12.5536	16.5732	14.8928
ENST00000219789.11	ENSG00000103502.14	CDIPT	3.57709	6.87731	4.46363	4.02226
ENST00000219794.11	ENSG00000103507.14	BCKDK	1.09435	2.07912	2.67371	2.89828
ENST00000219821.9	ENSG00000103534.17	TMC5	3.41156	5.6834	6.742	2.95307
ENST00000219837.12	ENSG00000103550.14	KNOP1	4.07148	6.78165	7.6351	4.20308
ENST00000220003.13	ENSG00000103653.16	CSK	1.5517	2.97361	2.70318	2.4295
ENST00000220058.9	ENSG00000103707.10	MTFMT	4.33151	7.24882	10.5687	5.97523
ENST00000220166.9	ENSG00000103811.16	CTSH	1.40338	2.582	1.80402	1.64367
ENST00000220496.9	ENSG00000104129.10	DNAJC17	1.22151	2.02903	1.73871	1.04301
ENST00000220531.8	ENSG00000104164.11	BLOC1S6	3.35429	5.58018	5.32576	2.94822
ENST00000220562.9	ENSG00000012232.9	EXTL3	1.61131	2.54964	2.27567	1.12762
ENST00000220584.9	ENSG00000079459.13	FDFT1	1.2473	2.24779	4.39774	4.32793
ENST00000220597.4	ENSG00000076641.4	PAG1	7.93596	12.3837	31.9657	12.5335
ENST00000220669.10	ENSG00000104231.11	ZFAND1	2.12093	3.87311	1.43656	1.70774
ENST00000220809.9	ENSG00000104368.18	PLAT	1.44038	2.59948	1.41228	1.61908
ENST00000220849.10	ENSG00000104408.10	EIF3E	5.62543	10.0069	13.4384	14.8486
ENST00000220853.8	ENSG00000104412.8	EMC2	1.68576	2.80885	3.22093	2.29438
ENST00000220876.11	ENSG00000104435.13	STMN2	9.9937	15.3978	43.5239	16.4739
ENST00000220913.10	ENSG00000104472.10	CHRAC1	1.45444	2.55403	2.60081	1.80806
ENST00000220966.10	ENSG00000104524.14	PYCR3	3.24542	5.37617	8.08816	5.04856
ENST00000221086.8	ENSG00000104643.10	MTMR9	5.38121	8.51229	16.0109	6.86667
ENST00000221114.8	ENSG00000104671.8	DCTN6	1.54511	2.68851	1.20703	1.47958
ENST00000221130.11	ENSG00000104687.14	GSR	4.58292	7.39037	12.0768	6.74019
ENST00000221132.8	ENSG00000104689.10	TNFRSF10A	2.39531	3.89029	4.1733	2.01673
ENST00000221138.9	ENSG00000104695.13	PPP2CB	1.82468	3.45707	1.70488	1.90643
ENST00000221232.11	ENSG00000088038.19	CNOT3	1.05538	1.92616	1.24778	1.27405
ENST00000221233.9	ENSG00000077348.9	EXOSC5	1.97192	3.69809	4.70712	4.65296
ENST00000221307.13	ENSG00000186529.16	CYP4F3	5.61105	8.70665	17.5616	7.93389
ENST00000221315.10	ENSG00000256087.7	ZNF432	2.60203	4.17882	5.60656	3.05069
ENST00000221418.9	ENSG00000104823.9	ECH1	1.78148	3.38782	2.66889	2.60967
ENST00000221419.9	ENSG00000104824.17	HNRNPL	5.13198	9.47085	12.0717	12.5134
ENST00000221444.1	ENSG00000104848.1	KCNA7	4.56234	7.55983	8.14962	3.53649
ENST00000221448.9	ENSG00000104852.15	SNRNP70	4.32397	8.12547	14.417	11.6186
ENST00000221486.5	ENSG00000104889.6	RNASEH2A	5.87427	9.97275	13.5178	8.7569
ENST00000221494.10	ENSG00000104897.10	SF3A2	1.61125	3.089	2.02967	2.10321
ENST00000221504.12	ENSG00000104907.12	TRMT1	1.74013	3.3315	2.50092	2.32094
ENST00000221561.12	ENSG00000104964.14	TLE5	4.01381	7.75146	4.12799	4.07647
ENST00000221566.7	ENSG00000104969.10	SGTA	3.05695	5.97534	5.24753	4.81704
ENST00000221576.4	ENSG00000104979.9	C19orf53	6.34791	11.9642	12.662	14.6064
ENST00000221801.8	ENSG00000105202.9	FBL	9.04359	16.1788	25.2153	23.9004
ENST00000221855.8	ENSG00000105254.12	TBCB	2.8854	5.16937	6.84787	6.30122
ENST00000221856.11	ENSG00000105255.11	FSD1	1.8024	3.40284	1.52893	1.50928
ENST00000221859.9	ENSG00000105258.9	POLR2I	2.24887	4.09729	7.03846	6.11991
ENST00000221922.11	ENSG00000105321.14	CCDC9	3.95163	6.86624	12.4531	4.5074
ENST00000221957.9	ENSG00000105355.9	PLIN3	41.3017	64.6109	160.74	65.5222
ENST00000221975.6	ENSG00000105372.8	RPS19	124.679	228.854	233.758	243.21
ENST00000221992.11	ENSG00000105388.16	CEACAM5	5.10686	8.42886	7.11886	3.88771
ENST00000221996.12	ENSG00000105392.16	CRX	6.43574	10.9184	12.8772	6.41466
ENST00000222002.4	ENSG00000105398.4	SULT2A1	6.48029	10.659	11.3726	5.433
ENST00000222005.7	ENSG00000105401.9	CDC37	5.23006	9.60235	10.7236	10.3179
ENST00000222008.11	ENSG00000105404.11	RABAC1	5.21495	9.59947	12.5541	10.004
ENST00000222120.8	ENSG00000105514.8	RAB3D	1.37155	2.28379	3.41142	1.9691
ENST00000222190.9	ENSG00000105583.11	WDR83OS	5.90803	11.0368	12.1823	10.5
ENST00000222219.8	ENSG00000105612.9	DNASE2	3.97367	6.62571	6.45276	3.71347
ENST00000222247.10	ENSG00000105640.13	RPL18A	61.267	112.071	192.712	199
ENST00000222248.4	ENSG00000105641.4	SLC5A5	1.91479	3.24813	4.65834	2.53761
ENST00000222249.13	ENSG00000105642.15	KCNN1	2.23703	3.53173	4.28504	1.99421
ENST00000222254.13	ENSG00000105647.18	PIK3R2	1.83086	3.09249	3.56874	2.11536
ENST00000222266.2	ENSG00000205155.8	PSENEN	1.46179	2.64452	3.39369	3.22093
ENST00000222284.10	ENSG00000105677.12	TMEM147	5.45559	9.84544	7.37486	7.67935
ENST00000222305.8	ENSG00000105698.16	USF2	1.08653	2.051	2.51175	2.33066
ENST00000222307.9	ENSG00000105700.11	KXD1	3.70588	7.00223	6.6962	6.48399
ENST00000222308.8	ENSG00000105701.16	FKBP8	5.75015	11.0339	8.53248	7.41135
ENST00000222329.9	ENSG00000105722.10	ERF	1.11793	2.07525	1.42119	1.23961
ENST00000222330.8	ENSG00000105723.12	GSK3A	2.04425	3.82026	2.1104	1.98996
ENST00000222388.6	ENSG00000285292.1	ABCF2	4.23535	7.94734	2.07051	2.16575
ENST00000222402.8	ENSG00000078967.13	UBE2D4	1.28058	2.17031	2.86385	1.66717
ENST00000222482.10	ENSG00000128510.12	CPA4	4.3858	7.60846	13.5869	5.1843
ENST00000222511.10	ENSG00000105793.15	GTPBP10	3.55007	5.91793	6.26228	3.27105
ENST00000222547.8	ENSG00000105829.13	BET1	1.49595	2.54122	1.43851	1.37635
ENST00000222553.8	ENSG00000105835.12	NAMPT	1.95274	3.55517	1.4774	1.67837
ENST00000222690.10	ENSG00000105968.18	H2AZ2	1.61557	2.81699	3.94688	2.995
ENST00000222693.5	ENSG00000105971.15	CAV2	4.18869	6.83266	6.92446	3.69919
ENST00000222800.7	ENSG00000106077.18	ABHD11	8.15924	13.4906	12.805	7.28475
ENST00000222803.10	ENSG00000106080.11	FKBP14	4.70766	7.70766	8.11312	4.20575
ENST00000222969.10	ENSG00000106245.11	BUD31	4.72502	8.86013	3.83254	3.82493
ENST00000223026.9	ENSG00000106302.10	HYAL4	1.18099	1.91241	2.7335	1.55044
ENST00000223029.8	ENSG00000106305.10	AIMP2	4.09942	7.71345	5.22974	5.03175
ENST00000223073.6	ENSG00000106344.8	RBM28	1.41526	2.38095	2.86683	1.71437
ENST00000223114.9	ENSG00000106384.12	MOGAT3	144.253	229.314	564.517	239.23
ENST00000223129.8	ENSG00000106399.11	RPA3	1.8742	3.3259	3.28034	2.92422
ENST00000223136.5	ENSG00000214253.9	FIS1	6.20598	12.1749	10.7825	9.02417
ENST00000223145.10	ENSG00000106415.13	GLCCI1	2.76962	4.30084	9.73586	3.87911
ENST00000223167.5	ENSG00000106436.7	MYL10	2.0319	3.30209	4.80558	2.5005
ENST00000223208.10	ENSG00000106477.19	CEP41	57.5935	92.3912	220.104	98.4791
ENST00000223273.7	ENSG00000241127.8	YAE1	1.11264	2.04713	1.48391	1.86782
ENST00000223321.9	ENSG00000106588.11	PSMA2	4.66783	8.52826	11.5408	11.5848
ENST00000223324.3	ENSG00000106591.4	MRPL32	3.47203	6.39744	4.7704	5.25175
ENST00000223336.10	ENSG00000106603.18	COA1	4.7905	8.89093	6.44168	7.2257
ENST00000223361.7	ENSG00000106628.10	POLD2	8.20677	15.3703	8.16103	7.73434
ENST00000223368.7	ENSG00000106635.8	BCL7B	2.51384	4.85259	1.48616	1.42599
ENST00000223369.3	ENSG00000106636.8	YKT6	3.35539	6.44035	3.44866	3.06905
ENST00000223459.10	ENSG00000229809.8	ZNF688	288.656	479.204	1057.12	517.567
ENST00000223500.9	ENSG00000086065.14	CHMP5	3.67789	6.57	2.96211	3.13632
ENST00000223641.5	ENSG00000106803.10	SEC61B	16.762	31.7798	13.5151	15.048
ENST00000223836.10	ENSG00000106992.19	AK1	2.27483	4.47211	2.23946	2.31156
ENST00000223864.7	ENSG00000107020.10	PLGRKT	1.01122	1.87041	1.6051	1.61837
ENST00000223865.8	ENSG00000107021.16	TBC1D13	3.24578	5.77761	9.55256	3.87385
ENST00000224073.6	ENSG00000107223.13	EDF1	21.1422	40.466	13.0408	14.472
ENST00000224237.9	ENSG00000026025.16	VIM	8.10016	14.6979	11.8645	12.1452
ENST00000224784.10	ENSG00000107796.13	ACTA2	1.09273	1.92285	1.88947	2.02151
ENST00000224807.9	ENSG00000107819.13	SFXN3	1.15641	1.9851	2.20661	1.45952
ENST00000225171.7	ENSG00000108176.15	DNAJC12	1.04672	1.88115	1.34098	1.47541
ENST00000225174.8	ENSG00000108179.14	PPIF	5.42551	10.0588	7.20774	6.53531
ENST00000225296.8	ENSG00000005100.13	DHX33	33.378	52.3934	133.017	55.8636
ENST00000225298.12	ENSG00000011260.14	UTP18	2.4832	4.52427	3.49387	3.4224
ENST00000225308.12	ENSG00000013306.16	SLC25A39	8.1071	15.3219	12.6276	11.028
ENST00000225430.9	ENSG00000108298.11	RPL19	82.8886	151.583	124.683	152.353
ENST00000225504.8	ENSG00000213246.7	SUPT4H1	3.68124	6.62744	4.48554	4.32549
ENST00000225519.5	ENSG00000197417.9	SHPK	2.26697	3.6422	4.32928	2.36625
ENST00000225525.4	ENSG00000213977.8	TAX1BP3	1.50274	2.79359	2.46677	2.28694
ENST00000225573.5	ENSG00000108439.10	PNPO	4.77339	8.1765	11.7384	6.68736
ENST00000225603.9	ENSG00000108468.15	CBX1	3.44017	6.22558	3.7171	3.93535
ENST00000225614.6	ENSG00000108479.12	GALK1	1.57618	3.03324	5.41967	4.43837
ENST00000225655.6	ENSG00000108518.8	PFN1	15.2159	28.5856	48.031	45.7047
ENST00000225665.12	ENSG00000108528.14	SLC25A11	2.29805	4.32289	8.24009	7.61561
ENST00000225696.8	ENSG00000108559.12	NUP88	1.88098	3.46876	1.6808	2
ENST00000225698.8	ENSG00000108561.8	C1QBP	30.0616	55.512	53.5428	53.1113
ENST00000225724.9	ENSG00000108587.15	GOSR1	1.46141	2.54786	2.20619	1.38307
ENST00000225726.10	ENSG00000108588.14	CCDC47	2.59354	4.76478	2.17124	2.44576
ENST00000225729.8	ENSG00000108591.10	DRG2	1.00316	1.94523	1.6851	1.59242
ENST00000225742.13	ENSG00000108604.16	SMARCD2	2.79489	5.29183	2.35964	2.64536
ENST00000225777.7	ENSG00000108639.7	SYNGR2	2.69406	4.929	4.69664	4.14114
ENST00000225792.10	ENSG00000108654.15	DDX5	9.08254	16.5191	9.14336	10.2153
ENST00000225805.8	ENSG00000108666.10	C17orf75	10.2583	17.3891	17.8539	8.69148
ENST00000225916.10	ENSG00000108773.11	KAT2A	1.96179	3.82241	2.53147	2.48683
ENST00000225964.9	ENSG00000108821.13	COL1A1	4.27684	6.60943	16.6292	6.43473
ENST00000225969.9	ENSG00000108826.16	MRPL27	3.92263	7.43066	9.00146	8.47153
ENST00000225972.8	ENSG00000108829.10	LRRC59	3.11115	5.75478	3.73602	4.1497
ENST00000226004.8	ENSG00000108861.9	DUSP3	1.65926	3.04128	1.96702	1.46336
ENST00000226105.11	ENSG00000108961.14	RANGRF	3.76747	7.08916	4.60241	4.16627
ENST00000226299.8	ENSG00000002549.12	LAP3	1.37975	2.49186	2.58544	2.89738
ENST00000226319.11	ENSG00000077684.16	JADE1	10.4975	16.1113	45.4705	17.1484
ENST00000226522.8	ENSG00000109270.13	LAMTOR3	1.68171	3.14192	1.45693	1.72108
ENST00000226574.9	ENSG00000109320.13	NFKB1	7.54761	11.515	28.7615	11.7908
ENST00000226796.7	ENSG00000109534.17	GAR1	4.30276	7.65385	4.7929	4.71006
ENST00000226951.11	ENSG00000109684.15	CLNK	1.96946	3.33121	3.99582	1.64134
ENST00000227155.9	ENSG00000085117.12	CD82	118.163	187.622	431.309	186.929
ENST00000227157.8	ENSG00000134333.14	LDHA	12.7047	22.8049	28.2158	32.1882
ENST00000227266.10	ENSG00000109861.16	CTSC	1.0626	1.89085	2.11878	2.44248
ENST00000227322.8	ENSG00000109917.11	ZPR1	2.01912	3.54757	4.05873	2.46008
ENST00000227348.9	ENSG00000109943.9	CRTAM	2.79126	4.42071	5.5271	2.34021
ENST00000227349.7	ENSG00000109944.11	JHY	2.04889	3.40108	3.59609	2.17545
ENST00000227378.7	ENSG00000109971.14	HSPA8	20.3391	36.7908	41.3263	45.9789
ENST00000227503.13	ENSG00000168066.20	SF1	4.09126	7.70446	3.35732	3.32468
ENST00000227520.10	ENSG00000110104.13	CCDC86	1.5	2.79838	2.87027	3.16432
ENST00000227524.9	ENSG00000110107.9	PRPF19	4.74015	9.04795	5.01584	5.24144
ENST00000227525.8	ENSG00000110108.10	TMEM109	1.42199	2.62594	3.37218	2.93656
ENST00000227868.9	ENSG00000110435.12	PDHX	1.42497	2.62625	1.2433	1.2549
ENST00000228136.9	ENSG00000110696.10	C11orf58	14.3093	23.9349	31.2758	16.7635
ENST00000228140.6	ENSG00000110700.7	RPS13	43.8714	80.4633	103.692	103.696
ENST00000228251.9	ENSG00000060138.13	YBX3	7.65078	14.0155	7.6114	7.95959
ENST00000228264.10	ENSG00000013573.17	DDX11	2.80005	5.29763	2.70371	2.43811
ENST00000228306.8	ENSG00000089157.16	RPLP0	130.838	249.897	162.269	166.492
ENST00000228318.7	ENSG00000075415.12	SLC25A3	5.89147	10.4848	12.3011	12.6863
ENST00000228425.11	ENSG00000110841.14	PPFIBP1	1.31996	2.18037	2.6105	1.67553
ENST00000228495.11	ENSG00000110906.13	KCTD10	2.0541	3.5754	4.44348	2.64251
ENST00000228506.8	ENSG00000110917.8	MLEC	1.1511	2.10773	1.64353	1.46183
ENST00000228740.7	ENSG00000111144.10	LTA4H	2.46891	4.51566	3.58018	3.64002
ENST00000228825.12	ENSG00000111229.16	ARPC3	15.1312	27.7005	12.9894	14.345
ENST00000228827.8	ENSG00000111231.9	GPN3	2.38805	4.12569	2.29602	2.43132
ENST00000228843.13	ENSG00000111247.14	RAD51AP1	2.51203	4.60037	1.8099	1.97965
ENST00000228872.9	ENSG00000111276.11	CDKN1B	1.65768	3.10083	1.31784	1.23278
ENST00000228936.6	ENSG00000111339.12	ART4	1.82671	2.91762	3.66893	1.52297
ENST00000229179.9	ENSG00000111581.10	NUP107	3.17289	5.43239	4.70171	2.99259
ENST00000229195.7	ENSG00000111596.13	CNOT2	68.359	108.356	265.423	114.691
ENST00000229201.4	ENSG00000111602.12	TIMELESS	1.17783	2.2176	2.28594	2.15954
ENST00000229214.9	ENSG00000111615.14	KRR1	6.65792	10.4663	25.2991	10.4211
ENST00000229238.5	ENSG00000111639.8	MRPL51	7.04236	13.0334	15.7235	11.8841
ENST00000229239.10	ENSG00000111640.15	GAPDH	70.8115	133.715	125.973	141.348
ENST00000229251.7	ENSG00000111652.10	COPS7A	3.20174	6.07267	3.27209	2.93895
ENST00000229265.10	ENSG00000111665.11	CDCA3	1.04876	2.1501	2.45793	2.30975
ENST00000229266.8	ENSG00000111666.11	CHPT1	2.93953	5.37874	3.61617	3.84978
ENST00000229268.12	ENSG00000111667.13	USP5	1.18176	2.30975	2.00409	1.77987
ENST00000229270.8	ENSG00000111669.15	TPI1	27.7463	52.8059	47.6067	46.4677
ENST00000229277.6	ENSG00000111674.9	ENO2	2.48365	4.587	1.05495	1.00044
ENST00000229281.6	ENSG00000111678.11	C12orf57	20.8929	39.8161	5.46429	5.30536
ENST00000229307.9	ENSG00000111704.11	NANOG	3.4171	5.58135	7.906	4.16001
ENST00000229328.10	ENSG00000111725.11	PRKAB1	1.79621	3.37917	1.15825	1.18124
ENST00000229329.7	ENSG00000111726.13	CMAS	1.97138	3.48369	2.73726	2.79565
ENST00000229335.11	ENSG00000111732.11	AICDA	27.5439	43.0939	100.339	41.3894
ENST00000229340.10	ENSG00000111737.12	RAB35	1.23301	2.3199	1.17309	1.12018
ENST00000229379.3	ENSG00000111775.3	COX6A1	46.25	87.0951	54.1381	52.6735
ENST00000229390.8	ENSG00000111786.9	SRSF9	9.80278	18.1494	22.5074	19.3979
ENST00000229447.9	ENSG00000009765.14	IYD	1.80871	3.00453	3.5398	1.65655
ENST00000229563.6	ENSG00000111843.14	TMEM14C	6.12414	11.0571	11.9094	11.9793
ENST00000229633.7	ENSG00000111911.7	HINT3	3.06498	5.26113	4.95217	2.73225
ENST00000229729.11	ENSG00000204385.12	SLC44A4	3.95782	6.57701	6.64861	3.39899
ENST00000229758.8	ENSG00000112029.10	FBXO5	1.698	2.98977	1.63468	1.96883
ENST00000229829.7	ENSG00000204252.14	HLA-DOA	1.45365	2.33526	2.84147	1.45019
ENST00000229854.12	ENSG00000112118.20	MCM3	4.71558	8.55398	6.29541	6.34842
ENST00000230036.2	ENSG00000112293.15	GPLD1	1.81845	2.97651	5.80618	2.6616
ENST00000230048.5	ENSG00000112304.11	ACOT13	1.1505	1.93936	3.15891	1.85371
ENST00000230050.4	ENSG00000112306.8	RPS12	128.596	240.639	172.797	182.163
ENST00000230053.11	ENSG00000112309.11	B3GAT2	76.6201	124.037	306.73	133.812
ENST00000230056.8	ENSG00000112312.10	GMNN	1.90174	3.47861	6.15372	6.0832
ENST00000230085.13	ENSG00000112335.15	SNX3	3.29791	6.02803	4.95828	5.706
ENST00000230122.3	ENSG00000112365.4	ZBTB24	2.11762	3.52084	3.86626	2.0125
ENST00000230354.10	ENSG00000112592.14	TBP	3.67688	5.71505	3.72849	2.58548
ENST00000230361.4	ENSG00000112599.9	GUCA1B	6.97532	11.818	10.7254	5.3301
ENST00000230413.9	ENSG00000112651.12	MRPL2	1.65702	3.24499	3.06793	3.04343
ENST00000230419.9	ENSG00000112655.16	PTK7	1.01327	1.92063	1.52381	1.43828
ENST00000230431.10	ENSG00000112667.12	DNPH1	7.72409	14.4573	25.5015	20.8963
ENST00000230640.10	ENSG00000039123.16	MTREX	1.53409	2.8154	1.55455	1.81641
ENST00000230895.10	ENSG00000112977.15	DAP	1.24936	2.26091	1.98931	2.19718
ENST00000230901.9	ENSG00000112983.17	BRD8	1.77354	3.31279	1.46763	1.58836
ENST00000231188.9	ENSG00000113262.16	GRM6	2.26832	3.68691	4.08483	2.01921
ENST00000231198.12	ENSG00000113272.14	THG1L	2.84917	4.5527	4.91956	2.72122
ENST00000231238.10	ENSG00000113312.11	TTC1	1.48889	2.75694	3.52708	3.77639
ENST00000231368.10	ENSG00000113441.16	LNPEP	1.22888	2.10443	3.39759	1.38317
ENST00000231461.10	ENSG00000113532.13	ST8SIA4	1.3875	2.33054	3.72864	1.90475
ENST00000231498.8	ENSG00000113569.16	NUP155	2.75865	4.66567	5.87492	3.45754
ENST00000231512.5	ENSG00000113583.8	C5orf15	2.52675	4.53315	3.65112	3.85414
ENST00000231526.8	ENSG00000113597.18	TRAPPC13	1.49521	2.63154	1.54753	1.34046
ENST00000231572.8	ENSG00000113643.9	RARS1	3.14663	5.57803	4.28571	4.79538
ENST00000231668.13	ENSG00000113734.17	BNIP1	1.63378	3.0867	1.27205	1.34679
ENST00000231706.6	ENSG00000013293.6	SLC7A14	1.4241	2.39452	2.5538	1.31532
ENST00000232125.9	ENSG00000114023.15	FAM162A	2.00375	3.53	5.5475	5.23625
ENST00000232424.4	ENSG00000114315.4	HES1	2.0972	3.7338	3.74714	1.57116
ENST00000232458.9	ENSG00000114346.13	ECT2	1.30201	2.39452	1.36784	1.5673
ENST00000232496.5	ENSG00000114383.10	TUSC2	2.13909	4.1223	3.18585	2.94365
ENST00000232501.8	ENSG00000114388.14	NPRL2	235.967	381.226	950.337	410.238
ENST00000232519.9	ENSG00000114405.10	C3orf14	1.96952	3.63425	1.67054	2.03483
ENST00000232564.8	ENSG00000114450.10	GNB4	3.75008	6.29538	7.22917	4.00586
ENST00000232607.7	ENSG00000114491.14	UMPS	2.10299	3.69328	5.05698	2.41016
ENST00000232888.7	ENSG00000114767.7	RRP9	1.48735	2.64698	2.41337	2.21415
ENST00000232905.4	ENSG00000114784.4	EIF1B	6.28398	11.2951	3.07404	3.3428
ENST00000232978.13	ENSG00000114857.18	NKTR	1.31333	2.29915	2.40584	1.24257
ENST00000233025.11	ENSG00000114902.14	SPCS1	4.30897	7.83349	5.90564	6.67438
ENST00000233027.10	ENSG00000114904.13	NEK4	2.03206	3.41606	4.88731	2.77693
ENST00000233047.8	ENSG00000011638.10	TMEM159	2.45554	4.20864	6.01937	3.31495
ENST00000233057.9	ENSG00000055332.18	EIF2AK2	5.53008	8.76158	14.6544	6.64788
ENST00000233078.8	ENSG00000071626.16	DAZAP1	1.54099	2.76146	4.11116	3.79713
ENST00000233084.8	ENSG00000079785.15	DDX1	3.95812	7.21708	4.59766	4.7934
ENST00000233114.13	ENSG00000014641.20	MDH1	8.35907	15.3799	11.9977	12.7467
ENST00000233143.6	ENSG00000034510.6	TMSB10	12.413	22.2739	41.7326	37.0261
ENST00000233146.7	ENSG00000095002.15	MSH2	2.38889	4.25755	1.83301	2.17887
ENST00000233190.11	ENSG00000023228.14	NDUFS1	4.42388	7.38125	8.52329	5.01518
ENST00000233336.7	ENSG00000114999.8	TTL	24.2785	38.1971	89.8443	38.4113
ENST00000233468.5	ENSG00000115128.7	SF3B6	25.9215	46.0754	14.0431	16.5708
ENST00000233535.9	ENSG00000115194.11	SLC30A3	3.18944	5.43032	8.72061	3.19966
ENST00000233545.6	ENSG00000115204.15	MPV17	2.35807	4.48746	2.02508	2.18054
ENST00000233557.7	ENSG00000115216.14	NRBP1	1.57658	3.01525	1.29695	1.25225
ENST00000233575.7	ENSG00000115234.11	SNX17	1.85187	3.47623	3.49958	3.18294
ENST00000233609.8	ENSG00000115268.9	RPS15	40.833	74.9006	137.762	128.659
ENST00000233615.7	ENSG00000239779.7	WBP1	2.56729	4.87564	3.70698	3.49063
ENST00000233623.10	ENSG00000115282.20	TTC31	1.12832	1.967	1.91826	1.16934
ENST00000233627.14	ENSG00000115286.20	NDUFS7	2.14795	4.15324	4.81374	4.42404
ENST00000233630.11	ENSG00000115289.14	PCGF1	1.06181	2.02208	1.0298	1.14128
ENST00000233741.8	ENSG00000115392.11	FANCL	1.1082	2	1.53448	1.49643
ENST00000233809.9	ENSG00000115457.10	IGFBP2	1.83935	3.38075	4.60085	3.85492
ENST00000233838.9	ENSG00000115486.12	GGCX	1.62528	2.69768	2.92257	1.74851
ENST00000233892.8	ENSG00000115540.15	MOB4	3.78356	6.34329	5.31897	3.47569
ENST00000233893.10	ENSG00000115541.11	HSPE1	14.1601	25.8112	37.3849	40.1007
ENST00000234038.11	ENSG00000115685.15	PPP1R7	2.02371	3.75361	1.89691	1.9433
ENST00000234091.8	ENSG00000115738.10	ID2	4.83137	8.88039	7.63333	8.17941
ENST00000234111.9	ENSG00000115758.13	ODC1	6.9697	13.1196	8.69697	8.35838
ENST00000234115.10	ENSG00000115762.16	PLEKHB2	5.11291	8.93368	7.35346	4.32826
ENST00000234142.9	ENSG00000196208.14	GREB1	1.30084	2.21841	3.28592	1.84046
ENST00000234160.5	ENSG00000115806.13	GORASP2	4.02494	7.59362	2.64963	2.83361
ENST00000234170.10	ENSG00000115816.15	CEBPZ	1.55755	2.78984	1.40897	1.52018
ENST00000234198.9	ENSG00000115844.11	DLX2	1.22055	2.17978	1.71504	1.3351
ENST00000234296.7	ENSG00000115942.9	ORC2	1.89247	3.16842	3.65454	2.13599
ENST00000234301.3	ENSG00000115944.15	COX7A2L	2.03551	3.64884	3.20167	2.96756
ENST00000234310.8	ENSG00000221823.11	PPP3R1	1.29143	2.33212	1.55938	1.58088
ENST00000234420.10	ENSG00000116062.16	MSH6	1.21033	2.2357	1.3891	1.37304
ENST00000234454.6	ENSG00000116096.6	SPR	2.60936	4.9972	2.14116	1.83578
ENST00000234549.11	ENSG00000009780.15	FAM76A	1.49243	2.4884	2.93643	1.92634
ENST00000234590.10	ENSG00000074800.16	ENO1	86.7197	163.152	69.2112	74.8478
ENST00000234626.11	ENSG00000097046.13	CDC7	2.16179	3.93684	2.39701	2.58152
ENST00000234677.7	ENSG00000031698.13	SARS1	17.069	31.6158	6.76686	7.15839
ENST00000234827.6	ENSG00000116205.14	TCEANC2	2.36133	3.87025	5.04133	2.53414
ENST00000234831.10	ENSG00000116209.12	TMEM59	2.87949	4.93262	4.64622	2.76983
ENST00000234875.9	ENSG00000116251.11	RPL22	10.6087	19.6728	22.9417	22.6641
ENST00000234961.7	ENSG00000116329.11	OPRD1	1.88053	3.10723	3.74324	1.94483
ENST00000235090.10	ENSG00000116455.14	WDR77	2.97556	5.43788	6.91813	6.48717
ENST00000235310.7	ENSG00000116670.15	MAD2L2	4.43464	8.3362	4.33513	4.34104
ENST00000235329.10	ENSG00000116688.17	MFN2	2.5631	4.83976	2.04902	2.04698
ENST00000235332.6	ENSG00000116691.11	MIIP	1.65065	3.03377	1.84156	1.62273
ENST00000235345.6	ENSG00000116704.8	SLC35D1	4.42458	6.90294	17.4104	7.09189
ENST00000235835.7	ENSG00000053371.12	AKR7A2	1.85893	3.27847	4.99706	4.56209
ENST00000235932.8	ENSG00000117280.13	RAB29	2.13415	3.35424	2.78107	1.72706
ENST00000236017.5	ENSG00000117362.13	APH1A	3.76435	6.84592	4.49396	3.67674
ENST00000236051.2	ENSG00000117395.12	EBNA1BP2	7.9296	14.7843	7.77668	7.78955
ENST00000236067.8	ENSG00000117410.14	ATP6V0B	9.79215	17.8982	12.3902	11.1273
ENST00000236273.9	ENSG00000117614.10	SYF2	1.29043	2.27847	1.35592	1.44818
ENST00000236342.12	ENSG00000117682.17	DHDDS	1.14451	1.99544	1.64557	1.14877
ENST00000236412.11	ENSG00000117751.18	PPP1R8	2.01699	3.71944	2.10568	2.385
ENST00000236671.7	ENSG00000117984.14	CTSD	2.41091	4.5852	4.76047	4.43963
ENST00000236957.9	ENSG00000114942.14	EEF1B2	53.2064	96.7675	58.4104	58.6406
ENST00000236959.14	ENSG00000138363.15	ATIC	5.34399	9.85439	4.67174	5.04668
ENST00000237283.9	ENSG00000189007.16	ADAT2	2.22249	3.97485	5.75621	2.42816
ENST00000237380.12	ENSG00000118579.13	MED28	3.797	6.38022	8.55982	4.26508
ENST00000237500.9	ENSG00000118680.13	MYL12B	5.57155	10.0993	5.48139	6.10835
ENST00000237530.11	ENSG00000118705.17	RPN2	7.31761	13.8527	6.97978	6.99461
ENST00000237536.9	ENSG00000149639.15	SOGA1	1.8506	3.05071	3.7785	1.75965
ENST00000237654.9	ENSG00000118816.10	CCNI	2.76976	5.00906	5.20051	5.19616
ENST00000237837.2	ENSG00000118972.3	FGF23	380.179	639.401	1452.98	693.788
ENST00000237889.9	ENSG00000119013.9	NDUFB3	6.16057	11.4268	11.0163	12.8394
ENST00000237937.7	ENSG00000107372.13	ZFAND5	2.07214	3.53908	4.21077	2.65172
ENST00000238081.8	ENSG00000134308.14	YWHAQ	8.95262	16.2907	14.7298	15.9157
ENST00000238091.8	ENSG00000119185.12	ITGB1BP1	2.52795	4.62507	4.20836	4.0943
ENST00000238112.8	ENSG00000119203.14	CPSF3	1.22542	2.25598	1.54119	1.52746
ENST00000238146.9	ENSG00000111364.16	DDX55	2.19058	3.80565	2.98832	1.99096
ENST00000238379.9	ENSG00000119431.9	HDHD3	125.844	198.233	487.724	209.348
ENST00000238497.10	ENSG00000119541.10	VPS4B	2.54826	4.14149	3.89778	2.2524
ENST00000238609.4	ENSG00000119632.4	IFI27L2	2.17778	4.01778	1.41778	1.16444
ENST00000238616.10	ENSG00000119638.13	NEK9	6.81696	11.7639	9.41174	5.11538
ENST00000238618.8	ENSG00000119640.9	ACYP1	1.96891	3.7133	1.76166	2.16408
ENST00000238628.10	ENSG00000119650.12	IFT43	2.52638	4.60123	1.50307	1.51656
ENST00000238633.6	ENSG00000119655.10	NPC2	2.61384	4.4566	3.61258	3.58742
ENST00000238647.5	ENSG00000119669.5	IRF2BPL	315.417	528.369	1231.3	571.234
ENST00000238651.9	ENSG00000119673.14	ACOT2	1.30626	2.44783	2.24535	2.0643
ENST00000238688.9	ENSG00000119705.10	SLIRP	15.402	28.2417	28.5674	31.7176
ENST00000238714.8	ENSG00000115421.13	PAPOLG	1.3121	2.21165	3.10794	1.57493
ENST00000238738.9	ENSG00000119729.12	RHOQ	1.57292	2.84934	1.45093	1.32496
ENST00000238788.14	ENSG00000119777.20	TMEM214	1.61908	3.09775	1.05778	1.13571
ENST00000238823.13	ENSG00000119812.19	FAM98A	1.15927	2.08145	1.85309	2.13236
ENST00000238831.9	ENSG00000119820.11	YIPF4	106.467	174.661	382.836	178.581
ENST00000238855.11	ENSG00000119844.15	AFTPH	5.14835	8	19.778	7.47009
ENST00000238856.8	ENSG00000119844.15	AFTPH	5.2461	8.15647	20.1434	7.60857
ENST00000238892.4	ENSG00000119878.6	CRIPT	1.76843	2.98845	4.18981	2.27238
ENST00000238936.8	ENSG00000138111.14	MFSD13A	1.82848	3.06454	3.6489	2.27675
ENST00000239026.10	ENSG00000119969.15	HELLS	1.04199	1.85068	1.35232	1.35305
ENST00000239032.4	ENSG00000119973.6	PRLHR	1.42332	2.37895	3.01058	1.26996
ENST00000239165.9	ENSG00000260027.5	HOXB7	1.17107	1.8025	3.72173	2.05433
ENST00000239223.4	ENSG00000120129.6	DUSP1	3.11332	5.71918	1.48459	1.49453
ENST00000239231.7	ENSG00000120137.7	PANK3	1.66436	2.78984	2.52584	1.57471
ENST00000239243.7	ENSG00000120149.9	MSX2	1.835	3.34321	1.23929	1.26572
ENST00000239374.8	ENSG00000120262.10	CCDC170	80.8558	130.552	312.024	139.493
ENST00000239666.8	ENSG00000120509.10	PDZD11	1.04607	1.84453	1.94914	2.33877
ENST00000239878.9	ENSG00000120686.12	UFM1	1.92043	3.34417	2.54784	1.4929
ENST00000239891.4	ENSG00000120697.9	ALG5	2.5624	4.72414	1.95567	2.03202
ENST00000239906.10	ENSG00000120709.11	FAM53C	1.70232	3.20063	1.46041	1.41067
ENST00000239940.11	ENSG00000070087.14	PFN2	3.20221	5.97566	6.1969	7.07478
ENST00000239944.7	ENSG00000120742.11	SERP1	3.43363	6.0374	3.38332	3.41046
ENST00000240055.8	ENSG00000120837.8	NFYB	1.97195	3.36781	2.24189	1.50278
ENST00000240093.8	ENSG00000104290.11	FZD3	17.094	26.6904	66.4752	27.3245
ENST00000240185.7	ENSG00000120948.17	TARDBP	1.49627	2.68412	2.62244	2.62057
ENST00000240285.10	ENSG00000121039.10	RDH10	1.98105	3.36281	4.60788	2.79257
ENST00000240304.5	ENSG00000108848.16	LUC7L3	2.07103	3.8762	4.43633	4.42618
ENST00000240333.12	ENSG00000121073.15	SLC35B1	2.05081	3.7881	1.85998	1.85378
ENST00000240335.1	ENSG00000121075.11	TBX4	2.38396	4.07979	7.58202	2.62616
ENST00000240488.8	ENSG00000121211.8	MND1	1.08082	1.87716	1.2694	1.33513
ENST00000240499.8	ENSG00000131127.14	ZNF141	2.96119	4.80516	6.31183	3.34802
ENST00000240651.14	ENSG00000121350.16	PYROXD1	1.63328	2.60776	4.88611	2.15636
ENST00000240652.8	ENSG00000121351.8	IAPP	6.25502	10.1752	10.5544	5.54508
ENST00000240719.7	ENSG00000121406.9	ZNF549	2.3004	3.73311	3.91683	1.85055
ENST00000240851.9	ENSG00000114354.14	TFG	4.22875	7.74082	3.52308	3.9255
ENST00000240922.8	ENSG00000121579.13	NAA50	3.10947	5.5009	3.28948	2.84405
ENST00000241001.13	ENSG00000007372.23	PAX6	45.7965	71.0651	195.118	76.1447
ENST00000241261.7	ENSG00000121858.11	TNFSF10	10.7477	16.2869	37.7941	16.3829
ENST00000241502.9	ENSG00000122068.13	FYTTD1	2.45098	4.15983	4.82516	2.87567
ENST00000241600.10	ENSG00000122140.11	MRPS2	4.05353	7.70487	6.10844	6.40837
ENST00000241704.8	ENSG00000122218.16	COPA	3.8044	6.80459	4.11247	2.83393
ENST00000242057.9	ENSG00000106546.14	AHR	1.99664	3.31624	3.72477	2.0274
ENST00000242208.5	ENSG00000122641.11	INHBA	2.67974	4.1694	9.98048	3.92175
ENST00000242209.9	ENSG00000122642.11	FKBP9	1.65031	2.83728	3.26468	2.06281
ENST00000242257.14	ENSG00000122687.19	MRM2	2.2202	4.06459	3.47798	2.74985
ENST00000242285.10	ENSG00000122705.17	CLTA	4.40313	7.97567	8.70374	7.649
ENST00000242323.8	ENSG00000122741.16	DCAF10	25.3808	39.6898	91.4628	38.6123
ENST00000242351.10	ENSG00000105939.13	ZC3HAV1	89.5582	145.918	349.36	158.157
ENST00000242375.8	ENSG00000122787.15	AKR1D1	3.68841	5.95304	6.04435	2.90608
ENST00000242576.6	ENSG00000076248.10	UNG	2.74396	5.07295	3.27778	3.16908
ENST00000242577.11	ENSG00000088986.11	DYNLL1	12.7009	23.6571	17.4562	21.6163
ENST00000242719.4	ENSG00000123091.5	RNF11	1.1357	2.11292	1.05174	1.1396
ENST00000242729.6	ENSG00000123096.11	SSPN	11.7033	17.7377	47.249	18.7833
ENST00000242776.9	ENSG00000123136.15	DDX39A	3.16299	5.9145	6.19439	6.666
ENST00000242783.10	ENSG00000123143.12	PKN1	2.0251	3.81128	3.28162	2.73403
ENST00000242784.5	ENSG00000123144.11	TRIR	5.65262	10.3736	14.6333	12.8656
ENST00000242804.9	ENSG00000198342.10	ZNF442	1.56831	2.54169	3.72421	1.96333
ENST00000242872.7	ENSG00000123219.13	CENPK	2.28508	4.0781	1.83746	1.97524
ENST00000243045.10	ENSG00000123353.10	ORMDL2	4.1442	6.83053	6.42567	3.75124
ENST00000243077.8	ENSG00000123384.14	LRP1	1.73609	2.64998	6.56474	2.65159
ENST00000243112.9	ENSG00000123415.15	SMUG1	2.00958	3.72684	2.377	2.48243
ENST00000243253.8	ENSG00000058262.10	SEC61A1	8.05607	15.5074	5.74264	5.67424
ENST00000243326.9	ENSG00000080345.18	RIF1	1.02706	1.74597	1.59792	1.07166
ENST00000243344.8	ENSG00000123607.15	TTC21B	1.07758	1.82989	2.35113	1.36683
ENST00000243498.9	ENSG00000123737.12	EXOSC9	2.82162	5.24865	2.23243	2.23108
ENST00000243501.10	ENSG00000123739.11	PLA2G12A	32.4799	52.4532	121.907	54.6238
ENST00000243563.8	ENSG00000077312.9	SNRPA	2.19984	4.23276	5.83542	6.23746
ENST00000243706.8	ENSG00000214367.8	HAUS3	6.08916	9.71685	13.8469	7.00071
ENST00000243776.11	ENSG00000123989.14	CHPF	2.90089	5.41493	1.70003	1.40337
ENST00000243810.10	ENSG00000185404.16	SP140L	1.51419	2.47381	4.09876	1.87605
ENST00000243878.9	ENSG00000124074.12	ENKD1	1.25575	2.4335	1.26535	1.09207
ENST00000243893.10	ENSG00000175063.17	UBE2C	4.27158	7.73895	9.83368	8.37263
ENST00000243896.6	ENSG00000080189.15	SLC35C2	1.1852	2.23099	1.75675	1.61979
ENST00000243903.6	ENSG00000101442.10	ACTR5	1.89984	3.2553	3.60526	2.0055
ENST00000243997.8	ENSG00000124172.10	ATP5F1E	2.58908	4.72707	5.00333	5.57523
ENST00000244007.7	ENSG00000124181.14	PLCG1	1.51855	2.85503	1.19039	1.14023
ENST00000244020.5	ENSG00000124193.16	SRSF6	4.04573	7.28585	4.67762	4.65142
ENST00000244040.4	ENSG00000124209.4	RAB22A	1.24301	2.07468	2.59376	1.53503
ENST00000244043.5	ENSG00000124212.6	PTGIS	2.60549	4.30113	5.51068	2.84378
ENST00000244051.3	ENSG00000124217.5	MOCS3	1.64351	2.73371	4.16318	2.18529
ENST00000244061.6	ENSG00000124226.11	RNF114	1.48814	2.91292	2.05315	1.96975
ENST00000244096.7	ENSG00000124260.12	MAGEA10	4.94307	7.72226	16.3474	7.10328
ENST00000244137.12	ENSG00000124299.15	PEPD	1.05352	2.04197	2.75813	2.44386
ENST00000244204.11	ENSG00000124357.13	NAGK	6.46962	11.1321	9.73924	4.81688
ENST00000244227.8	ENSG00000124380.11	SNRNP27	1.68539	2.93961	1.83076	1.75843
ENST00000244336.10	ENSG00000124469.12	CEACAM8	1.79834	2.83057	4.23171	2.37936
ENST00000244426.10	ENSG00000112146.16	FBXO9	7.00636	10.7306	27.7315	11.6259
ENST00000244496.6	ENSG00000124541.7	RRP36	1.33418	2.57699	3.97631	4.48393
ENST00000244520.10	ENSG00000124562.10	SNRPC	13.1789	25.0534	21.6795	21.5578
ENST00000244571.5	ENSG00000124608.5	AARS2	2.7538	4.60121	5.83427	2.94288
ENST00000244670.12	ENSG00000124702.18	KLHDC3	2.1409	3.97424	7.12355	5.90536
ENST00000244711.4	ENSG00000124733.5	MEA1	1.34953	2.5766	2.1527	2.47
ENST00000244745.4	ENSG00000124766.7	SOX4	6.42009	9.8788	27.7083	11.1785
ENST00000244763.9	ENSG00000124783.14	SSR1	2.34379	3.94959	4.44244	2.70072
ENST00000244776.11	ENSG00000124795.17	DEK	3.43333	6.02083	4.43542	4.18472
ENST00000244815.9	ENSG00000124831.19	LRRFIP1	44.8659	70.4772	169.688	72.9382
ENST00000245046.6	ENSG00000125037.12	EMC3	3.7237	6.41318	6.75901	4.06628
ENST00000245206.10	ENSG00000125166.13	GOT2	4.13306	7.70413	6.39298	7.30124
ENST00000245255.7	ENSG00000125207.7	PIWIL1	421.533	708.759	1733.79	764.62
ENST00000245414.9	ENSG00000125347.14	IRF1	39.5094	62.4042	133.474	55.8446
ENST00000245448.10	ENSG00000125375.15	DMAC2L	4.05928	6.64251	6.94611	3.83713
ENST00000245451.9	ENSG00000125378.16	BMP4	1.95544	2.96373	7.66839	2.81554
ENST00000245458.10	ENSG00000213741.10	RPS29	174.661	317.8	273.851	269.01
ENST00000245539.11	ENSG00000125445.11	MRPS7	5.00582	9.48795	7.63009	7.56359
ENST00000245544.9	ENSG00000125450.11	NUP85	2.44934	4.55957	2.64118	2.56989
ENST00000245552.7	ENSG00000125458.7	NT5C	2.63222	4.99333	5.47667	4.41222
ENST00000245564.7	ENSG00000125459.16	MSTO1	1.25739	2.41967	1.82922	1.95548
ENST00000245615.6	ENSG00000125505.17	MBOAT7	1.2416	2.2826	1.59965	1.41648
ENST00000245680.7	ENSG00000115084.14	SLC35F5	3.06555	5.16465	5.04014	2.76088
ENST00000245796.11	ENSG00000125637.16	PSD4	2.00723	3.28057	4.39124	2.36302
ENST00000245816.11	ENSG00000125656.11	CLPP	11.1851	18.1328	31.1337	15.1719
ENST00000245857.9	ENSG00000125691.13	RPL23	91.6525	167.509	127.751	156.596
ENST00000245912.7	ENSG00000125735.10	TNFSF14	3.42284	5.58178	5.96263	3.0526
ENST00000245923.9	ENSG00000125744.12	RTN2	7.10779	10.634	6.2037	3.54553
ENST00000245934.12	ENSG00000125755.19	SYMPK	1.12193	2.07017	1.87463	1.62316
ENST00000246015.8	ENSG00000125818.18	PSMF1	1.16267	2.16805	1.96913	1.97207
ENST00000246024.7	ENSG00000125827.9	TMX4	1.07047	1.81318	2.28401	1.63307
ENST00000246041.6	ENSG00000125843.11	AP5S1	5.07249	8.44717	7.82848	4.42266
ENST00000246069.12	ENSG00000125868.16	DSTN	2.98355	4.90012	5.02703	4.31081
ENST00000246071.8	ENSG00000125870.11	SNRPB2	1.37261	2.51203	2.46763	2.71328
ENST00000246139.9	ENSG00000125931.11	CITED1	2.0439	3.67886	14.9585	14.1724
ENST00000246151.9	ENSG00000057757.10	PITHD1	2.28697	4.26621	2.02329	1.98867
ENST00000246337.9	ENSG00000126088.14	UROD	10.0101	18.9849	7.12752	7.4203
ENST00000246489.11	ENSG00000126214.21	KLC1	2.55953	4.67248	1.0785	1.11077
ENST00000246533.8	ENSG00000126247.11	CAPNS1	15.8178	24.2116	17.6552	11.6475
ENST00000246535.4	ENSG00000126249.8	PDCD2L	1.04585	2.01817	2.17474	2.10467
ENST00000246548.9	ENSG00000126261.13	UBA2	6.38836	11.1551	10.6573	7.93157
ENST00000246549.2	ENSG00000126262.4	FFAR2	89.5927	141.68	356	149.798
ENST00000246553.3	ENSG00000126266.3	FFAR1	4.96667	7.89394	6.94762	4.42727
ENST00000246747.9	ENSG00000213465.8	ARL2	6.0043	11.1987	8.62191	8.33405
ENST00000246784.7	ENSG00000126453.9	BCL2L12	1.07078	2.09707	5.50961	4.50455
ENST00000246802.10	ENSG00000105373.19	NOP53	3.80905	6.85762	10.6041	9.15968
ENST00000246868.7	ENSG00000126524.10	SBDS	7.16998	12.9963	4.8933	4.78226
ENST00000246949.9	ENSG00000213918.10	DNASE1	291.962	489.623	1106.17	526.416
ENST00000246957.10	ENSG00000126602.11	TRAP1	6.34338	11.8897	9.48515	9.72592
ENST00000247001.10	ENSG00000105705.16	SUGP1	2.08538	3.48538	3.23821	1.97856
ENST00000247003.9	ENSG00000105671.12	DDX49	1.8125	3.39621	3.29074	3.26004
ENST00000247020.9	ENSG00000132581.10	SDF2	1.02294	1.8104	1.41437	1.37309
ENST00000247026.10	ENSG00000126653.18	NSRP1	1.29741	2.19521	1.33214	1.0487
ENST00000247087.10	ENSG00000126705.15	AHDC1	8.14114	12.5914	34.1216	13.3958
ENST00000247140.8	ENSG00000102103.16	PQBP1	3.56109	6.49925	4.6908	4.54299
ENST00000247161.7	ENSG00000126767.18	ELK1	1.10208	2.13883	1.70267	1.51225
ENST00000247178.6	ENSG00000126775.9	ATG14	2.40645	3.96966	4.51315	2.13492
ENST00000247191.7	ENSG00000126787.13	DLGAP5	1.2691	2.32361	1.63507	1.88958
ENST00000247219.5	ENSG00000182521.5	TBPL2	1.95138	3.21464	3.66356	2.96365
ENST00000247461.9	ENSG00000127022.15	CANX	14.4339	26.2735	9.6803	10.5466
ENST00000247655.4	ENSG00000127184.13	COX7C	15.6083	28.1099	34.8248	38.5892
ENST00000247665.12	ENSG00000054148.18	PHPT1	11.5781	21.816	9.56597	10.1337
ENST00000247668.7	ENSG00000127191.18	TRAF2	1.03753	2.05077	1.1819	1.03664
ENST00000247815.8	ENSG00000127311.9	HELB	3.83109	6.41345	7.62736	3.93906
ENST00000247843.7	ENSG00000127337.7	YEATS4	2.04976	3.75801	2.59237	2.85617
ENST00000247866.9	ENSG00000090266.13	NDUFB2	10.2371	18.7306	22.1358	20.3772
ENST00000247881.3	ENSG00000127364.3	TAS2R4	5.16533	8.67859	9.58183	4.18637
ENST00000247970.8	ENSG00000127445.13	PIN1	4.61747	8.60944	9.85643	10.1536
ENST00000248041.12	ENSG00000171903.16	CYP4F11	1.38642	2.52554	3.83266	1.48992
ENST00000248076.4	ENSG00000127533.4	F2RL3	2.71557	4.31563	4.69277	2.20762
ENST00000248098.8	ENSG00000206053.13	JPT2	2.44126	4.53249	4.71792	3.82052
ENST00000248104.11	ENSG00000059145.18	UNKL	2.91873	4.93887	6.07455	2.99028
ENST00000248248.8	ENSG00000103111.15	MON1B	22.1647	34.7237	86.5693	34.7288
ENST00000248342.9	ENSG00000178982.10	EIF3K	8.02853	14.9313	15.8911	15.5279
ENST00000248378.6	ENSG00000127774.7	EMC6	4.35878	8.22443	8.8916	7.78015
ENST00000248437.9	ENSG00000127824.14	TUBA4A	5.63281	9.81396	7.02539	4.24365
ENST00000248450.8	ENSG00000127837.9	AAMP	11.0695	21.3772	9.68329	7.86207
ENST00000248451.7	ENSG00000127838.14	PNKD	1.95641	3.72919	6.52576	5.69221
ENST00000248553.7	ENSG00000106211.9	HSPB1	7.77191	14.0863	4.27577	4.11727
ENST00000248566.3	ENSG00000127922.9	SEM1	2.56436	4.44935	7.66946	6.64966
ENST00000248600.5	ENSG00000127952.17	STYXL1	2.02475	3.92008	1.08416	1.10467
ENST00000248668.4	ENSG00000128011.4	LRFN1	2.29467	4.01154	7.28402	2.69822
ENST00000248879.8	ENSG00000128185.10	DGCR6L	6.51324	12.7225	10.3843	9.72758
ENST00000248929.14	ENSG00000100359.21	SGSM3	2.01441	3.91457	2.9263	2.65561
ENST00000248958.5	ENSG00000128228.5	SDF2L1	4.17233	7.5449	8.73665	7.09102
ENST00000248975.6	ENSG00000128245.15	YWHAH	3.088	5.724	4.44171	4.36057
ENST00000249014.5	ENSG00000128283.7	CDC42EP1	5.35491	10.6469	3.8952	3.58966
ENST00000249042.8	ENSG00000128311.14	TST	1.34698	2.33719	1.97064	1.70907
ENST00000249064.9	ENSG00000159873.10	CCDC117	2.16906	3.83876	4.34898	2.80949
ENST00000249066.10	ENSG00000128335.14	APOL2	1.57414	2.73472	3.99218	2.20119
ENST00000249116.7	ENSG00000128383.13	APOBEC3A	11.3736	19.4679	14.9086	8.04053
ENST00000249209.8	ENSG00000128463.13	EMC4	2.6181	4.94477	3.21034	3.51586
ENST00000249269.9	ENSG00000105819.14	PMPCB	1.55232	2.7782	1.66257	1.87362
ENST00000249270.11	ENSG00000105821.15	DNAJC2	1.4271	2.42981	1.44661	1.70949
ENST00000249289.5	ENSG00000128524.5	ATP6V1F	13.3545	25.4018	15.9808	16.3058
ENST00000249344.7	ENSG00000128578.10	STRIP2	1.11554	1.85963	2.24027	1.27683
ENST00000249364.9	ENSG00000128595.17	CALU	2.34929	4.25945	2.40323	2.31985
ENST00000249442.11	ENSG00000128654.14	MTX2	2.07687	3.70373	2.42836	2.69403
ENST00000249504.7	ENSG00000128713.14	HOXD11	2.18075	3.47535	2.54871	1.90493
ENST00000249647.8	ENSG00000092531.10	SNAP23	2.21871	3.87267	4.45041	3.50282
ENST00000249700.9	ENSG00000128872.10	TMOD2	1.56006	2.58116	2.63635	1.33949
ENST00000249776.12	ENSG00000128944.13	KNSTRN	1.5505	2.81203	1.80852	2.10917
ENST00000249786.8	ENSG00000140264.19	SERF2	7.54883	14.0599	19.4479	16.3411
ENST00000249806.11	ENSG00000128973.13	CLN6	3.53794	6.88056	3.20072	3.0449
ENST00000249822.8	ENSG00000128989.10	ARPP19	2.61623	4.57453	4.85623	3.13415
ENST00000249923.7	ENSG00000129083.12	COPB1	4.20144	7.53218	1.77989	2.17011
ENST00000250018.6	ENSG00000129167.9	TPH1	1.52198	2.54564	3.82588	2.03343
ENST00000250087.9	ENSG00000129221.16	AIPL1	5.68152	9.21208	14.4227	6.22286
ENST00000250092.11	ENSG00000129226.14	CD68	7.01643	11.6643	13.0241	6.17664
ENST00000250101.10	ENSG00000129235.11	TXNDC17	1.34081	2.27662	3.51461	3.41597
ENST00000250113.12	ENSG00000129245.12	FXR2	2.28332	4.29404	1.52713	1.45345
ENST00000250124.11	ENSG00000129255.16	MPDU1	2.85583	5.43392	3.92862	3.44735
ENST00000250241.12	ENSG00000129351.17	ILF3	2.59558	4.83092	7.30257	6.72973
ENST00000250377.11	ENSG00000100890.16	PRORP	1.39595	2.27415	2.62122	1.66601
ENST00000250379.12	ENSG00000092208.17	GEMIN2	2.11985	3.9936	2.35773	2.25252
ENST00000250416.9	ENSG00000129484.13	PARP2	1.78408	3.40477	1.4992	1.64615
ENST00000250454.8	ENSG00000129518.9	EAPP	1.90476	3.36098	2.00154	1.93702
ENST00000250489.8	ENSG00000165782.10	PIP4P1	2.46684	4.80204	1.54898	1.33724
ENST00000250495.10	ENSG00000129559.13	NEDD8	12.3447	23.0358	20.7707	19.6667
ENST00000250498.9	ENSG00000129562.11	DAD1	7.74817	14.3441	13.0952	14.8668
ENST00000250559.14	ENSG00000127314.18	RAP1B	6.40114	10.3518	16.5315	7.91127
ENST00000250784.13	ENSG00000129824.16	RPS4Y1	1.51684	2.42172	1.61111	2.29545
ENST00000250896.7	ENSG00000099875.14	MKNK2	1.69759	3.06706	2.62099	1.69176
ENST00000250974.9	ENSG00000129968.15	ABHD17A	1.17311	2.26519	4.91099	4.00798
ENST00000251038.10	ENSG00000100722.20	ZC3H14	1.97879	3.35886	3.77633	2.09415
ENST00000251041.10	ENSG00000041515.16	MYO16	1.5736	2.32375	6.32205	2.45319
ENST00000251047.6	ENSG00000074695.6	LMAN1	2.38213	4.26021	1.25917	1.45843
ENST00000251074.5	ENSG00000075188.9	NUP37	3.02496	5.20216	2.2604	2.5782
ENST00000251089.7	ENSG00000013523.10	ANGEL1	2.23445	3.74644	3.40394	1.91301
ENST00000251102.13	ENSG00000070729.14	CNGB1	1.18688	1.71199	4.19024	1.58292
ENST00000251195.9	ENSG00000092853.14	CLSPN	42.801	67.5157	162.768	67.794
ENST00000251241.9	ENSG00000108406.10	DHX40	1.69558	3.10101	1.53889	1.78176
ENST00000251269.9	ENSG00000159905.14	ZNF221	1.66851	2.80032	4.07182	2.36661
ENST00000251289.9	ENSG00000065268.10	WDR18	1.926	3.63533	5.49333	5.01
ENST00000251376.7	ENSG00000239998.6	LILRA2	4.53794	7.55239	8.02665	3.83153
ENST00000251412.8	ENSG00000037042.9	TUBG2	2.71196	4.95733	2.19764	2.33127
ENST00000251413.8	ENSG00000131462.8	TUBG1	5.45177	10.0666	4.91475	5.58494
ENST00000251453.8	ENSG00000105193.9	RPS16	35.3143	64.5889	100.065	95.481
ENST00000251496.7	ENSG00000109805.10	NCAPG	1.27955	2.30113	1.33908	1.52115
ENST00000251527.10	ENSG00000117868.17	ESYT2	4.08995	7.05219	7.21262	3.659
ENST00000251547.10	ENSG00000132879.14	FBXO44	1.73557	3.00547	3.03075	1.9631
ENST00000251654.9	ENSG00000114054.14	PCCB	2.92603	5.5267	2.52614	2.7119
ENST00000251691.5	ENSG00000112379.9	ARFGEF3	2.05633	3.20521	5.87091	2.48277
ENST00000251775.9	ENSG00000114520.11	SNX4	2.07248	3.65313	1.45639	1.48706
ENST00000251849.8	ENSG00000132155.12	RAF1	1.79539	3.31979	1.89906	2.11458
ENST00000251864.6	ENSG00000095627.9	TDRD1	1.0723	1.63695	2.54979	1.27966
ENST00000251900.9	ENSG00000102098.19	SCML2	1.77241	3.1043	2.09829	1.6001
ENST00000251968.4	ENSG00000074319.13	TSG101	2.56621	4.8441	2.53816	2.6347
ENST00000251993.11	ENSG00000100364.18	KIAA0930	1.3817	2.67928	1.93755	1.74945
ENST00000252015.3	ENSG00000100991.12	TRPC4AP	1.72888	3.22809	1.82506	1.74185
ENST00000252102.8	ENSG00000131495.8	NDUFA2	6.07098	11.0598	10.5654	11.2677
ENST00000252115.10	ENSG00000100227.18	POLDIP3	3.29098	6.35823	2.93603	2.68759
ENST00000252136.12	ENSG00000099899.15	TRMT2A	2.65061	5.07834	3.19515	3.15667
ENST00000252211.7	ENSG00000189298.14	ZKSCAN3	1.98015	3.34464	5.08152	2.79257
ENST00000252229.7	ENSG00000204516.10	MICB	1.01863	1.77888	2.09027	1.22733
ENST00000252268.8	ENSG00000133884.10	DPF2	1.72816	3.20642	1.50549	1.46688
ENST00000252288.8	ENSG00000130005.13	GAMT	1.49594	2.7376	3.33724	2.94319
ENST00000252329.3	ENSG00000157778.9	PSMG3	8.94632	15.4682	14.2654	9.1332
ENST00000252444.9	ENSG00000130164.14	LDLR	10.0394	16.4044	27.5041	11.5232
ENST00000252445.7	ENSG00000130165.10	ELOF1	11.8841	21.0737	37.7466	15.276
ENST00000252485.8	ENSG00000130202.10	NECTIN2	1.08006	2.03648	1.22738	1.04927
ENST00000252487.9	ENSG00000130204.13	TOMM40	2.37339	4.5762	5.92673	6.03458
ENST00000252512.14	ENSG00000130227.17	XPO7	1.32471	2.45287	1.08975	1.07086
ENST00000252594.10	ENSG00000130305.17	NSUN5	4.06044	7.56732	6.44045	5.18671
ENST00000252595.12	ENSG00000130304.17	SLC27A1	1.10077	1.80188	2.48392	1.45972
ENST00000252597.8	ENSG00000130307.12	USHBP1	2.1691	3.46807	3.69434	1.86192
ENST00000252599.9	ENSG00000130309.11	COLGALT1	2.93308	5.1119	6.66182	4.75069
ENST00000252602.1	ENSG00000130312.6	MRPL34	1.87073	3.44984	6.63702	6.62875
ENST00000252603.7	ENSG00000130313.7	PGLS	1.57498	2.92453	3.40814	2.99206
ENST00000252622.15	ENSG00000130332.15	LSM7	7.71633	14.1837	19.102	17.9102
ENST00000252660.5	ENSG00000130368.6	MAS1	1.60986	2.70457	3.37093	1.57144
ENST00000252674.9	ENSG00000130382.9	MLLT1	3.07945	4.75392	2.91635	2.05076
ENST00000252699.7	ENSG00000130402.12	ACTN4	1.43375	2.7288	2.34536	2.24133
ENST00000252711.7	ENSG00000130414.12	NDUFA10	1.44108	2.66193	1.33436	1.37412
ENST00000252713.9	ENSG00000197343.11	ZNF655	3.94155	6.64202	6.16892	3.28913
ENST00000252785.3	ENSG00000284194.2	SCO2	1.62866	3.06862	4.47629	4.20081
ENST00000252799.3	ENSG00000169955.7	ZNF747	1.8094	3.01703	4.41017	2.55146
ENST00000252804.9	ENSG00000130508.11	PXDN	2.52465	4.04284	8.25425	3.5468
ENST00000252816.10	ENSG00000130520.10	LSM4	13.6	25.5543	26.0041	23.6467
ENST00000252818.5	ENSG00000130522.6	JUND	1.47095	2.67894	2.81017	2.111
ENST00000252840.11	ENSG00000130544.12	ZNF557	3.67853	5.87756	7.25999	3.42775
ENST00000252891.8	ENSG00000105245.9	NUMBL	32.9404	51.8581	129.883	53.082
ENST00000252934.10	ENSG00000130638.17	ATXN10	3.68236	6.73034	2.58245	2.71303
ENST00000252936.7	ENSG00000130640.13	TUBGCP2	1.43409	2.69156	1.69207	1.79969
ENST00000253003.7	ENSG00000130706.13	ADRM1	5.6045	10.8338	4.95573	4.9238
ENST00000253023.8	ENSG00000130725.8	UBE2M	10.8877	20.3972	13.4033	11.5242
ENST00000253024.10	ENSG00000130726.12	TRIM28	5.02706	9.3824	11.3488	10.2453
ENST00000253031.6	ENSG00000130733.10	YIPF2	1.39118	2.59636	1.08965	1.04027
ENST00000253039.9	ENSG00000130741.11	EIF2S3	6.36516	11.1777	11.7729	9.49566
ENST00000253047.7	ENSG00000130748.7	TMEM160	3.43425	6.29205	14.1254	9.69419
ENST00000253063.4	ENSG00000130766.5	SESN2	6.26813	11.8339	2.44871	2.24328
ENST00000253099.11	ENSG00000105364.14	MRPL4	2.86689	5.36812	8.08874	7.48891
ENST00000253107.12	ENSG00000130810.20	PPAN	4.00087	6.88831	5.99174	3.89787
ENST00000253108.9	ENSG00000130811.12	EIF3G	3.26316	5.94918	9.49365	9.90563
ENST00000253115.7	ENSG00000130818.12	ZNF426	6.49247	10.5268	16.9806	7.7356
ENST00000253122.10	ENSG00000130821.16	SLC6A8	1.39898	2.56361	2.57405	2.56641
ENST00000253144.13	ENSG00000130844.18	ZNF331	1.9635	3.35806	4.70581	1.93434
ENST00000253233.6	ENSG00000130921.8	C12orf65	11.5666	19.0798	19.7849	10.0869
ENST00000253237.10	ENSG00000105447.13	GRWD1	1.48582	2.56754	3.37351	2.51866
ENST00000253247.9	ENSG00000130935.10	NOL11	2.2427	4.15969	2.31235	2.49384
ENST00000253329.3	ENSG00000131013.4	PPIL4	2.07842	3.71746	1.24293	1.35247
ENST00000253363.11	ENSG00000131051.24	RBM39	6.36153	11.2797	5.8982	4.62661
ENST00000253381.3	ENSG00000131068.4	DEFB118	66.333	102.528	276.019	109.761
ENST00000253413.10	ENSG00000131100.13	ATP6V1E1	6.85811	12.7192	6.20571	6.09835
ENST00000253452.8	ENSG00000131143.10	COX4I1	16.0814	30.1706	35.5131	32.5381
ENST00000253457.8	ENSG00000131148.9	EMC8	1.78168	3.22646	2.81832	2.46412
ENST00000253462.8	ENSG00000131153.9	GINS2	4.47925	7.64827	8.91625	5.98592
ENST00000253577.9	ENSG00000131269.19	ABCB7	1.81519	3.03374	4.53831	2.61863
ENST00000253686.7	ENSG00000131368.8	MRPS25	1.85496	3.17786	3.58215	2.36819
ENST00000253699.7	ENSG00000131381.12	RBSN	2.64265	4.2925	4.18227	2.33039
ENST00000253788.11	ENSG00000131469.14	RPL27	182.492	340.089	210.619	219.393
ENST00000253794.7	ENSG00000131475.7	VPS25	7.97792	15.4903	8.5851	8.93928
ENST00000253811.10	ENSG00000131504.17	DIAPH1	1.05183	1.90446	1.66914	1.5444
ENST00000253814.6	ENSG00000131507.11	NDFIP1	2.76602	5.02183	3.185	3.31962
ENST00000253815.3	ENSG00000131508.16	UBE2D2	9.54853	16.8442	5.37923	6.48533
ENST00000253952.9	ENSG00000131652.14	THOC6	1.36386	2.46908	2.24418	2.17751
ENST00000254037.6	ENSG00000131732.12	ZCCHC9	3.18046	5.44995	5.33333	3.08969
ENST00000254051.11	ENSG00000131746.13	TNS4	2.95056	5.28634	7.43294	3.62335
ENST00000254108.11	ENSG00000089280.18	FUS	6.15494	11.0346	8.8898	7.37554
ENST00000254181.8	ENSG00000131864.10	USP29	1.37986	2.14579	2.47435	1.11042
ENST00000254193.11	ENSG00000131876.17	SNRPA1	6.59943	11.7479	7.5452	8.12655
ENST00000254260.8	ENSG00000131941.8	RHPN2	1.06857	1.85886	2.56686	1.43829
ENST00000254286.9	ENSG00000131966.14	ACTR10	3.39094	5.98754	4.1076	3.35521
ENST00000254320.7	ENSG00000132000.13	PODNL1	1.87406	2.84715	2.8423	1.48708
ENST00000254322.3	ENSG00000132002.8	DNAJB1	2.01026	3.75814	2.81749	3.08612
ENST00000254337.10	ENSG00000132017.10	DCAF15	1.03865	1.89372	1.38384	1.24769
ENST00000254480.10	ENSG00000173473.11	SMARCC1	1.60507	3.06155	2.08059	1.9937
ENST00000254508.7	ENSG00000132182.12	NUP210	1.434	2.72644	1.17002	1.1424
ENST00000254521.7	ENSG00000132196.14	HSD17B7	1.07738	1.83347	1.52397	1.20101
ENST00000254584.6	ENSG00000132254.12	ARFIP2	10.1459	17.4378	17.153	8.92801
ENST00000254605.11	ENSG00000132275.11	RRP8	1.86017	3.14806	3.71622	2.14074
ENST00000254616.11	ENSG00000132286.12	TIMM10B	1.68891	2.88303	3.72264	2.44133
ENST00000254630.12	ENSG00000132300.19	PTCD3	3.51317	5.47784	9.5985	4.38249
ENST00000254636.9	ENSG00000132305.20	IMMT	2.28139	4.22282	2.69181	3.19564
ENST00000254654.8	ENSG00000132323.9	ILKAP	1.47868	2.68707	2.11692	2.07015
ENST00000254657.8	ENSG00000132326.12	PER2	1.61514	2.79903	3.84998	2.12714
ENST00000254661.5	ENSG00000132329.11	RAMP1	1.01095	2.08516	2.96107	2.49392
ENST00000254718.8	ENSG00000132382.14	MYBBP1A	1.41698	2.69517	2.38202	2.19829
ENST00000254719.10	ENSG00000132383.12	RPA1	1.68056	3.104	2.00578	2.15869
ENST00000254722.9	ENSG00000132386.11	SERPINF1	5.68476	10.9527	4.59429	5.08699
ENST00000254742.6	ENSG00000132406.12	TMEM128	1.56452	2.68836	1.10023	1.00058
ENST00000254799.11	ENSG00000132463.14	GRSF1	2.16326	3.65093	4.35906	3.02164
ENST00000254806.8	ENSG00000132471.12	WBP2	2.47255	4.47793	2.03552	1.91819
ENST00000254810.8	ENSG00000132475.10	H3-3B	10.2785	18.8033	10.4334	10.2622
ENST00000254821.10	ENSG00000132485.14	ZRANB2	3.68511	6.44716	3.76631	3.99858
ENST00000254853.10	ENSG00000132517.15	SLC52A1	1.88458	3.17818	4.77211	2.52906
ENST00000254878.8	ENSG00000132541.11	RIDA	1.01521	1.86105	2.3641	2.61258
ENST00000254901.9	ENSG00000132563.16	REEP2	1.59009	3.04051	1.43089	1.33413
ENST00000254908.11	ENSG00000132570.15	PCBD2	6.12098	10.2991	16.8579	7.58333
ENST00000254928.10	ENSG00000132591.12	ERAL1	3.87228	7.2212	3.3625	3.58098
ENST00000254940.10	ENSG00000132603.15	NIP7	5.45959	9.09348	9.67429	5.69766
ENST00000254941.6	ENSG00000132603.15	NIP7	5.83457	9.67922	10.3441	6.00689
ENST00000254942.8	ENSG00000132604.11	TERF2	2.79967	4.79833	6.30117	3.73623
ENST00000254950.13	ENSG00000132612.16	VPS4A	4.45213	7.70134	7.89354	4.61437
ENST00000254998.3	ENSG00000132661.4	NXT1	1.21018	2.27615	2.33176	2.29029
ENST00000255108.8	ENSG00000132768.14	DPH2	1.63043	3.06166	2.10467	2.05355
ENST00000255174.3	ENSG00000132823.11	OSER1	1.09535	1.9815	1.1352	1.38567
ENST00000255175.5	ENSG00000132824.14	SERINC3	1.30261	2.42783	1.04348	1.19304
ENST00000255192.8	ENSG00000132840.10	BHMT2	6.5269	10.7936	12.5922	5.61914
ENST00000255226.11	ENSG00000132874.15	SLC14A2	4.55648	7.75074	7.6304	3.49435
ENST00000255266.10	ENSG00000132915.11	PDE6A	18.8613	29.8623	67.3866	27.8632
ENST00000255389.10	ENSG00000133027.18	PEMT	1.52647	2.95588	2.58627	2.4549
ENST00000255390.10	ENSG00000133028.12	SCO1	10.3942	16.5828	34.4384	14.6004
ENST00000255608.9	ENSG00000133243.10	BTBD2	1.76484	3.31317	2.23973	2.22831
ENST00000255622.10	ENSG00000133256.12	PDE6B	1.12138	1.76944	2.64501	1.37298
ENST00000255641.13	ENSG00000133275.16	CSNK1G2	1.34381	2.45784	3.03248	2.59537
ENST00000255681.7	ENSG00000133315.11	MACROD1	2.13217	4.2086	2.57006	2.17516
ENST00000255759.11	ENSG00000133393.13	FOPNL	2.78657	4.64472	5.91339	3.76005
ENST00000255764.4	ENSG00000133398.4	MED10	2.34182	4.15364	1.92091	1.72364
ENST00000255858.12	ENSG00000133488.15	SEC14L4	6.33958	10.6907	13.4412	5.50857
ENST00000255882.11	ENSG00000241973.11	PI4KA	1.88741	3.49289	1.65556	1.69481
ENST00000255977.7	ENSG00000133606.11	MKRN1	1.31167	2.398	1.5118	1.4882
ENST00000256078.9	ENSG00000133703.12	KRAS	1.13594	2.03187	1.98361	1.58666
ENST00000256151.8	ENSG00000133773.12	CCDC59	1.41225	2.58902	1.56881	1.82828
ENST00000256196.9	ENSG00000133818.14	RRAS2	1.87447	3.45004	1.41716	1.53459
ENST00000256255.11	ENSG00000133872.14	SARAF	2.45914	4.57306	3.06389	3.09262
ENST00000256319.7	ENSG00000133935.7	ERG28	1.46097	2.61492	2.47003	2.01251
ENST00000256366.6	ENSG00000213463.5	SYNJ2BP	1.90264	3.20068	3.2697	1.91596
ENST00000256379.9	ENSG00000133997.11	MED6	6.54714	10.9218	10.0356	5.37513
ENST00000256383.10	ENSG00000134001.14	EIF2S1	1.79145	3.16651	2.58637	2.36212
ENST00000256398.13	ENSG00000134014.17	ELP3	1.56022	2.62282	3.14617	1.9428
ENST00000256425.6	ENSG00000134042.13	MRO	1.46002	2.46718	3.30319	2.01336
ENST00000256441.5	ENSG00000134056.12	MRPS36	1.53196	2.77473	2.11644	2.63927
ENST00000256442.10	ENSG00000134057.15	CCNB1	3.00493	5.69083	5.92357	6.77712
ENST00000256443.8	ENSG00000134058.12	CDK7	1.31228	2.41474	1.3207	1.3986
ENST00000256447.5	ENSG00000134061.5	CD180	1.67774	2.89048	4.168	2.24819
ENST00000256458.5	ENSG00000134070.5	IRAK2	1.04519	1.74111	2.37172	1.23499
ENST00000256460.8	ENSG00000134072.11	CAMK1	4.10193	7.73691	3.34573	2.86088
ENST00000256474.2	ENSG00000134086.7	VHL	22.3158	34.9727	77.4802	33.3699
ENST00000256495.4	ENSG00000134107.5	BHLHE40	3.82513	6.97842	3.03904	1.32085
ENST00000256496.8	ENSG00000134108.13	ARL8B	1.81173	3.42019	1.63267	1.73295
ENST00000256545.9	ENSG00000134153.10	EMC7	3.26592	5.93727	3.04401	3.60393
ENST00000256594.7	ENSG00000134202.11	GSTM3	118.368	191.429	435.382	199.535
ENST00000256644.8	ENSG00000134248.13	LAMTOR5	6.23529	11.8097	7.89389	8.85813
ENST00000256649.9	ENSG00000134253.10	TRIM45	1.76124	3.04272	4.22999	2.60226
ENST00000256682.9	ENSG00000134287.10	ARF3	1.40074	2.51807	2.66411	2.41559
ENST00000256686.10	ENSG00000134291.12	TMEM106C	7.92175	14.9454	8.78105	9.48313
ENST00000256689.10	ENSG00000134294.14	SLC38A2	5.65978	10.232	2.63538	2.91656
ENST00000256720.6	ENSG00000134324.11	LPIN1	25.4119	39.426	102.072	41.5079
ENST00000256759.8	ENSG00000134363.12	FST	71.4578	112.695	284.199	120.037
ENST00000256854.10	ENSG00000134440.12	NARS1	5.69902	10.3843	3.72365	4.03912
ENST00000256897.9	ENSG00000134480.15	CCNH	2.47146	4.41517	1.72478	1.85223
ENST00000256906.5	ENSG00000134489.7	HRH4	2.66312	4.49768	5.69943	2.48376
ENST00000257013.9	ENSG00000134590.14	RTL8C	2.82872	5.27204	6.58606	6.0932
ENST00000257075.9	ENSG00000134644.15	PUM1	1.72663	3.11177	1.23251	1.20694
ENST00000257181.10	ENSG00000134748.13	PRPF38A	5.59442	9.30447	9.35722	5.27714
ENST00000257189.5	ENSG00000134757.5	DSG3	10.5034	17.3069	27.8514	12.104
ENST00000257190.9	ENSG00000134758.14	RNF138	4.73865	8.4401	3.84928	4.12464
ENST00000257197.7	ENSG00000134765.9	DSC1	2.02834	3.41522	3.93817	1.8726
ENST00000257198.5	ENSG00000134765.9	DSC1	2.05019	3.44957	3.97988	1.89228
ENST00000257245.9	ENSG00000134809.9	TIMM10	6.76012	12.9415	9.37181	8.55022
ENST00000257261.10	ENSG00000134824.14	FADS2	1.25987	2.3591	1.49679	1.44887
ENST00000257287.5	ENSG00000174799.11	CEP135	2.12046	3.43914	3.81966	1.90366
ENST00000257336.6	ENSG00000134897.14	BIVM	15.8107	24.5605	55.0121	22.8897
ENST00000257408.5	ENSG00000134962.7	KLB	2.12198	3.38444	3.73238	1.85002
ENST00000257468.11	ENSG00000135018.14	UBQLN1	1.7785	3.40122	1.08007	1.29765
ENST00000257572.5	ENSG00000135116.9	HRK	3.04544	5.27713	8.20577	3.42433
ENST00000257575.8	ENSG00000135119.14	RNFT2	4.32492	6.95182	8.64494	4.71193
ENST00000257637.8	ENSG00000135185.12	TMEM243	1.14326	2.00754	1.35815	1.49482
ENST00000257659.12	ENSG00000105793.15	GTPBP10	2.74181	4.76021	3.29155	1.97987
ENST00000257694.13	ENSG00000135241.17	PNPLA8	12.1434	19.0129	43.234	17.7277
ENST00000257696.5	ENSG00000135245.10	HILPDA	5.01834	8.16288	8.83859	5.03302
ENST00000257724.7	ENSG00000135272.10	MDFIC	1.81379	3.03546	3.25778	1.65652
ENST00000257749.9	ENSG00000112182.15	BACH2	36.1682	58.0462	148.622	62.4888
ENST00000257787.6	ENSG00000135334.9	AKIRIN2	1.96943	3.65156	2.1223	2.14444
ENST00000257829.8	ENSG00000135372.9	NAT10	1.73917	3.19084	2.04557	1.87462
ENST00000257836.4	ENSG00000135378.4	PRRG4	13.0346	20.4011	42.8659	18.1029
ENST00000257857.8	ENSG00000135404.11	CD63	13.5781	25.4668	13.4088	11.4659
ENST00000257868.10	ENSG00000135414.10	GDF11	34.8339	55.6551	124.6	57.1464
ENST00000257904.11	ENSG00000135446.17	CDK4	15.155	27.3358	18.6733	13.4962
ENST00000257909.8	ENSG00000135451.13	TROAP	1.1298	2.11804	1.64784	1.71373
ENST00000257910.8	ENSG00000135452.10	TSPAN31	4.1368	6.96437	9.05684	5.00843
ENST00000257915.10	ENSG00000135457.10	TFCP2	1.30531	2.35181	3.03889	1.42039
ENST00000257940.7	ENSG00000135482.7	ZC3H10	1.75618	2.96559	4.28188	2.40815
ENST00000257966.12	ENSG00000135506.16	OS9	2.61781	5.002	2.74042	2.50599
ENST00000258083.3	ENSG00000135617.4	PRADC1	1.33333	2.65197	1.88981	1.93939
ENST00000258091.10	ENSG00000135624.16	CCT7	18.6056	34.4198	25.3196	25.3169
ENST00000258105.8	ENSG00000204822.7	MRPL53	4.19798	8.10101	8.6202	7.49293
ENST00000258111.5	ENSG00000135643.5	KCNMB4	1.16073	1.8768	2.42133	1.49618
ENST00000258145.8	ENSG00000135677.11	GNS	1.98858	3.40551	4.23445	2.50394
ENST00000258149.10	ENSG00000135679.25	MDM2	5.33964	8.97775	10.7338	6.10878
ENST00000258173.11	ENSG00000205084.11	TMEM231	7.04451	11.2826	18.0867	8.09491
ENST00000258229.14	ENSG00000135749.19	PCNX2	67.0381	110.405	242.382	119.674
ENST00000258383.4	ENSG00000135900.4	MRPL44	3.24704	5.42239	7.74585	4.86967
ENST00000258403.8	ENSG00000135917.15	SLC19A3	1.31835	2.01823	3.03583	1.38592
ENST00000258416.8	ENSG00000135930.14	EIF4E2	2.43685	4.47205	3.64389	3.95859
ENST00000258418.10	ENSG00000135932.11	CAB39	1.35397	2.38767	1.11651	1.11129
ENST00000258424.3	ENSG00000135940.7	COX5B	19.0203	35.6067	26.9956	29.1959
ENST00000258436.10	ENSG00000135953.11	MFSD9	1.94331	3.18235	3.33881	1.66969
ENST00000258439.7	ENSG00000135956.8	TMEM127	4.00734	6.78484	7.7518	3.93599
ENST00000258455.8	ENSG00000135972.9	MRPS9	2.10333	3.67587	2.33687	2.26327
ENST00000258457.7	ENSG00000135974.10	C2orf49	1.97274	3.43284	3.21522	1.80593
ENST00000258459.11	ENSG00000196912.12	ANKRD36B	1.49073	2.37911	2.91913	1.36074
ENST00000258494.14	ENSG00000136010.14	ALDH1L2	1.49051	2.64117	1.7054	1.04511
ENST00000258607.10	ENSG00000136108.15	CKAP2	1.46942	2.62497	1.89538	2.12261
ENST00000258662.3	ENSG00000136159.4	NUDT15	3.05576	5.23542	6.40785	3.84977
ENST00000258711.7	ENSG00000136213.10	CHST12	143.371	242.646	530.888	256.869
ENST00000258739.9	ENSG00000136240.10	KDELR2	4.13321	7.77917	4.4553	4.84309
ENST00000258742.10	ENSG00000136243.17	NUP42	2.43057	4.54968	1.85478	2.08535
ENST00000258761.8	ENSG00000136261.15	BZW2	1.68996	2.99778	5.06267	4.59013
ENST00000258770.8	ENSG00000136270.14	TBRG4	2.92045	5.61708	5.3236	4.75775
ENST00000258772.9	ENSG00000136271.10	DDX56	2.80942	5.44497	3.66338	3.70236
ENST00000258774.10	ENSG00000136273.13	HUS1	2.17232	3.67631	5.42182	2.93014
ENST00000258821.8	ENSG00000136319.12	TTC5	1.54413	2.55849	2.32369	1.51288
ENST00000258874.3	ENSG00000136371.10	MTHFS	2.34327	4.36424	1.92494	2.02428
ENST00000258886.13	ENSG00000136381.13	IREB2	2.89325	4.69303	7.12605	3.69271
ENST00000258947.7	ENSG00000136436.14	CALCOCO2	2.5273	4.40641	2.76392	1.71747
ENST00000258960.7	ENSG00000136448.12	NMT1	1.31516	2.44693	1.51967	1.61967
ENST00000258962.5	ENSG00000136450.13	SRSF1	3.11026	5.56851	6.0146	5.86915
ENST00000258975.7	ENSG00000136463.8	TACO1	2.65121	4.74671	2.91834	2.71557
ENST00000259008.7	ENSG00000136492.9	BRIP1	6.33834	10.5966	14.1554	6.69026
ENST00000259021.9	ENSG00000136504.12	KAT7	2.4414	4.01587	5.45822	2.85578
ENST00000259037.8	ENSG00000136521.13	NDUFB5	2.97141	5.15555	6.88542	4.1191
ENST00000259038.6	ENSG00000136522.14	MRPL47	3.24	6.016	4.38311	4.31467
ENST00000259043.11	ENSG00000136527.18	TRA2B	5.87473	10.7399	8.96391	8.59023
ENST00000259050.8	ENSG00000136536.15	MARCHF7	1.34251	2.32495	1.49063	1.06806
ENST00000259154.9	ENSG00000136636.13	KCTD3	1.17969	2.15007	1.39696	1.4883
ENST00000259199.9	ENSG00000136682.15	CBWD2	4.83078	8.77656	5.56846	6.22727
ENST00000259239.8	ENSG00000136718.10	IMP4	1.40539	2.62199	1.83195	1.9473
ENST00000259253.11	ENSG00000136731.13	UGGT1	58.1888	96.3691	200.001	100.191
ENST00000259339.7	ENSG00000136816.16	TOR1B	1.05079	1.85276	1.52393	1.00329
ENST00000259455.4	ENSG00000136928.7	GABBR2	123.532	205.119	450.739	221.718
ENST00000259456.7	ENSG00000136929.13	HEMGN	1.65267	2.83615	5.64628	1.79233
ENST00000259457.8	ENSG00000136930.13	PSMB7	13.2442	24.3693	13.4364	14.8901
ENST00000259460.12	ENSG00000136933.17	RABEPK	2.65396	4.79116	2.02287	1.99771
ENST00000259467.9	ENSG00000136940.14	PDCL	1.17871	1.86373	2.33422	1.51525
ENST00000259477.6	ENSG00000136950.13	ARPC5L	3.95468	7.11631	3.83912	3.21526
ENST00000259512.9	ENSG00000136986.10	DERL1	1.58406	2.85181	1.39134	1.48039
ENST00000259523.10	ENSG00000136997.19	MYC	2.86526	5.27976	2.51396	2.18863
ENST00000259632.12	ENSG00000137100.16	DCTN3	4.96856	9.31076	5.44256	6.10157
ENST00000259667.6	ENSG00000137133.11	HINT2	4.87963	9.16667	4.90432	4.25772
ENST00000259818.8	ENSG00000137285.10	TUBB2B	4.19885	7.53566	10.14	10.0442
ENST00000259873.5	ENSG00000204568.12	MRPS18B	4.57767	7.79814	7.84538	6.09807
ENST00000259951.12	ENSG00000204642.14	HLA-F	3.03922	5.61528	3.40838	2.23259
ENST00000260010.6	ENSG00000137462.8	TLR2	1.9095	3.33389	6.20934	2.21767
ENST00000260045.8	ENSG00000137492.8	THAP12	1.66265	3.1135	1.26799	1.30868
ENST00000260102.9	ENSG00000137547.9	MRPL15	2.59954	4.75579	5.00637	5.25463
ENST00000260118.7	ENSG00000137563.12	GGH	2.58781	4.59102	4.92542	5.43625
ENST00000260126.9	ENSG00000137571.11	SLCO5A1	1.26541	2.00879	2.0465	1.03893
ENST00000260130.9	ENSG00000137575.12	SDCBP	2.17037	3.80405	2.81515	2.93822
ENST00000260191.7	ENSG00000149305.7	HTR3B	3.1247	4.98408	5.17245	2.82711
ENST00000260197.12	ENSG00000137642.13	SORL1	1.18496	1.79461	4.87535	1.9559
ENST00000260257.9	ENSG00000255561.7	FDXACB1	1.0696	1.84169	2.81717	1.57807
ENST00000260264.8	ENSG00000137709.10	POU2F3	1.67264	2.78084	4.08063	2.2519
ENST00000260270.3	ENSG00000137714.3	FDX1	1.36367	2.39675	2.38435	1.83105
ENST00000260276.8	ENSG00000137720.8	C11orf1	19.7168	31.4897	58.0997	24.3031
ENST00000260282.8	ENSG00000137726.17	FXYD6	1.35322	2.42531	4.24222	2.18568
ENST00000260359.10	ENSG00000137804.14	NUSAP1	3.44767	6.38912	2.86337	3.29402
ENST00000260372.8	ENSG00000137814.11	HAUS2	5.10663	8.48622	8.6648	4.44617
ENST00000260379.11	ENSG00000137818.12	RPLP1	61.8747	116.243	93.1296	87.5968
ENST00000260404.8	ENSG00000137843.12	PAK6	1.52019	2.60455	4.86542	1.6677
ENST00000260408.8	ENSG00000137845.15	ADAM10	326.795	578.441	1299.55	621.599
ENST00000260443.9	ENSG00000137876.10	RSL24D1	8.80985	15.8496	6.99311	7.03231
ENST00000260447.6	ENSG00000137880.6	GCHFR	1.20523	2.3168	3.41598	2.927
ENST00000260505.13	ENSG00000137941.17	TTLL7	1.53503	2.57639	2.2489	1.2677
ENST00000260508.9	ENSG00000137944.18	KYAT3	1.47354	2.74476	1.3892	1.46307
ENST00000260563.4	ENSG00000137996.12	RTCA	2.03849	3.64123	1.94325	1.94847
ENST00000260569.4	ENSG00000011523.14	CEP68	3.32684	5.69993	5.56009	2.63122
ENST00000260605.12	ENSG00000138036.18	DYNC2LI1	1.25751	2.25536	1.07296	1.22246
ENST00000260641.9	ENSG00000138071.13	ACTR2	4.76554	8.59119	5.15207	5.39637
ENST00000260643.7	ENSG00000138073.14	PREB	2.84478	5.70179	4.5	4.12465
ENST00000260653.5	ENSG00000138083.5	SIX3	110.531	177.41	430.566	192.007
ENST00000260665.12	ENSG00000138095.19	LRPPRC	3.00939	5.34171	2.62239	2.1595
ENST00000260682.8	ENSG00000138109.11	CYP2C9	2.15859	3.59961	5.80859	2.88008
ENST00000260731.5	ENSG00000138160.6	KIF11	2.14497	3.65783	3.23589	2.02074
ENST00000260746.6	ENSG00000138175.9	ARL3	1.07983	1.85912	1.39082	1.09966
ENST00000260803.9	ENSG00000138231.13	DBR1	1.70462	2.95566	3.39421	2.12589
ENST00000260810.10	ENSG00000163781.14	TOPBP1	3.15382	5.43611	4.81892	2.90642
ENST00000260908.12	ENSG00000205045.9	SLFN12L	1.71681	2.77678	4.19981	1.66485
ENST00000260952.9	ENSG00000138381.10	ASNSD1	1.91369	3.44938	2.89212	2.89544
ENST00000260953.10	ENSG00000138382.15	METTL5	2.449	4.358	3.276	3.782
ENST00000260956.9	ENSG00000138385.16	SSB	6.71073	12.0612	9.41176	9.61007
ENST00000261015.4	ENSG00000138442.9	WDR12	4.77306	7.71577	10.0111	5.12199
ENST00000261016.10	ENSG00000138443.16	ABI2	1.96156	3.22524	3.49178	1.90653
ENST00000261017.9	ENSG00000138443.16	ABI2	2.01573	3.31205	3.57689	1.95835
ENST00000261018.11	ENSG00000138443.16	ABI2	1.96248	3.21892	3.48636	1.90267
ENST00000261070.6	ENSG00000138495.6	COX17	4.86237	9.32211	8.15081	6.33529
ENST00000261167.7	ENSG00000084463.8	WBP11	1.09105	2.02555	1.62314	1.62074
ENST00000261168.8	ENSG00000171681.12	ATF7IP	1.36961	2.36274	2.60696	1.63986
ENST00000261182.12	ENSG00000187109.14	NAP1L1	4.54437	8.11757	8.76351	7.46937
ENST00000261191.12	ENSG00000064102.15	INTS13	1.31979	2.3422	1.5488	1.63046
ENST00000261192.12	ENSG00000060982.15	BCAT1	4.01503	6.39568	13.6	5.64469
ENST00000261210.9	ENSG00000120802.13	TMPO	1.72894	3.18559	1.25763	1.20391
ENST00000261220.13	ENSG00000111142.14	METAP2	3.42016	6.00054	5.4327	5.60545
ENST00000261245.9	ENSG00000020426.11	MNAT1	1.43257	2.5867	1.00718	1.02645
ENST00000261249.7	ENSG00000126814.7	TRMT5	4.29493	7.64605	5.94739	5.2525
ENST00000261254.8	ENSG00000118971.8	CCND2	1.46165	2.73521	1.28866	1.30222
ENST00000261263.5	ENSG00000080371.6	RAB21	3.00006	4.86456	6.7452	3.40811
ENST00000261267.7	ENSG00000090382.7	LYZ	5.46206	8.96642	13.8106	7.78912
ENST00000261292.9	ENSG00000101670.12	LIPG	11.3995	17.8004	41.4225	17.3517
ENST00000261296.7	ENSG00000088451.11	TGDS	2.05624	3.57405	1.80512	1.92706
ENST00000261302.9	ENSG00000053254.15	FOXN3	1.51869	2.79378	3.98623	1.71389
ENST00000261303.13	ENSG00000100764.14	PSMC1	5.66553	10.0483	10.1331	6.12896
ENST00000261313.3	ENSG00000089220.5	PEBP1	41.2315	65.7937	160.597	75.7042
ENST00000261318.5	ENSG00000111412.6	C12orf49	2.45033	4.1689	5.54196	2.89472
ENST00000261326.6	ENSG00000075643.6	MOCOS	4.1105	6.7248	8.68355	4.12425
ENST00000261332.11	ENSG00000172466.16	ZNF24	1.67178	3.00224	1.8219	1.70264
ENST00000261366.10	ENSG00000113368.12	LMNB1	1.69332	3.036	2.59086	2.53652
ENST00000261369.9	ENSG00000064652.11	SNX24	2.05086	3.2568	4.5851	2.56093
ENST00000261388.7	ENSG00000011638.10	TMEM159	2.72888	4.68305	6.67697	3.68802
ENST00000261396.6	ENSG00000069248.12	NUP133	1.7995	3.24179	1.73997	1.79835
ENST00000261401.7	ENSG00000110880.10	CORO1C	1.84091	3.43434	2.10203	2.10871
ENST00000261407.9	ENSG00000111684.11	LPCAT3	2.55506	4.4051	5.96016	3.40421
ENST00000261413.9	ENSG00000113048.16	MRPS27	2.31609	4.07687	4.8926	3.81573
ENST00000261416.12	ENSG00000049860.14	HEXB	2.22363	3.94754	1.75207	1.90171
ENST00000261427.10	ENSG00000078140.14	UBE2K	1.78513	3.22011	1.87869	1.91576
ENST00000261434.8	ENSG00000121897.15	LIAS	6.38584	10.5322	10.4535	5.29515
ENST00000261435.11	ENSG00000078177.14	N4BP2	2.31392	3.66231	6.6833	2.84124
ENST00000261443.9	ENSG00000009307.16	CSDE1	6.32817	11.5284	9.18934	9.98637
ENST00000261455.8	ENSG00000065600.12	PACC1	1.07276	1.97898	1.00283	1.02466
ENST00000261464.10	ENSG00000082512.15	TRAF5	1.08579	1.91774	2.25635	1.20679
ENST00000261475.9	ENSG00000092020.10	PPP2R3C	1.51687	2.68172	1.15343	1.2938
ENST00000261479.9	ENSG00000100902.11	PSMA6	11.4266	21.3434	11.3493	12.8963
ENST00000261482.8	ENSG00000129625.13	REEP5	2.13196	3.88563	2.03519	2.02786
ENST00000261483.4	ENSG00000112893.9	MAN2A1	11.3573	17.4038	50.8418	18.6177
ENST00000261488.10	ENSG00000120658.13	ENOX1	276.215	492.336	844.579	532.083
ENST00000261489.6	ENSG00000102804.15	TSC22D1	1.07945	2.03542	1.01883	1.0485
ENST00000261491.9	ENSG00000102780.16	DGKH	1.78882	2.93806	3.37671	1.504
ENST00000261497.9	ENSG00000124422.12	USP22	3.30763	5.84214	5.07517	4.21357
ENST00000261499.10	ENSG00000108641.17	B9D1	1.66602	3.2835	5.09612	5.10097
ENST00000261507.11	ENSG00000052802.13	MSMO1	2.37556	4.16307	6.54672	3.81671
ENST00000261520.9	ENSG00000128915.12	ICE2	1.2508	2.07467	2.23192	1.37918
ENST00000261531.11	ENSG00000100603.13	SNW1	2.8358	5.25902	2.50139	2.64709
ENST00000261560.10	ENSG00000118620.13	ZNF430	12.2265	19.1565	36.9498	15.712
ENST00000261574.10	ENSG00000065150.21	IPO5	1.9295	3.4675	3.1775	3.67933
ENST00000261590.13	ENSG00000046604.13	DSG2	4.66222	8.15502	5.73736	4.10569
ENST00000261592.9	ENSG00000101746.15	NOL4	20.3938	31.6807	85.0523	33.9477
ENST00000261593.8	ENSG00000134758.14	RNF138	3.74141	6.69183	3.07183	3.31775
ENST00000261601.8	ENSG00000101557.15	USP14	2.83223	4.82398	4.26836	2.77027
ENST00000261622.5	ENSG00000103257.9	SLC7A5	3.44413	6.54007	4.4562	4.08584
ENST00000261623.8	ENSG00000051523.11	CYBA	6.5644	12.4674	17.7685	14.9175
ENST00000261647.10	ENSG00000011295.16	TTC19	128.865	206.801	497.932	220.42
ENST00000261653.10	ENSG00000111450.14	STX2	1.74354	2.99309	4.22372	2.41772
ENST00000261658.7	ENSG00000103429.11	BFAR	1.68746	2.7705	3.05927	2.24018
ENST00000261692.7	ENSG00000111328.7	CDK2AP1	5.12639	9.3829	4.98959	5.67138
ENST00000261700.8	ENSG00000087302.9	RTRAF	2.08721	3.54482	3.67514	2.54739
ENST00000261707.7	ENSG00000108576.10	SLC6A4	3.1622	5.19673	5.47463	2.94699
ENST00000261708.9	ENSG00000108651.10	UTP6	5.14322	8.74036	7.36821	4.44906
ENST00000261712.8	ENSG00000108671.11	PSMD11	2.00779	3.68226	2.29618	1.87114
ENST00000261713.8	ENSG00000006042.12	TMEM98	1.88242	3.73455	2.33576	2.08848
ENST00000261714.11	ENSG00000108578.15	BLMH	1.60191	3.15438	2.46748	2.38248
ENST00000261721.9	ENSG00000064726.10	BTBD1	1.65769	2.95929	2.44785	2.34701
ENST00000261733.7	ENSG00000111275.13	ALDH2	8.12939	13.1906	17.9507	8.62343
ENST00000261735.4	ENSG00000089248.7	ERP29	4.52959	8.3767	5.61282	5.1603
ENST00000261749.11	ENSG00000086666.19	ZFAND6	2.74897	5.02757	2.14487	2.40411
ENST00000261755.9	ENSG00000103876.12	FAH	1.17143	2.16259	1.25646	1.24422
ENST00000261758.6	ENSG00000117899.11	MESD	2.47535	4.21148	3.54608	2.24363
ENST00000261772.12	ENSG00000090861.15	AARS1	6.26726	11.4571	4.4813	4.53078
ENST00000261783.4	ENSG00000081181.8	ARG2	1.92723	3.64869	1.19634	1.46387
ENST00000261798.10	ENSG00000113712.18	CSNK1A1	15.4823	24.3278	54.6142	23.3428
ENST00000261811.6	ENSG00000120306.11	CYSTM1	4.24715	7.87452	3.12674	3.29531
ENST00000261813.9	ENSG00000113068.10	PFDN1	3.3206	6.13708	3.26067	3.38202
ENST00000261817.6	ENSG00000110801.14	PSMD9	1.46574	2.67216	3.1366	2.64354
ENST00000261819.8	ENSG00000089053.13	ANAPC5	4.16829	7.75632	7.24913	7.95647
ENST00000261822.4	ENSG00000110987.8	BCL7A	3.12829	5.50388	8.61047	3.15194
ENST00000261837.11	ENSG00000069966.18	GNB5	3.8137	6.54801	6.15104	3.00809
ENST00000261845.7	ENSG00000069956.12	MAPK6	1.17208	2.08238	2.13492	1.10208
ENST00000261854.10	ENSG00000138600.10	SPPL2A	35.479	57.1592	122.947	55.1721
ENST00000261868.10	ENSG00000104131.13	EIF3J	4.63801	7.40395	3.83979	3.08031
ENST00000261875.10	ENSG00000074696.13	HACD3	4.70127	8.45801	5.09513	5.14472
ENST00000261880.10	ENSG00000103591.13	AAGAB	2.44459	4.60843	2.01693	1.99585
ENST00000261881.9	ENSG00000075131.10	TIPIN	4.47423	7.72727	8.62478	5.40764
ENST00000261890.7	ENSG00000103769.10	RAB11A	2.26972	3.89804	4.03474	3.19555
ENST00000261942.7	ENSG00000113194.13	FAF2	1.63938	3.05865	1.40054	1.6599
ENST00000261947.4	ENSG00000113269.14	RNF130	1.20283	2.14504	2.50595	2.60397
ENST00000261951.9	ENSG00000113300.13	CNOT6	1.12818	1.9762	2.63348	1.52621
ENST00000261973.12	ENSG00000119707.14	RBM25	1.40223	2.52011	2.02642	1.60247
ENST00000261994.9	ENSG00000140093.10	SERPINA10	1.13705	1.89012	2.7899	1.49386
ENST00000262013.12	ENSG00000008294.21	SPAG9	2.17607	3.80568	2.85305	1.74236
ENST00000262027.10	ENSG00000166986.15	MARS1	10.5111	20.0032	6.16702	6.26538
ENST00000262030.8	ENSG00000110955.9	ATP5F1B	29.5501	54.9926	42.6268	44.5904
ENST00000262031.10	ENSG00000076067.13	RBMS2	2.41817	4.09084	6.10581	3.27289
ENST00000262033.11	ENSG00000110958.16	PTGES3	11.331	20.4528	19.5883	20.3748
ENST00000262039.9	ENSG00000078142.13	PIK3C3	4.99989	7.52996	18.9846	7.55226
ENST00000262055.9	ENSG00000050426.16	LETMD1	1.09549	1.95914	1.48124	1.62518
ENST00000262056.13	ENSG00000063046.17	EIF4B	3.32361	5.93393	8.00868	7.56306
ENST00000262061.7	ENSG00000111481.10	COPZ1	6.57702	12.181	7.08152	7.1784
ENST00000262067.5	ENSG00000106537.8	TSPAN13	1.35737	2.43002	1.48451	1.48237
ENST00000262077.2	ENSG00000124789.11	NUP153	1.30423	2.37113	1.28928	1.38498
ENST00000262093.10	ENSG00000066926.11	FECH	1.03075	1.72903	2.03934	1.25274
ENST00000262105.6	ENSG00000104738.18	MCM4	21.3503	34.2322	70.5098	33.9029
ENST00000262126.9	ENSG00000101745.17	ANKRD12	11.9102	18.7993	40.5971	17.4088
ENST00000262134.10	ENSG00000087253.13	LPCAT2	1.03746	1.73663	2.49586	1.43411
ENST00000262144.11	ENSG00000103091.15	WDR59	3.16573	5.46112	4.8489	2.64489
ENST00000262150.7	ENSG00000071991.9	CDH19	11.1302	17.2352	46.8896	18.4414
ENST00000262160.11	ENSG00000175387.16	SMAD2	3.36858	5.33623	9.81718	4.31506
ENST00000262177.9	ENSG00000105993.15	DNAJB6	1.7701	3.27532	1.97387	2.02412
ENST00000262178.7	ENSG00000106018.14	VIPR2	1.12691	1.91591	2.67376	1.58708
ENST00000262187.10	ENSG00000106615.10	RHEB	4.30367	7.72665	4.3511	5.01125
ENST00000262188.12	ENSG00000082014.16	SMARCD3	4.49548	7.95331	2.44378	2.16014
ENST00000262193.7	ENSG00000008018.9	PSMB1	11.836	21.382	33.6011	32.2101
ENST00000262197.7	ENSG00000101546.13	RBFA	1.16092	2.20608	1.19048	1.24056
ENST00000262213.7	ENSG00000067167.8	TRAM1	2.82029	5.13093	2.74337	3.07267
ENST00000262225.8	ENSG00000086598.11	TMED2	10.8258	18.6736	8.40582	7.6689
ENST00000262227.7	ENSG00000088756.12	ARHGAP28	1.12314	1.84333	2.58234	1.29732
ENST00000262238.10	ENSG00000100811.14	YY1	57.9176	94.1593	205.209	97.0476
ENST00000262244.6	ENSG00000120162.10	MOB3B	1.43956	2.17761	4.45637	2.17638
ENST00000262265.10	ENSG00000104872.11	PIH1D1	2.92642	5.50502	4.99498	4.36288
ENST00000262293.8	ENSG00000068489.12	PRR11	6.36379	10.2274	25.1158	6.11454
ENST00000262300.13	ENSG00000127564.17	PKMYT1	2.3466	4.52718	2.82816	2.54078
ENST00000262302.14	ENSG00000095906.17	NUBP2	2.64837	5.09792	7.8954	6.40727
ENST00000262306.11	ENSG00000103363.14	ELOB	9.43718	17.9329	22.4028	25.0637
ENST00000262319.11	ENSG00000100726.15	TELO2	1.4591	2.83187	3.31693	2.70752
ENST00000262348.9	ENSG00000116729.14	WLS	1.80847	3.1407	1.6744	1.75322
ENST00000262375.11	ENSG00000103423.14	DNAJA3	2.70989	5.20674	2.98222	3.20674
ENST00000262394.7	ENSG00000109046.15	WSB1	4.00823	6.6685	6.46199	3.22766
ENST00000262395.10	ENSG00000076604.15	TRAF4	2.25406	4.37954	1.93432	1.76253
ENST00000262396.10	ENSG00000076604.15	TRAF4	2.54839	4.72141	1.81965	1.75953
ENST00000262410.9	ENSG00000186868.15	MAPT	5.72341	8.87768	25.8524	9.38367
ENST00000262418.12	ENSG00000004939.15	SLC4A1	91.4393	148.557	334.721	156.83
ENST00000262426.6	ENSG00000103241.7	FOXF1	2.33333	3.57289	2.22307	1.23018
ENST00000262428.5	ENSG00000103187.8	COTL1	1.64204	3.09669	3.95003	3.478
ENST00000262432.12	ENSG00000165055.15	METTL2B	7.36176	12.6277	13.3109	6.98991
ENST00000262435.14	ENSG00000108854.16	SMURF2	3.08719	5.04215	6.72207	3.16621
ENST00000262460.5	ENSG00000101003.10	GINS1	1.93535	3.25619	4.50634	3.12236
ENST00000262461.7	ENSG00000064651.14	SLC12A2	4.07057	6.18813	11.9578	5.29507
ENST00000262482.11	ENSG00000108523.16	RNF167	3.10485	5.86302	4.00056	3.87599
ENST00000262498.8	ENSG00000070761.8	CFAP20	1.43984	2.62344	2.49844	2.52344
ENST00000262539.7	ENSG00000070159.14	PTPN3	2.48909	4.40155	7.63915	2.84936
ENST00000262544.6	ENSG00000101310.17	SEC23B	1.3348	2.47244	1.03276	1.22079
ENST00000262545.7	ENSG00000125851.10	PCSK2	6.69424	10.1324	27.6761	10.7825
ENST00000262547.9	ENSG00000089091.16	DZANK1	2.38919	3.9777	4.23048	2.17672
ENST00000262554.7	ENSG00000090054.15	SPTLC1	1.68871	3.1064	1.27247	1.35838
ENST00000262570.10	ENSG00000106554.13	CHCHD3	3.93699	7.3874	3.58515	3.70306
ENST00000262584.7	ENSG00000161016.17	RPL8	91.9413	171.145	136.998	130.147
ENST00000262605.9	ENSG00000124120.11	TTPAL	26.6523	41.9248	93.0453	39.7654
ENST00000262607.3	ENSG00000093072.18	ADA2	1.3262	2.14577	3.0423	1.70082
ENST00000262633.9	ENSG00000126254.12	RBM42	1.85038	3.63158	4.69012	4.19988
ENST00000262640.11	ENSG00000124333.16	VAMP7	1.93547	3.47976	1.47455	1.82685
ENST00000262640.11_PAR_Y	ENSG00000124333.16_PAR_Y	VAMP7	1.93547	3.47976	1.47455	1.82685
ENST00000262644.9	ENSG00000104331.9	IMPAD1	1.045	1.74498	2.03932	1.42531
ENST00000262676.9	ENSG00000085831.15	TTC39A	1.32199	2.1909	2.13108	1.04502
ENST00000262710.5	ENSG00000100813.14	ACIN1	2.35184	4.48135	2.1058	1.98642
ENST00000262715.10	ENSG00000129566.13	TEP1	1.32003	2.19844	2.85873	1.20596
ENST00000262722.11	ENSG00000077942.19	FBLN1	1.64667	3.10356	1.252	1.19111
ENST00000262735.9	ENSG00000186951.16	PPARA	2.90907	4.60678	6.30901	2.93848
ENST00000262746.5	ENSG00000117450.14	PRDX1	12.6934	23.2603	33.4769	37.1346
ENST00000262752.5	ENSG00000072133.11	RPS6KA6	189.893	328.056	647.188	350.682
ENST00000262803.9	ENSG00000005007.12	UPF1	1.12474	2.12755	1.38096	1.24051
ENST00000262812.9	ENSG00000105669.14	COPE	12.1044	23.3584	16.6133	15.1504
ENST00000262815.13	ENSG00000129933.21	MAU2	2.17197	3.56544	5.32886	2.72956
ENST00000262848.6	ENSG00000183943.6	PRKX	17.5881	27.5666	67.9069	24.0054
ENST00000262866.9	ENSG00000101082.14	SLA2	1.36001	2.26608	3.31652	1.78472
ENST00000262878.5	ENSG00000101347.9	SAMHD1	2.41934	3.96492	4.95107	2.40688
ENST00000262887.9	ENSG00000073050.11	XRCC1	1.44484	2.62228	3.16208	1.64513
ENST00000262940.11	ENSG00000105808.17	RASA4	35.0605	57.5139	128.135	60.9656
ENST00000262942.10	ENSG00000241685.10	ARPC1A	3.34219	6.14991	5.55534	6.19924
ENST00000262947.8	ENSG00000074842.8	MYDGF	11.0404	20.9535	8.75733	7.68756
ENST00000262948.9	ENSG00000126934.13	MAP2K2	2.7813	5.20658	6.33872	5.74495
ENST00000262949.7	ENSG00000064961.19	HMG20B	1.1096	2.05989	4.61808	3.89266
ENST00000262960.13	ENSG00000142002.17	DPP9	4.41523	7.49208	8.5319	4.06358
ENST00000262961.9	ENSG00000105278.11	ZFR2	1.42141	2.35278	3.47933	1.20756
ENST00000262965.11	ENSG00000071564.16	TCF3	1.26426	2.43895	1.69772	1.50127
ENST00000262982.3	ENSG00000124207.17	CSE1L	6.40716	11.7436	6.30234	7.75035
ENST00000262990.9	ENSG00000109445.11	ZNF330	1.81799	3.21111	1.73492	1.60847
ENST00000263012.10	ENSG00000103226.18	NOMO3	3.4798	6.55499	3.04527	3.60409
ENST00000263025.9	ENSG00000102882.12	MAPK3	1.47368	2.80123	2.93505	2.7486
ENST00000263026.10	ENSG00000103319.12	EEF2K	2.98594	5.03555	6.8183	3.63282
ENST00000263035.9	ENSG00000181192.12	DHTKD1	6.35073	10.1696	12.6684	6.44625
ENST00000263038.9	ENSG00000107537.14	PHYH	1.04026	1.87857	1.01818	1.07792
ENST00000263063.8	ENSG00000107951.14	MTPAP	2.51375	4.22	5.42911	3.27339
ENST00000263071.9	ENSG00000074660.16	SCARF1	1.12606	1.8967	3.08345	1.62008
ENST00000263080.3	ENSG00000108381.11	ASPA	15.5706	24.1867	55.385	23.5217
ENST00000263083.10	ENSG00000108963.17	DPH1	3.19775	6.03243	3.73604	4.12072
ENST00000263092.11	ENSG00000127804.13	METTL16	73.9859	119.803	270.963	126.379
ENST00000263095.10	ENSG00000083844.10	ZNF264	8.57819	13.4692	27.9445	12.1848
ENST00000263097.9	ENSG00000064666.15	CNN2	2.21322	3.76862	5.08101	2.79888
ENST00000263100.8	ENSG00000121410.12	A1BG	1.93848	3.15291	4.87666	2.52618
ENST00000263116.6	ENSG00000100228.12	RAB36	2.1053	3.5618	5.02639	2.69245
ENST00000263121.12	ENSG00000099956.19	SMARCB1	4.01401	7.42161	7.10274	6.66845
ENST00000263168.4	ENSG00000116489.13	CAPZA1	5.18753	9.21595	5.87654	6.87781
ENST00000263196.12	ENSG00000070413.20	DGCR2	1.10052	2.11472	1.62384	1.52197
ENST00000263201.6	ENSG00000093009.10	CDC45	3.28967	6.12034	5.1459	5.4148
ENST00000263202.15	ENSG00000070010.19	UFD1	1.93128	3.5676	3.74302	3.38659
ENST00000263205.11	ENSG00000099917.17	MED15	2.16299	3.84388	1.76418	1.44836
ENST00000263208.5	ENSG00000100084.14	HIRA	1.04738	1.96545	1.01974	1.00469
ENST00000263228.4	ENSG00000107341.5	UBE2R2	1.48682	2.59227	2.01944	1.51162
ENST00000263238.7	ENSG00000115091.12	ACTR3	1.39208	2.56132	1.57923	1.67623
ENST00000263239.7	ENSG00000088205.13	DDX18	2.64979	4.75346	2.64659	2.84195
ENST00000263246.8	ENSG00000100266.19	PACSIN2	1.93538	3.66831	1.50523	1.416
ENST00000263256.7	ENSG00000100418.8	DESI1	10.2977	17.9701	19.4364	10.778
ENST00000263268.11	ENSG00000118242.16	MREG	123.412	198.345	455.632	205.984
ENST00000263270.10	ENSG00000042753.11	AP2S1	7.74304	14.2805	15.6745	13.4486
ENST00000263275.4	ENSG00000125741.4	OPA3	11.5154	18.1991	32.3593	13.9181
ENST00000263277.8	ENSG00000024422.12	EHD2	1.3535	2.26876	3.40057	1.76148
ENST00000263280.11	ENSG00000090372.15	STRN4	2.23654	4.35622	2.00472	1.89669
ENST00000263309.7	ENSG00000074201.9	CLNS1A	5.93937	10.9769	10.626	9.58241
ENST00000263317.9	ENSG00000086991.13	NOX4	133.289	220.368	478.547	236.09
ENST00000263331.10	ENSG00000125630.16	POLR1B	139.48	232.117	520.337	249.507
ENST00000263354.8	ENSG00000105402.8	NAPA	1.89585	3.61228	3.16436	3.14389
ENST00000263360.11	ENSG00000074266.21	EED	1.08241	1.98658	1.18112	1.20125
ENST00000263367.7	ENSG00000105323.17	HNRNPUL1	1.93697	3.54117	3.27313	3.53711
ENST00000263368.9	ENSG00000090013.11	BLVRB	3.75689	6.98622	3.05388	3.29574
ENST00000263372.5	ENSG00000099337.5	KCNK6	9.2986	15.058	20.7976	9.34843
ENST00000263379.4	ENSG00000104998.4	IL27RA	8.06307	12.3479	23.9257	10.0617
ENST00000263382.8	ENSG00000105011.9	ASF1B	2.06754	3.81161	3.39514	3.47808
ENST00000263383.8	ENSG00000105135.16	ILVBL	1.26215	2.52734	2.7678	2.43186
ENST00000263384.12	ENSG00000105058.12	FAM32A	2.10328	3.87551	3.95896	4.2093
ENST00000263390.7	ENSG00000105085.10	MED26	1.65396	2.51718	6.40277	2.57989
ENST00000263401.10	ENSG00000110442.12	COMMD9	4.11839	6.88094	7.32598	4.30427
ENST00000263433.8	ENSG00000125503.13	PPP1R12C	1.89119	3.52937	1.79773	1.50567
ENST00000263464.8	ENSG00000023445.15	BIRC3	34.6079	54.5938	141.285	59.3069
ENST00000263468.13	ENSG00000110318.15	CEP126	3.17511	4.81879	7.72385	3.65602
ENST00000263545.7	ENSG00000146963.18	LUC7L2	2.72835	4.94226	3.38801	3.37883
ENST00000263559.11	ENSG00000122958.15	VPS26A	2.97563	5.06081	4.07809	2.86465
ENST00000263574.9	ENSG00000084234.17	APLP2	2.2284	4.0365	4.65915	4.68223
ENST00000263576.11	ENSG00000109832.14	DDX25	1.13768	1.88293	2.25044	1.1366
ENST00000263578.10	ENSG00000110074.11	FOXRED1	1.02256	1.95179	2.49641	2.31744
ENST00000263579.5	ENSG00000110063.10	DCPS	1.67766	2.84482	4.047	2.39219
ENST00000263593.8	ENSG00000110013.13	SIAE	1.10956	1.88015	2.83805	1.56121
ENST00000263620.8	ENSG00000116017.11	ARID3A	195.742	338.259	696.103	365.827
ENST00000263629.9	ENSG00000085760.15	MTIF2	1.40316	2.59882	1.39606	1.41183
ENST00000263634.8	ENSG00000115239.23	ASB3	121.206	192.295	485.529	205.662
ENST00000263636.5	ENSG00000054219.11	LY75	1.35882	2.3216	3.43241	1.88097
ENST00000263645.9	ENSG00000110651.11	CD81	7.30678	13.6366	12.0395	11.0803
ENST00000263657.7	ENSG00000115946.8	PNO1	2.83133	4.90272	4.93797	3.14324
ENST00000263672.11	ENSG00000118363.12	SPCS2	2.58364	4.62491	2.24424	2.19926
ENST00000263694.9	ENSG00000060688.13	SNRNP40	4.00991	7.63383	4.03036	4.4052
ENST00000263697.6	ENSG00000126698.11	DNAJC8	9.78774	18.6095	7.30931	7.46481
ENST00000263702.11	ENSG00000116353.16	MECR	3.07359	5.37112	4.95187	2.428
ENST00000263710.8	ENSG00000074054.18	CLASP1	1.06242	1.85243	3.13484	1.24991
ENST00000263733.5	ENSG00000116199.12	FAM20B	2.03272	3.52671	4.22187	2.2581
ENST00000263741.12	ENSG00000078808.17	SDF4	5.27671	9.74735	4.3128	3.6641
ENST00000263774.9	ENSG00000213619.10	NDUFS3	6.2318	11.439	10.7268	10.131
ENST00000263791.10	ENSG00000128829.12	EIF2AK4	4.66281	7.35055	18.3088	7.42135
ENST00000263795.11	ENSG00000092470.12	WDR76	1.52073	2.57034	2.69906	1.67184
ENST00000263798.8	ENSG00000092445.12	TYRO3	8.44839	13.5073	23.8883	10.7827
ENST00000263805.8	ENSG00000103994.17	ZNF106	2.05134	3.44144	3.32259	1.85773
ENST00000263834.9	ENSG00000196208.14	GREB1	3.89579	6.70168	8.5897	3.68942
ENST00000263856.9	ENSG00000115561.16	CHMP3	96.6274	153.487	368.48	162.885
ENST00000263857.11	ENSG00000068654.16	POLR1A	2.75671	4.48866	7.42087	3.58114
ENST00000263893.10	ENSG00000122481.17	RWDD3	1.13092	1.92293	1.11049	1.12349
ENST00000263934.10	ENSG00000054523.17	KIF1B	1.29905	2.15789	2.43727	1.16787
ENST00000263955.9	ENSG00000081320.11	STK17B	1.69366	2.92299	3.70353	2.35205
ENST00000263960.6	ENSG00000115520.8	COQ10B	2.98749	4.88338	4.3235	2.72118
ENST00000264001.8	ENSG00000217555.12	CKLF	2.40719	4.72156	4.09132	3.61377
ENST00000264020.6	ENSG00000118096.8	IFT46	1.15292	2.18097	2.26953	2.27118
ENST00000264021.7	ENSG00000118096.8	IFT46	1.19814	2.26671	2.40965	2.42417
ENST00000264027.9	ENSG00000109929.10	SC5D	1.61506	2.75106	2.39486	1.71326
ENST00000264028.5	ENSG00000095139.14	ARCN1	3.29952	6.12021	4.00125	3.52066
ENST00000264036.6	ENSG00000076706.17	MCAM	5.80367	9.9525	11.0039	4.76999
ENST00000264052.9	ENSG00000067066.17	SP100	2.07962	3.59031	2.89745	2.75728
ENST00000264065.12	ENSG00000077232.18	DNAJC10	1.59326	2.72904	2.74353	1.4959
ENST00000264071.7	ENSG00000104833.12	TUBB4A	2.10193	3.74209	5.40685	5.06327
ENST00000264080.11	ENSG00000125734.15	GPR108	1.80593	3.5107	1.22374	1.30447
ENST00000264093.9	ENSG00000114956.20	DGUOK	2.99348	5.70857	3.86313	3.8892
ENST00000264108.5	ENSG00000128708.13	HAT1	3.81323	6.94795	4.20453	4.46418
ENST00000264126.9	ENSG00000121957.14	GPSM2	3.50413	5.68088	5.98504	3.23381
ENST00000264156.3	ENSG00000076003.5	MCM6	1.8161	3.32383	3.59328	3.51226
ENST00000264159.11	ENSG00000121988.18	ZRANB3	1.49024	2.41469	2.35777	1.21457
ENST00000264161.9	ENSG00000115866.11	DARS1	18.03	28.8715	57.5223	25.1246
ENST00000264169.6	ENSG00000115947.13	ORC4	1.3832	2.41246	2.69804	1.52751
ENST00000264198.5	ENSG00000090432.7	MUL1	1.34034	2.52822	1.11125	1.05027
ENST00000264202.8	ENSG00000077549.18	CAPZB	1.93011	3.57706	2.14755	2.22162
ENST00000264203.7	ENSG00000077549.18	CAPZB	1.37107	2.56507	1.58539	1.62361
ENST00000264211.12	ENSG00000075151.20	EIF4G3	1.2946	2.40148	1.3708	1.48647
ENST00000264218.7	ENSG00000109255.11	NMU	1.56442	2.66994	1.77914	1.67607
ENST00000264220.6	ENSG00000128059.8	PPAT	1.62592	2.92719	1.84895	1.93589
ENST00000264221.6	ENSG00000128050.8	PAICS	11.3883	20.3736	18.6594	16.074
ENST00000264228.9	ENSG00000128039.11	SRD5A3	2.56847	4.46232	6.12094	3.3665
ENST00000264234.8	ENSG00000114638.8	UPK1B	4.94277	8.26492	8.71041	4.39763
ENST00000264255.8	ENSG00000115514.12	TXNDC9	1.62575	2.94691	1.50033	1.75382
ENST00000264258.8	ENSG00000071082.11	RPL31	53.0256	96.9101	72.9597	79.2705
ENST00000264263.9	ENSG00000168827.14	GFM1	1.56605	2.82793	1.17352	1.35718
ENST00000264274.13	ENSG00000064012.22	CASP8	2.97361	5.09216	6.84718	3.8011
ENST00000264279.10	ENSG00000055044.11	NOP58	6.30557	11.6959	4.22027	4.96287
ENST00000264312.11	ENSG00000109180.14	OCIAD1	6.90446	12.3836	4.42534	5.40127
ENST00000264335.13	ENSG00000108953.17	YWHAE	18.5851	33.4924	28.8796	30.0922
ENST00000264389.7	ENSG00000138663.9	COPS4	2.56788	4.71939	3.53333	4.01091
ENST00000264405.9	ENSG00000138674.17	SEC31A	2.00609	3.52525	3.30934	2.24057
ENST00000264436.9	ENSG00000075340.23	ADD2	1.01216	1.77597	2.10744	1.32813
ENST00000264441.9	ENSG00000116005.12	PCYOX1	2.0284	3.3002	3.82657	1.88844
ENST00000264451.12	ENSG00000014824.14	SLC30A9	2.31965	3.98166	3.40078	2.34074
ENST00000264454.8	ENSG00000093183.14	SEC22C	3.83751	6.19435	8.1038	4.1486
ENST00000264515.11	ENSG00000117222.14	RBBP5	13.0236	20.4017	38.5905	16.8037
ENST00000264538.4	ENSG00000114446.5	IFT57	1.34031	2.43783	1.33901	1.39823
ENST00000264552.14	ENSG00000108106.14	UBE2S	6.13448	11.5043	12.7576	10.3061
ENST00000264563.7	ENSG00000095752.7	IL11	2.939	5.10307	5.90408	3.57552
ENST00000264634.8	ENSG00000114251.14	WNT5A	1.0332	1.58883	3.37781	1.58316
ENST00000264639.9	ENSG00000108344.15	PSMD3	3.11696	5.78472	6.19338	6.26561
ENST00000264640.9	ENSG00000073584.20	SMARCE1	2.6719	4.8765	2.57677	2.9783
ENST00000264644.10	ENSG00000108352.12	RAPGEFL1	3.95245	6.94253	12.6456	4.58022
ENST00000264645.12	ENSG00000108349.17	CASC3	1.11314	2.11803	1.92415	1.80972
ENST00000264657.9	ENSG00000168610.14	STAT3	16.7771	26.6728	57.8454	23.8613
ENST00000264658.11	ENSG00000108306.13	FBXL20	3.27906	5.4653	7.39212	3.80273
ENST00000264670.11	ENSG00000037474.15	NSUN2	1.56399	2.95025	2.42913	2.45565
ENST00000264710.5	ENSG00000084733.11	RAB10	1.98483	3.52416	2.33624	2.46517
ENST00000264711.7	ENSG00000115137.12	DNAJC27	7.98638	12.4802	33.6001	13.1281
ENST00000264718.7	ENSG00000198522.14	GPN1	1.56954	2.84048	1.57315	1.65451
ENST00000264720.7	ENSG00000115207.13	GTF3C2	1.23087	2.30276	1.61531	1.73795
ENST00000264734.2	ENSG00000113946.3	CLDN16	5.85941	9.9401	12.129	5.82946
ENST00000264750.10	ENSG00000090316.16	MAEA	1.63685	3.0034	2.94652	2.7895
ENST00000264758.11	ENSG00000087274.17	ADD1	1.53363	2.96118	1.39515	1.4137
ENST00000264779.6	ENSG00000062194.16	GPBP1	2.25378	4.09916	2.25322	2.42689
ENST00000264864.8	ENSG00000038210.14	PI4K2B	1.01753	1.83774	1.04258	1.06429
ENST00000264883.8	ENSG00000138750.15	NUP54	1.84742	3.35053	1.53203	1.76557
ENST00000264893.10	ENSG00000138758.11	SEPTIN11	2.19957	3.72031	3.41291	2.5912
ENST00000264896.8	ENSG00000138760.10	SCARB2	2.47049	4.41168	2.99851	2.05029
ENST00000264904.8	ENSG00000138768.14	USO1	1.97267	3.67634	1.57692	1.80019
ENST00000264914.10	ENSG00000113273.17	ARSB	1.14327	1.91548	2.60441	1.4127
ENST00000264932.11	ENSG00000073578.17	SDHA	2.65156	4.83581	4.37481	4.32578
ENST00000264933.9	ENSG00000249915.8	PDCD6	3.41839	6.39405	5.2606	5.86023
ENST00000264952.2	ENSG00000114124.2	GRK7	1.26251	1.94781	1.86257	1.07875
ENST00000264954.5	ENSG00000109519.13	GRPEL1	1.41893	2.6463	1.92986	2.07051
ENST00000264968.7	ENSG00000071073.13	MGAT4A	2.52034	4.25667	4.08587	2.05895
ENST00000264990.11	ENSG00000240303.8	ACAD11	2.86687	5.16068	2.0483	1.20712
ENST00000264993.7	ENSG00000091527.15	CDV3	3.83212	6.99637	3.66878	3.719
ENST00000264995.8	ENSG00000114686.9	MRPL3	5.68424	10.5923	7.53017	8.59813
ENST00000265016.9	ENSG00000109743.11	BST1	3.04348	5.08797	7.26795	4.07027
ENST00000265018.4	ENSG00000047662.5	FAM184B	423.644	741.824	1648.19	799.995
ENST00000265028.7	ENSG00000090520.11	DNAJB11	2.92116	5.32721	2.66153	2.75697
ENST00000265044.6	ENSG00000114850.6	SSR3	8.221	14.4711	8.81615	6.48479
ENST00000265052.9	ENSG00000074416.14	MGLL	7.46025	11.2023	28.0047	11.6542
ENST00000265056.12	ENSG00000073111.14	MCM2	4.28459	8.11448	7.80221	7.66822
ENST00000265062.8	ENSG00000075785.13	RAB7A	4.02427	7.51877	5.17079	4.87454
ENST00000265068.9	ENSG00000114656.12	KIAA1257	2.12067	3.50771	4.30134	2.00332
ENST00000265069.13	ENSG00000056097.16	ZFR	2.56255	4.71777	1.91073	2.0528
ENST00000265073.9	ENSG00000113387.12	SUB1	1.57512	2.7819	4.24884	4.44026
ENST00000265077.8	ENSG00000038427.16	VCAN	29.8942	47.9944	117.808	51.5597
ENST00000265081.7	ENSG00000113318.11	MSH3	3.31427	5.18528	8.19023	3.71814
ENST00000265087.8	ENSG00000113739.10	STC2	3.64723	6.6534	1.48655	1.45123
ENST00000265093.4	ENSG00000113732.9	ATP6V0E1	4.11269	7.33161	8.02461	7.89767
ENST00000265094.9	ENSG00000072803.17	FBXW11	1.11564	2.00438	1.07395	1.05828
ENST00000265097.8	ENSG00000051596.9	THOC3	7.15239	13.5422	12.852	12.4049
ENST00000265100.6	ENSG00000037241.7	RPL26L1	11.7989	20.9626	16.8072	17.0166
ENST00000265112.7	ENSG00000113407.13	TARS1	4.0524	7.30512	5.2467	4.9949
ENST00000265164.7	ENSG00000138794.10	CASP6	4.17269	6.81323	8.05205	4.33925
ENST00000265175.5	ENSG00000138802.11	SEC24B	1.98367	3.37938	2.78493	1.63302
ENST00000265187.4	ENSG00000125885.13	MCM8	2.76402	4.74833	7.15083	3.4891
ENST00000265192.9	ENSG00000120727.13	PAIP2	5.92784	11.1052	3.95876	4.27629
ENST00000265245.10	ENSG00000041802.11	LSG1	3.39945	5.6426	6.04357	3.11609
ENST00000265260.8	ENSG00000081154.12	PCNP	6.00657	10.8621	5.35946	5.36252
ENST00000265261.10	ENSG00000064225.12	ST3GAL6	1.58405	2.54091	2.7471	1.50729
ENST00000265293.8	ENSG00000113645.14	WWC1	5.71679	9.05891	17.3864	7.3591
ENST00000265295.9	ENSG00000040275.17	SPDL1	2.22745	3.95253	3.09731	3.27492
ENST00000265304.11	ENSG00000106028.11	SSBP1	10.5296	18.8388	20.2959	22.534
ENST00000265322.8	ENSG00000115425.14	PECR	2.38371	3.74973	4.32476	2.2701
ENST00000265333.8	ENSG00000213585.11	VDAC1	2.91948	5.38683	8.18934	8.59304
ENST00000265339.7	ENSG00000119048.8	UBE2B	1.68259	2.84107	2.01071	1.54821
ENST00000265340.12	ENSG00000069011.16	PITX1	216.824	361.033	776.46	390.376
ENST00000265351.12	ENSG00000124571.18	XPO5	1.23581	2.28467	1.35832	1.52988
ENST00000265375.13	ENSG00000108100.18	CCNY	1.10741	1.92889	1.72498	1.26033
ENST00000265393.10	ENSG00000106052.13	TAX1BP1	3.30359	5.84618	2.89948	1.88817
ENST00000265394.10	ENSG00000106066.15	CPVL	1.22387	2.24784	1.74545	1.89501
ENST00000265395.7	ENSG00000106049.9	HIBADH	1.98082	3.67448	2.10602	2.24134
ENST00000265421.9	ENSG00000070501.12	POLB	1.46237	2.7533	1.84484	1.98061
ENST00000265447.8	ENSG00000122359.18	ANXA11	1.73624	3.35168	3.31842	3.51406
ENST00000265462.9	ENSG00000126432.14	PRDX5	12.7194	24.0012	20.943	19.376
ENST00000265465.8	ENSG00000014138.9	POLA2	3.47248	6.12108	6.56195	4.44285
ENST00000265471.10	ENSG00000149541.10	B3GAT3	2.8215	5.44935	3.83735	3.22605
ENST00000265498.6	ENSG00000085871.9	MGST2	1.07713	2.1272	1.85927	1.95805
ENST00000265517.9	ENSG00000138823.13	MTTP	1.72076	2.54757	7.99529	2.66006
ENST00000265523.9	ENSG00000106605.11	BLVRA	2.75955	4.89282	2.87418	2.42498
ENST00000265563.13	ENSG00000114302.16	PRKAR2A	56.3791	90.5022	214.581	94.9581
ENST00000265564.8	ENSG00000075914.13	EXOSC7	3.31124	6.26417	3.122	2.5658
ENST00000265572.8	ENSG00000082556.13	OPRK1	1.00586	1.65011	2.15465	1.27478
ENST00000265598.8	ENSG00000078081.8	LAMP3	1.31362	2.20939	3.08013	1.54773
ENST00000265602.11	ENSG00000135541.21	AHI1	1.06928	1.76361	1.81607	1.0612
ENST00000265605.7	ENSG00000118514.14	ALDH8A1	4.79984	7.69483	8.01974	3.9467
ENST00000265620.11	ENSG00000087460.25	GNAS	29.9555	55.5067	28.8236	32.3357
ENST00000265631.9	ENSG00000004864.13	SLC25A13	1.07943	1.95407	1.30845	1.35183
ENST00000265636.9	ENSG00000110075.14	PPP6R3	1.70707	3.17546	1.38222	1.31066
ENST00000265637.8	ENSG00000110075.14	PPP6R3	1.78963	3.3235	1.43998	1.39586
ENST00000265641.10	ENSG00000110090.13	CPT1A	5.53313	9.53848	9.52702	4.60034
ENST00000265643.4	ENSG00000069482.7	GAL	4.48663	8.38503	7.0361	6.93316
ENST00000265663.12	ENSG00000165802.22	NSMF	2.46409	4.70268	3.05872	2.84564
ENST00000265713.8	ENSG00000083168.11	KAT6A	43.0988	69.7963	171.382	76.1165
ENST00000265728.6	ENSG00000006634.8	DBF4	1.20662	2.01177	1.89847	1.45238
ENST00000265729.6	ENSG00000075142.13	SRI	1.82379	3.2668	3.23046	3.53609
ENST00000265732.10	ENSG00000127993.16	RBM48	1.64402	2.76597	3.81526	1.76211
ENST00000265753.12	ENSG00000106682.14	EIF4H	10.4421	19.7711	11.2528	11.2875
ENST00000265758.6	ENSG00000071462.11	BUD23	9.63385	15.4589	39.1644	16.9382
ENST00000265806.11	ENSG00000104679.11	R3HCC1	1.15712	2.27926	2.08588	1.85496
ENST00000265838.9	ENSG00000075239.14	ACAT1	5.45378	9.99674	5.91797	6.60677
ENST00000265840.12	ENSG00000110675.13	ELMOD1	5.06237	8.47137	9.37048	4.43729
ENST00000265843.9	ENSG00000110723.12	EXPH5	1.05591	1.79928	2.6173	1.39833
ENST00000265849.12	ENSG00000122512.16	PMS2	2.90456	4.93009	5.13119	3.07227
ENST00000265857.8	ENSG00000239857.7	GET4	4.54093	8.46817	3.36573	3.05505
ENST00000265866.11	ENSG00000096746.17	HNRNPH3	6.99059	12.5727	5.75577	5.86056
ENST00000265872.11	ENSG00000060339.14	CCAR1	4.94159	8.28516	9.52244	5.13979
ENST00000265881.10	ENSG00000076043.10	REXO2	3.17887	5.91288	4.11863	4.27155
ENST00000265896.10	ENSG00000104549.12	SQLE	1.05539	1.93448	3.0206	3.15231
ENST00000265960.8	ENSG00000119487.17	MAPKAP1	1.0573	1.99406	1.24703	1.27999
ENST00000265963.9	ENSG00000110768.12	GTF2H1	1.18333	2.10362	1.54699	1.18134
ENST00000265970.11	ENSG00000011405.13	PIK3C2A	1.76513	3.01726	2.48724	1.50778
ENST00000265981.7	ENSG00000110315.7	RNF141	2.0751	3.43528	3.69788	2.02372
ENST00000266000.10	ENSG00000204209.13	DAXX	1.58349	2.99232	2.25835	1.92322
ENST00000266014.10	ENSG00000016864.18	GLT8D1	1.20617	2.16937	1.49946	1.73052
ENST00000266025.4	ENSG00000126062.4	TMEM115	1.29345	2.53419	1.83001	1.81197
ENST00000266041.9	ENSG00000055955.17	ITIH4	11.9064	18.2423	50.4584	19.456
ENST00000266077.5	ENSG00000125520.14	SLC2A4RG	2.23898	4.28729	2.8589	2.29237
ENST00000266079.5	ENSG00000101161.8	PRPF6	2.03644	3.92154	2.09357	1.91431
ENST00000266087.12	ENSG00000100225.18	FBXO7	2.17436	4.00243	2.78193	2.77319
ENST00000266126.10	ENSG00000119718.11	EIF2B2	2.59052	4.41994	3.35324	2.01766
ENST00000266252.8	ENSG00000138942.16	RNF185	1.9511	3.68998	1.38642	1.39932
ENST00000266263.10	ENSG00000242114.6	MTFP1	7.1864	13.8074	6.4947	6.29152
ENST00000266458.10	ENSG00000139112.11	GABARAPL1	2.88842	5.44368	1.0712	1.04357
ENST00000266529.8	ENSG00000139168.8	ZCRB1	2.46707	4.44162	2.64471	2.79856
ENST00000266542.9	ENSG00000139178.11	C1RL	9.81014	16.6305	17.2642	9.64997
ENST00000266544.10	ENSG00000139180.11	NDUFA9	2.61125	4.25554	4.69755	2.8942
ENST00000266551.8	ENSG00000139187.10	KLRG1	5.44603	8.4955	6.73988	4.2976
ENST00000266594.3	ENSG00000139223.3	ANP32D	1.32288	2.21212	2.49843	1.7722
ENST00000266604.7	ENSG00000139233.7	LLPH	3.95121	6.36042	9.24369	4.37919
ENST00000266673.10	ENSG00000139291.14	TMEM19	400.946	694.178	1537.42	747.916
ENST00000266679.8	ENSG00000111605.18	CPSF6	1.64183	2.95197	2.18312	2.29713
ENST00000266732.8	ENSG00000120802.13	TMPO	2.17737	3.91671	1.85058	2.05036
ENST00000266735.9	ENSG00000139343.10	SNRPF	3.53026	6.40346	7.79035	7.23775
ENST00000266742.8	ENSG00000139350.11	NEDD1	1.82546	2.93127	5.21459	2.289
ENST00000266880.11	ENSG00000072609.17	CHFR	5.5265	8.92149	16.4004	7.01069
ENST00000266970.9	ENSG00000123374.11	CDK2	3.523	6.43859	3.57972	3.30237
ENST00000266987.7	ENSG00000139546.11	TARBP2	1.69052	3.20013	3.87939	3.50099
ENST00000267023.9	ENSG00000139579.13	NABP2	5.06934	8.95211	10.1094	6.69836
ENST00000267068.5	ENSG00000244754.8	N4BP2L2	4.31816	6.84914	11.6749	5.31403
ENST00000267085.8	ENSG00000139631.18	CSAD	4.57337	7.59531	7.39448	3.79841
ENST00000267101.7	ENSG00000065361.15	ERBB3	66.3516	106.349	256.412	114.269
ENST00000267115.10	ENSG00000139644.13	TMBIM6	10.2013	18.8128	9.28667	9.16432
ENST00000267169.11	ENSG00000184047.19	DIABLO	2.9012	5.3204	2.60127	2.6055
ENST00000267176.8	ENSG00000139697.14	SBNO1	2.16223	3.66223	3.54011	1.83004
ENST00000267199.9	ENSG00000139719.11	VPS33A	3.11321	5.25428	7.00614	4.11321
ENST00000267205.7	ENSG00000139725.8	RHOF	3.53081	6.07108	8.66516	4.97206
ENST00000267219.12	ENSG00000139737.22	SLAIN1	1.0943	1.96745	1.83964	2.18191
ENST00000267229.11	ENSG00000139746.15	RBM26	1.45128	2.54761	2.42037	1.60254
ENST00000267260.5	ENSG00000139767.10	SRRM4	1.68268	2.82871	5.88648	2.17224
ENST00000267436.9	ENSG00000087299.12	L2HGDH	43.1311	68.4221	160.879	71.0438
ENST00000267485.7	ENSG00000139971.15	ARMH4	1.21774	2.0211	1.99723	1.04804
ENST00000267549.5	ENSG00000140030.6	GPR65	2.13614	3.54412	4.67982	2.34235
ENST00000267568.8	ENSG00000140043.11	PTGR2	2.50235	4.09382	3.862	2.18178
ENST00000267615.11	ENSG00000100605.17	ITPK1	2.21836	3.76628	3.65557	2.21513
ENST00000267620.14	ENSG00000140092.14	FBLN5	1.00165	1.73328	1.60941	1.0545
ENST00000267622.8	ENSG00000100815.12	TRIP11	15.6668	24.6076	56.7752	24.3508
ENST00000267750.9	ENSG00000128463.13	EMC4	2.81238	5.48919	3.44597	3.88409
ENST00000267859.7	ENSG00000140299.12	BNIP2	1.07732	1.82337	1.91509	1.2957
ENST00000267868.8	ENSG00000051180.17	RAD51	1.91253	3.21437	2.4538	1.58357
ENST00000267884.11	ENSG00000140319.11	SRP14	8.11807	14.6825	11.6914	13.3175
ENST00000267889.5	ENSG00000140323.6	DISP2	4.36746	7.24598	7.81461	3.83776
ENST00000267890.11	ENSG00000128881.17	TTBK2	3.23182	5.17409	8.49639	3.91122
ENST00000267935.13	ENSG00000140365.16	COMMD4	3.05593	5.61633	8.18345	7.22819
ENST00000267970.9	ENSG00000140391.15	TSPAN3	4.43138	7.853	4.82606	3.66866
ENST00000267973.7	ENSG00000140395.9	WDR61	4.60283	8.44213	5.18651	5.97169
ENST00000268097.9	ENSG00000213614.9	HEXA	2.85127	5.1613	5.30851	3.30547
ENST00000268099.13	ENSG00000140497.16	SCAMP2	1.66436	3.29119	1.40538	1.4686
ENST00000268124.10	ENSG00000140521.15	POLG	1.11986	2.00292	1.31999	1.18822
ENST00000268150.13	ENSG00000140545.15	MFGE8	3.77054	6.9814	2.09716	2.05116
ENST00000268151.11	ENSG00000140545.15	MFGE8	3.77613	7.02342	2.06168	2.00057
ENST00000268220.12	ENSG00000140612.14	SEC11A	5.97866	10.8831	7.76994	7.7282
ENST00000268349.7	ENSG00000140718.21	FTO	1.62116	2.75304	3.96783	2.31844
ENST00000268379.9	ENSG00000140740.11	UQCRC2	4.31835	7.92368	6.42081	7.64663
ENST00000268389.6	ENSG00000140749.9	IGSF6	3.56234	5.79956	6.79404	3.93159
ENST00000268483.8	ENSG00000140830.9	TXNL4B	1.4496	2.41349	3.1504	1.85317
ENST00000268485.7	ENSG00000140832.9	MARVELD3	2.53212	4.15046	4.85675	2.1752
ENST00000268489.10	ENSG00000140836.17	ZFHX3	11.7313	18.2063	46.0838	18.3904
ENST00000268607.10	ENSG00000140941.14	MAP1LC3B	1.89795	3.41985	2.8425	3.15657
ENST00000268661.8	ENSG00000140986.8	RPL3L	3.80224	6.40392	5.37313	3.38946
ENST00000268668.11	ENSG00000140990.15	NDUFB10	2.53412	4.62463	13.8991	15.0801
ENST00000268717.10	ENSG00000141030.13	COPS3	5.56591	10.1296	4.56812	5.61555
ENST00000268719.9	ENSG00000141034.10	GID4	1.37685	2.43412	3.55787	1.42538
ENST00000268766.11	ENSG00000160602.14	NEK8	193.955	316.393	719.562	333.274
ENST00000268802.10	ENSG00000141101.13	NOB1	1.44198	2.79592	3.0723	3.18834
ENST00000268835.7	ENSG00000141127.15	PRPSAP2	2.76086	5.14461	2.48544	2.4885
ENST00000268841.10	ENSG00000108641.17	B9D1	1.30504	2.59549	3.45491	3.38727
ENST00000269097.8	ENSG00000141349.8	G6PC3	1.91449	3.60248	2.74478	2.76501
ENST00000269122.8	ENSG00000141367.12	CLTC	2.53681	4.46881	3.09632	2.97395
ENST00000269143.8	ENSG00000141385.10	AFG3L2	1.56189	2.8547	1.75404	1.57297
ENST00000269187.10	ENSG00000141424.13	SLC39A6	2.53352	4.54642	2.17307	2.44236
ENST00000269194.10	ENSG00000141428.17	C18orf21	3.25926	6.17949	2.04843	2.86895
ENST00000269195.5	ENSG00000141429.13	GALNT1	2.06968	3.83281	2.06708	2.34919
ENST00000269260.7	ENSG00000141480.18	ARRB2	2.24086	4.35228	2.92347	2.80529
ENST00000269298.10	ENSG00000141504.12	SAT2	2.59276	4.9056	3.65203	2.83864
ENST00000269305.8	ENSG00000141510.17	TP53	1.28317	2.49496	3.19589	2.91234
ENST00000269321.12	ENSG00000141522.12	ARHGDIA	4.00763	7.63344	6.628	5.99346
ENST00000269373.11	ENSG00000141560.15	FN3KRP	1.22735	2.419	1.11093	1.11422
ENST00000269383.8	ENSG00000141569.12	TRIM65	4.3222	7.1345	7.92994	4.564
ENST00000269391.11	ENSG00000141576.16	RNF157	5.1134	8.69147	7.67861	3.80685
ENST00000269397.9	ENSG00000141582.15	CBX4	8.33209	13.0165	26.5505	11.5041
ENST00000269439.12	ENSG00000141622.14	RNF165	7.97077	12.3389	27.6644	11.3698
ENST00000269518.9	ENSG00000141682.11	PMAIP1	21.8287	39.4259	4.29659	4.03172
ENST00000269576.6	ENSG00000186395.8	KRT10	1.06162	1.97666	1.30952	1.26097
ENST00000269601.10	ENSG00000141759.15	TXNL4A	6.87439	11.6433	12.9213	7.46442
ENST00000269829.5	ENSG00000198131.14	ZNF544	3.40948	5.34546	6.63142	2.87902
ENST00000269834.1	ENSG00000141946.1	ZIM3	1.87053	2.96915	3.42232	1.54494
ENST00000269856.5	ENSG00000141965.5	FEM1A	62.7177	101.136	224.136	100.827
ENST00000269886.7	ENSG00000141985.9	SH3GL1	2.09026	4.08986	2.48708	2.38648
ENST00000269919.11	ENSG00000130517.14	PGPEP1	9.57246	14.9249	28.7181	12.3237
ENST00000269932.10	ENSG00000105676.14	ARMC6	1.1012	2.17669	2.80755	2.65284
ENST00000269980.7	ENSG00000248098.12	BCKDHA	1.29523	2.49742	1.52326	1.74038
ENST00000270001.12	ENSG00000142065.14	ZFP14	8.62857	13.4676	25.2012	11.0073
ENST00000270061.12	ENSG00000130511.16	SSBP4	1.24942	2.33817	2.91589	2.41647
ENST00000270066.11	ENSG00000105771.14	SMG9	1.93953	3.23515	3.32077	1.79472
ENST00000270139.8	ENSG00000142166.13	IFNAR1	2.45094	4.05746	4.26375	2.51943
ENST00000270142.10	ENSG00000142168.14	SOD1	8.24974	15.6124	27.0114	28.3513
ENST00000270176.10	ENSG00000142186.17	SCYL1	2.2797	4.26186	2.5852	2.46831
ENST00000270223.7	ENSG00000185800.12	DMWD	51.2493	80.0135	210.779	87.32
ENST00000270225.12	ENSG00000142230.13	SAE1	4.69972	8.76081	7.47283	7.10829
ENST00000270257.9	ENSG00000142252.11	GEMIN7	1.01877	2.01574	2.46065	2.35412
ENST00000270451.6	ENSG00000171425.10	ZNF581	1.05351	1.94398	1.93562	1.81355
ENST00000270458.2	ENSG00000142408.4	CACNG8	3.90807	6.36085	7.95186	3.41379
ENST00000270460.10	ENSG00000063245.14	EPN1	3.64052	6.03101	7.15495	4.0029
ENST00000270538.8	ENSG00000104980.8	TIMM44	3.34745	6.38436	4.74267	4.77416
ENST00000270586.8	ENSG00000142507.10	PSMB6	8.71446	16.277	11.5723	11.8809
ENST00000270625.7	ENSG00000142534.7	RPS11	71.4056	134.021	162.5	191.065
ENST00000270708.12	ENSG00000116213.16	WRAP73	2.92312	5.62685	2.02188	2.0207
ENST00000270776.13	ENSG00000142657.21	PGD	4.60168	8.48434	5.29202	5.69387
ENST00000270792.10	ENSG00000142669.15	SH3BGRL3	1.036	1.80533	2.132	2.25867
ENST00000270812.6	ENSG00000142684.9	ZNF593	2.87518	5.17934	5.8924	4.68006
ENST00000271002.14	ENSG00000142856.16	ITGB3BP	2.70644	4.73601	2.85428	3.64203
ENST00000271308.9	ENSG00000143106.13	PSMA5	2.92606	5.39303	3.29654	3.5173
ENST00000271357.9	ENSG00000143147.14	GPR161	1.25727	2.07444	1.97194	1.03921
ENST00000271373.9	ENSG00000143158.11	MPC2	2.0009	3.40549	4.21962	3.18587
ENST00000271375.7	ENSG00000213064.10	SFT2D2	1.70885	2.88369	3.90099	2.25229
ENST00000271452.8	ENSG00000143228.13	NUF2	2.54865	4.68976	1.73765	1.89913
ENST00000271469.7	ENSG00000117143.13	UAP1	1.79756	3.21128	2.07912	2.43308
ENST00000271526.9	ENSG00000143294.15	PRCC	3.224	6.07547	3.75133	3.7731
ENST00000271583.7	ENSG00000143337.18	TOR1AIP1	5.11206	8.5718	8.65757	4.77851
ENST00000271628.9	ENSG00000143368.10	SF3B4	3.1348	5.86455	3.12703	3.67077
ENST00000271638.3	ENSG00000163191.6	S100A11	11.2794	20.9342	4.31851	4.88434
ENST00000271688.10	ENSG00000143418.19	CERS2	3.91899	7.27291	3.89304	3.62643
ENST00000271690.12	ENSG00000143420.18	ENSA	2.12815	4.07064	2.56727	2.61555
ENST00000271764.7	ENSG00000143486.16	EIF2D	2.17164	4.05373	2.22886	2.53483
ENST00000271836.10	ENSG00000143537.13	ADAM15	2.94353	5.63545	2.42995	2.15904
ENST00000271843.9	ENSG00000143543.15	JTB	9.5228	17.9827	18.8506	16.4261
ENST00000271850.11	ENSG00000143549.21	TPM3	3.95074	7.27586	5.38259	4.82923
ENST00000271877.11	ENSG00000143569.19	UBAP2L	1.39139	2.58609	1.34735	1.66066
ENST00000271915.9	ENSG00000143603.19	KCNN3	1.06384	1.67429	2.04642	1.03744
ENST00000272065.10	ENSG00000143727.16	ACP1	6.17244	11.2111	6.26477	6.98439
ENST00000272067.10	ENSG00000143727.16	ACP1	5.70342	10.2747	5.75822	6.36041
ENST00000272091.8	ENSG00000143751.10	SDE2	3.62393	6.25539	6.57802	4.01982
ENST00000272102.10	ENSG00000143761.16	ARF1	29.0207	54.2877	25.3839	25.981
ENST00000272139.5	ENSG00000143793.13	C1orf35	3.4678	6.88518	3.67727	3.03258
ENST00000272163.9	ENSG00000143815.15	LBR	4.47291	7.92074	4.28049	4.43288
ENST00000272164.6	ENSG00000143816.8	WNT9A	1.41658	2.46903	4.14286	1.4503
ENST00000272217.7	ENSG00000143862.8	ARL8A	1.84284	3.37025	1.00559	1.01678
ENST00000272227.7	ENSG00000143870.12	PDIA6	10.4309	19.2974	9.02139	8.76209
ENST00000272233.6	ENSG00000143878.10	RHOB	5.03128	9.30347	3.19484	2.83052
ENST00000272252.10	ENSG00000143891.17	GALM	15.478	24.6178	42.0989	19.0351
ENST00000272274.8	ENSG00000122026.10	RPL21	49.3789	91.8683	92.613	95.1187
ENST00000272286.4	ENSG00000143921.9	ABCG8	1.66068	2.64424	3.20713	1.68296
ENST00000272298.12	ENSG00000143933.18	CALM2	12.9032	23.0149	16.5103	17.9818
ENST00000272317.10	ENSG00000143947.13	RPS27A	57.029	104.729	101.456	100.361
ENST00000272321.12	ENSG00000143951.16	WDPCP	26.7509	41.2994	99.4756	41.5218
ENST00000272348.7	ENSG00000143977.14	SNRPG	15.7875	28.2715	34.8398	33.8533
ENST00000272418.7	ENSG00000144029.12	MRPS5	1.73916	3.23112	2.1471	1.87079
ENST00000272424.11	ENSG00000144034.16	TPRKB	2.23379	3.93363	3.01357	3.89291
ENST00000272438.9	ENSG00000144043.12	TEX261	1.81986	3.28092	1.63674	1.55797
ENST00000272444.7	ENSG00000144048.10	DUSP11	1.34262	2.36985	1.33172	1.42918
ENST00000272462.3	ENSG00000144063.4	MALL	2.29361	3.92832	6.00432	3.41149
ENST00000272521.7	ENSG00000144120.13	TMEM177	1.28928	2.56094	3.0837	3.03891
ENST00000272542.8	ENSG00000144136.11	SLC20A1	2.06493	3.77397	2.17051	2.10073
ENST00000272610.3	ENSG00000144199.11	FAHD2B	1.26074	2.46089	2.39954	2.57209
ENST00000272638.14	ENSG00000144224.17	UBXN4	2.03687	3.62042	1.57798	1.67666
ENST00000272645.9	ENSG00000144231.11	POLR2D	11.4985	18.1592	34.6945	15.8253
ENST00000272907.7	ENSG00000144460.12	NYAP2	2.09457	3.51514	3.35454	1.69536
ENST00000272930.8	ENSG00000184182.18	UBE2F	1.13795	2.14094	1.02291	1.12849
ENST00000272937.10	ENSG00000144485.11	HES6	1.31822	2.56328	2.5406	2.02999
ENST00000272983.12	ENSG00000115685.15	PPP1R7	1.67537	3.11982	1.64977	1.64465
ENST00000273047.9	ENSG00000144566.11	RAB5A	1.92849	3.2654	1.16051	1.09376
ENST00000273062.6	ENSG00000144579.7	CTDSP1	2.124	3.99431	1.65415	1.54797
ENST00000273064.10	ENSG00000144580.13	CNOT9	1.80579	3.49828	2.46052	2.24007
ENST00000273075.8	ENSG00000123992.19	DNPEP	1.66997	3.05611	1.41502	1.32797
ENST00000273130.9	ENSG00000144635.9	DYNC1LI1	2.28543	4.01329	2.75886	2.18881
ENST00000273156.11	ENSG00000093183.14	SEC22C	1.37337	2.59801	1.20535	1.29185
ENST00000273223.10	ENSG00000144713.13	RPL32	82.3746	150.739	119.106	154.71
ENST00000273258.4	ENSG00000144746.7	ARL6IP5	1.31646	2.32443	2.87529	3.12283
ENST00000273286.6	ENSG00000144771.8	LRTM1	824.947	1427.06	2785.72	1540.17
ENST00000273308.9	ENSG00000257727.6	CNPY2	3.48999	6.61767	4.77847	4.49965
ENST00000273317.5	ENSG00000144791.10	LIMD1	1.64286	2.88008	3.50205	1.8411
ENST00000273347.10	ENSG00000144815.16	NXPE3	12.1599	18.8756	42.1061	17.8633
ENST00000273359.8	ENSG00000144827.9	ABHD10	1.90934	3.42912	2.20822	2.29312
ENST00000273375.7	ENSG00000144840.9	RABL3	2.49511	4.20118	3.81298	2.20969
ENST00000273398.8	ENSG00000114573.10	ATP6V1A	2.13139	3.67927	3.93813	2.86358
ENST00000273435.9	ENSG00000144895.12	EIF2A	3.23439	5.75937	2.45005	3.01153
ENST00000273480.4	ENSG00000114125.14	RNF7	3.50937	5.92429	7.86394	4.6518
ENST00000273541.12	ENSG00000240682.9	ISY1	9.12625	14.9043	16.9965	9.12683
ENST00000273550.12	ENSG00000167996.16	FTH1	21.6265	40.2621	22.53	24.0774
ENST00000273582.9	ENSG00000145016.16	RUBCN	1.66149	2.7157	2.9744	1.46563
ENST00000273590.3	ENSG00000145022.4	TCTA	3.74545	6.13473	6.51888	4.26667
ENST00000273598.7	ENSG00000145029.13	NICN1	6.04321	9.97553	10.987	5.91013
ENST00000273691.7	ENSG00000145103.15	ILDR1	3.65425	4.74078	28.8326	1.97592
ENST00000273853.11	ENSG00000145241.11	CENPC	1.36617	2.26517	2.34374	1.28335
ENST00000273920.8	ENSG00000145293.16	ENOPH1	1.77281	3.27474	2.02402	2.18828
ENST00000273963.10	ENSG00000145332.14	KLHL8	7.55311	11.7934	24.8591	10.633
ENST00000273968.5	ENSG00000145337.5	PYURF	6.28931	11.6137	8.23817	7.84427
ENST00000273980.10	ENSG00000145348.17	TBCK	4.1956	6.78201	11.0256	4.73251
ENST00000273986.10	ENSG00000145354.12	CISD2	1.81317	3.07129	3.55641	1.76297
ENST00000274008.5	ENSG00000145375.8	SPATA5	4.23537	6.82945	9.39692	4.61688
ENST00000274026.10	ENSG00000145386.10	CCNA2	3.04914	5.42519	4.02111	4.23844
ENST00000274065.9	ENSG00000145425.10	RPS3A	227.561	414.026	335.107	336.749
ENST00000274093.8	ENSG00000145451.13	GLRA3	1.092	1.83786	2.04772	1.01782
ENST00000274137.9	ENSG00000145494.11	NDUFS6	2.78816	4.94635	8.97687	7.642
ENST00000274203.13	ENSG00000145555.15	MYO10	210.085	361.515	810.777	391.288
ENST00000274242.10	ENSG00000145592.14	RPL37	7.70615	13.5036	12.6877	10.867
ENST00000274255.11	ENSG00000145604.16	SKP2	1.99488	3.35568	5.10312	3.96581
ENST00000274276.8	ENSG00000145623.13	OSMR	1.39747	2.36778	3.31801	1.8248
ENST00000274400.9	ENSG00000145736.14	GTF2H2	9.80115	16.9869	14.0014	8.20507
ENST00000274496.10	ENSG00000145817.17	YIPF5	4.17563	7.02514	6.60388	3.46039
ENST00000274498.9	ENSG00000145819.18	ARHGAP26	8.56302	13.3625	33.6419	12.7817
ENST00000274542.6	ENSG00000145860.11	RNF145	11.2572	17.7577	46.9872	18.3601
ENST00000274562.13	ENSG00000133706.18	LARS1	5.90325	10.7853	3.77441	3.97197
ENST00000274606.7	ENSG00000145912.8	NHP2	8.86343	16.7199	34.6991	32.4919
ENST00000274609.5	ENSG00000087116.16	ADAMTS2	2.34802	3.58982	3.79785	2.13363
ENST00000274625.6	ENSG00000156427.8	FGF18	32.4807	49.8978	125.235	48.4992
ENST00000274629.9	ENSG00000145936.9	KCNMB1	145.25	240.367	511.157	252.142
ENST00000274695.8	ENSG00000145996.11	CDKAL1	2.02874	3.39315	5.00306	2.70987
ENST00000274712.8	ENSG00000146007.11	ZMAT2	2.23655	4.12703	3.39922	3.32404
ENST00000274787.3	ENSG00000146066.3	HIGD2A	6.77795	12.51	13.9862	13.4717
ENST00000274793.12	ENSG00000146070.17	PLA2G7	2.1651	3.3861	6.36834	2.1698
ENST00000275034.5	ENSG00000146247.14	PHIP	17.1106	27.0491	67.1324	28.9287
ENST00000275036.11	ENSG00000118418.14	HMGN3	1.42048	2.53253	7.53855	8.04578
ENST00000275053.8	ENSG00000146263.11	MMS22L	1.86415	3.1767	5.10171	2.36392
ENST00000275072.5	ENSG00000146281.6	PM20D2	20.3639	31.8794	82.5987	34.0904
ENST00000275080.11	ENSG00000135535.17	CD164	4.04741	7.25669	3.98408	4.54352
ENST00000275159.10	ENSG00000146350.14	TBC1D32	1.76411	2.97968	2.63521	1.45192
ENST00000275235.8	ENSG00000146416.19	AIG1	6.55454	10.6045	10.3314	5.90841
ENST00000275246.11	ENSG00000146426.18	TIAM2	13.2952	19.8651	53.0149	21.0996
ENST00000275418.13	ENSG00000117868.17	ESYT2	4.12506	7.10778	7.28131	3.68853
ENST00000275428.9	ENSG00000006625.18	GGCT	3.56612	6.31201	5.90061	5.1573
ENST00000275517.8	ENSG00000146670.10	CDCA5	2.70776	5.09216	2.92199	2.63581
ENST00000275603.9	ENSG00000146731.11	CCT6A	6.71467	12.1363	11.5482	12.0798
ENST00000275605.8	ENSG00000146733.14	PSPH	3.94982	6.81703	8.51749	5.30005
ENST00000275607.13	ENSG00000129103.18	SUMF2	2.88695	5.03856	5.44955	4.08399
ENST00000275820.4	ENSG00000146909.8	NOM1	3.60599	6.04341	6.04884	3.05723
ENST00000276052.10	ENSG00000102225.16	CDK16	3.21758	6.14461	4.37479	4.41957
ENST00000276054.9	ENSG00000221994.11	ZNF630	1.89407	3.18509	4.308	2.42717
ENST00000276062.8	ENSG00000147123.10	NDUFB11	7.66737	14.1616	13.4351	11.7402
ENST00000276079.13	ENSG00000147140.16	NONO	7.47293	13.735	14.8214	15.1462
ENST00000276123.7	ENSG00000147180.16	ZNF711	4.06895	6.32952	2.82814	1.87665
ENST00000276141.10	ENSG00000102362.15	SYTL4	1.19272	2.07227	3.33806	1.17666
ENST00000276201.6	ENSG00000125351.11	UPF3B	3.1788	5.878	1.65503	1.69752
ENST00000276282.7	ENSG00000147324.11	MFHAS1	3.5583	5.54877	15.6951	5.79353
ENST00000276390.7	ENSG00000147416.11	ATP6V1B2	1.44273	2.64939	1.32855	1.36637
ENST00000276410.6	ENSG00000147434.8	CHRNA6	2.4431	3.68987	7.22009	3.73906
ENST00000276416.11	ENSG00000147439.13	BIN3	1.40599	2.18638	4.52207	1.96839
ENST00000276431.9	ENSG00000120889.13	TNFRSF10B	4.28446	7.51414	5.14661	3.30673
ENST00000276449.9	ENSG00000147465.12	STAR	7.45983	11.8565	17.9197	8.19813
ENST00000276520.12	ENSG00000147526.20	TACC1	32.8897	51.9452	125.023	54.7526
ENST00000276533.4	ENSG00000147536.12	GINS4	3.57601	5.82011	7.20775	4.11595
ENST00000276569.8	ENSG00000104442.10	ARMC1	1.93565	3.08103	7.1994	3.29677
ENST00000276585.9	ENSG00000147586.10	MRPS28	1.46476	2.64994	4.58901	4.32258
ENST00000276594.3	ENSG00000147596.4	PRDM14	1.27249	2.10847	2.46032	1.03131
ENST00000276602.10	ENSG00000147601.14	TERF1	1.73523	3.07316	4.50566	2.61463
ENST00000276603.10	ENSG00000147601.14	TERF1	1.71094	3.02794	4.42398	2.56761
ENST00000276654.9	ENSG00000147650.11	LRP12	2.37315	3.5928	1.93651	1.13525
ENST00000276682.8	ENSG00000147677.11	EIF3H	2.57745	4.72598	4.67157	6.14853
ENST00000276689.8	ENSG00000147684.9	NDUFB9	12.8681	24.0652	25.487	22.7449
ENST00000276692.11	ENSG00000147687.19	TATDN1	2.60506	4.56809	1.81226	2.09825
ENST00000276704.6	ENSG00000189376.12	C8orf76	1.38732	2.44156	1.39037	1.51108
ENST00000276708.9	ENSG00000147697.9	GSDMC	1.4361	2.35729	3.38261	1.82973
ENST00000277010.9	ENSG00000147955.17	SIGMAR1	4.83244	9.0371	8.61041	7.62956
ENST00000277165.11	ENSG00000048828.17	FAM120A	1.24733	2.23163	1.61039	1.62221
ENST00000277458.5	ENSG00000148331.12	ASB6	2.77684	4.91243	5.36593	3.25228
ENST00000277459.8	ENSG00000148331.12	ASB6	1.53144	2.99128	1.41716	1.22304
ENST00000277462.9	ENSG00000148334.15	PTGES2	2.88779	5.56169	4.41104	4.07688
ENST00000277465.8	ENSG00000148337.21	CIZ1	1.14885	2.11492	1.38125	1.54287
ENST00000277537.10	ENSG00000148396.18	SEC16A	1.02251	1.86953	1.16731	1.12356
ENST00000277540.7	ENSG00000148399.13	DPH7	2.05954	3.70578	2.08648	1.72056
ENST00000277865.5	ENSG00000148672.9	GLUD1	3.5823	6.5344	3.48772	4.08063
ENST00000277882.7	ENSG00000148688.13	RPP30	1.37467	2.57963	1.40078	1.5235
ENST00000277900.12	ENSG00000148700.15	ADD3	1.24862	2.19995	1.75161	1.47486
ENST00000277942.7	ENSG00000148734.8	NPFFR1	13.3634	20.9567	49.0083	20.0337
ENST00000278025.9	ENSG00000148803.12	FUOM	4.04506	7.57994	6.92442	5.32122
ENST00000278100.11	ENSG00000107949.17	BCCIP	3.47689	6.43796	4.60422	4.86942
ENST00000278193.7	ENSG00000148943.12	LIN7C	1.42161	2.47015	2.64945	1.95869
ENST00000278224.13	ENSG00000110619.17	CARS1	3.12892	5.88153	1.93253	1.95301
ENST00000278353.10	ENSG00000149084.13	HSD17B12	2.67474	4.64635	2.0643	2.19499
ENST00000278412.7	ENSG00000149136.9	SSRP1	4.98481	9.36608	9.40813	9.23039
ENST00000278422.9	ENSG00000213593.10	TMX2	4.16423	7.74088	4.73175	4.64294
ENST00000278483.8	ENSG00000149196.16	HIKESHI	3.32701	5.89431	2.84824	3.29178
ENST00000278572.10	ENSG00000149273.15	RPS3	84.096	154.747	207.105	176.099
ENST00000278616.8	ENSG00000149311.18	ATM	2.65138	4.21991	7.42363	3.44363
ENST00000278618.9	ENSG00000149313.11	AASDHPPT	2.96132	5.30043	2.68185	2.83984
ENST00000278671.10	ENSG00000149357.10	LAMTOR1	3.49908	6.69577	7.08088	6.69945
ENST00000278756.7	ENSG00000084234.17	APLP2	2.21026	3.98074	4.6522	4.68421
ENST00000278823.7	ENSG00000149480.7	MTA2	2.7865	5.23134	4.44614	3.90883
ENST00000278840.9	ENSG00000134824.14	FADS2	1.25728	2.35405	1.45793	1.4288
ENST00000278856.8	ENSG00000133316.15	WDR74	2.17081	4.14363	2.5691	2.44876
ENST00000278888.8	ENSG00000149534.9	MS4A2	101.518	167.026	354.42	176.137
ENST00000278893.11	ENSG00000168000.14	BSCL2	1.38738	2.61482	1.708	1.52164
ENST00000278903.11	ENSG00000149547.15	EI24	410.343	676.05	1628.81	731.917
ENST00000278919.8	ENSG00000149557.14	FEZ1	2.03972	3.56351	3.51244	1.78045
ENST00000278947.6	ENSG00000149575.6	SCN2B	42.2216	66.7767	162.309	69.2755
ENST00000278949.9	ENSG00000160588.10	MPZL3	1.1778	1.97413	2.49322	1.50603
ENST00000278968.10	ENSG00000149591.17	TAGLN	2.08198	3.0122	7.29268	2.86924
ENST00000278980.10	ENSG00000149600.11	COMMD7	1.48973	2.78252	1.66456	1.57609
ENST00000279068.11	ENSG00000149657.20	LSM14B	1.44971	2.69515	1.24893	1.15184
ENST00000279146.8	ENSG00000110711.10	AIP	2.05668	3.80567	2.5749	2.52389
ENST00000279147.8	ENSG00000149716.12	LTO1	1.33831	2.37626	2.08195	1.28179
ENST00000279178.4	ENSG00000149742.10	SLC22A9	82.0841	131.194	301.881	137.208
ENST00000279242.7	ENSG00000149792.9	MRPL49	5.08148	9.24642	8.55457	6.4642
ENST00000279247.10	ENSG00000014216.15	CAPN1	1.35695	2.56487	1.78277	1.62043
ENST00000279259.7	ENSG00000149806.11	FAU	47.95	89.2043	96.3957	87.6783
ENST00000279270.10	ENSG00000142186.17	SCYL1	2.62666	4.93426	3.36731	3.17069
ENST00000279281.8	ENSG00000149823.9	VPS51	1.52143	2.90865	3.28158	2.66241
ENST00000279387.12	ENSG00000149923.14	PPP4C	8.1449	13.7709	14.2491	11.8965
ENST00000279396.11	ENSG00000149932.17	TMEM219	2.04021	4.02646	5.51958	4.30053
ENST00000279550.11	ENSG00000060138.13	YBX3	7.73697	14.082	7.90334	8.21793
ENST00000279839.8	ENSG00000150316.12	CWC15	2.4405	4.70085	3.07495	3.00197
ENST00000280096.5	ENSG00000150540.14	HNMT	1.84493	2.81312	3.70577	1.60239
ENST00000280154.12	ENSG00000150593.18	PDCD4	3.9319	6.59023	6.43362	3.8204
ENST00000280200.8	ENSG00000150637.9	CD226	44.6534	72.9735	162.975	77.5916
ENST00000280285.9	ENSG00000150712.11	MTMR12	2.47553	4.18993	4.88459	2.31641
ENST00000280326.9	ENSG00000150753.12	CCT5	4.59781	8.49423	8.69502	9.35844
ENST00000280346.10	ENSG00000150768.15	DLAT	1.34485	2.41351	1.92798	1.8932
ENST00000280352.13	ENSG00000150776.18	NKAPD1	1.13624	2.09995	1.03575	1.03927
ENST00000280357.12	ENSG00000150782.12	IL18	3.86715	6.34829	5.95601	3.26122
ENST00000280362.8	ENSG00000150787.8	PTS	2.56372	4.46269	3.26521	3.23995
ENST00000280557.11	ENSG00000139726.11	DENR	4.76858	8.41428	10.6343	7.29029
ENST00000280571.9	ENSG00000150977.10	RILPL2	19.9018	31.0585	68.8822	29.4946
ENST00000280612.9	ENSG00000151012.13	SLC7A11	26.6539	42.445	99.2554	42.1888
ENST00000280614.4	ENSG00000151014.6	NOCT	1.66344	2.82866	3.84243	2.33911
ENST00000280749.5	ENSG00000151131.11	C12orf45	1.23362	2.0393	1.66594	1.87336
ENST00000280756.9	ENSG00000151135.10	TMEM263	1.22281	2.23117	1.37651	1.37527
ENST00000280772.7	ENSG00000151150.22	ANK3	2.20284	3.39981	8.39646	3.59995
ENST00000280800.5	ENSG00000151176.8	PLBD2	1.15169	2.0654	2.63393	1.69453
ENST00000280886.12	ENSG00000151240.17	DIP2C	4.53234	6.96017	17.3662	7.17707
ENST00000280892.10	ENSG00000151247.12	EIF4E	3.3896	6.05292	2.52281	2.79653
ENST00000280969.9	ENSG00000038274.17	MAT2B	1.44449	2.66067	2.2427	2.50787
ENST00000280987.8	ENSG00000151327.12	FAM177A1	3.09569	5.108	5.78127	2.79221
ENST00000281031.5	ENSG00000151366.13	NDUFC2	4.51177	7.57545	10.5962	7.52146
ENST00000281038.10	ENSG00000137513.10	NARS2	1.50339	2.70012	1.21585	1.30386
ENST00000281081.12	ENSG00000151413.17	NUBPL	65.8259	103.273	252.693	104.727
ENST00000281141.9	ENSG00000151465.14	CDC123	4.45	8.4303	5.71515	5.81288
ENST00000281268.12	ENSG00000169550.14	MUC15	1.89956	3.23862	6.04887	2.09033
ENST00000281273.8	ENSG00000151576.10	QTRT2	1.2633	2.19692	2.87817	1.79886
ENST00000281321.3	ENSG00000151615.3	POU4F2	7.16322	10.6745	6.53261	3.45593
ENST00000281394.8	ENSG00000162869.16	PPP1R21	2.09694	3.21747	3.10204	1.60651
ENST00000281441.8	ENSG00000151715.8	TMEM45B	3.05309	5.03539	5.35436	2.44465
ENST00000281453.10	ENSG00000151725.12	CENPU	2.38869	4.28801	1.84196	2.25511
ENST00000281456.11	ENSG00000151729.11	SLC25A4	1.15655	1.9164	2.37676	1.60852
ENST00000281523.8	ENSG00000151789.12	ZNF385D	37.0945	60.0267	132.45	60.1862
ENST00000281543.6	ENSG00000151806.14	GUF1	1.02153	1.76721	2.53958	1.56089
ENST00000281589.4	ENSG00000151846.8	PABPC3	3.37301	5.83284	6.37832	6.52835
ENST00000281701.11	ENSG00000143748.18	NVL	1.25518	2.34254	1.17714	1.24862
ENST00000281772.14	ENSG00000144445.17	KANSL1L	7.43777	11.177	6.90399	3.62184
ENST00000281806.7	ENSG00000152034.11	MCHR2	1.74454	2.85498	3.34486	1.4513
ENST00000281828.8	ENSG00000116120.11	FARSB	2.18979	3.78669	2.81553	2.11997
ENST00000281830.3	ENSG00000152049.6	KCNE4	1.68875	2.85562	4.27599	2.24681
ENST00000281871.10	ENSG00000152082.14	MZT2B	19.2189	35.1642	27.8594	22.0333
ENST00000281923.4	ENSG00000152127.9	MGAT5	1.72296	3.02437	4.55095	1.78766
ENST00000281932.5	ENSG00000152133.14	GPATCH11	2.63743	4.37069	4.21098	2.56038
ENST00000281950.8	ENSG00000152147.11	GEMIN6	9.88607	16.6444	18.0427	9.31533
ENST00000282026.2	ENSG00000152213.4	ARL11	2.95579	4.88229	5.61138	2.6477
ENST00000282050.6	ENSG00000152234.16	ATP5F1A	9.95885	17.9378	17.2505	18.4136
ENST00000282058.11	ENSG00000152240.13	HAUS1	2.03641	3.61531	2.93651	3.59944
ENST00000282074.7	ENSG00000152253.9	SPC25	2.42356	4.26995	4.17226	3.40343
ENST00000282120.6	ENSG00000152291.14	TGOLN2	6.0106	9.47725	18.8634	8.12901
ENST00000282185.8	ENSG00000152348.16	ATG10	6.59643	10.1453	25.7883	10.1764
ENST00000282292.9	ENSG00000152439.13	ZNF773	74.667	117.1	293.385	121.537
ENST00000282296.10	ENSG00000204519.11	ZNF551	1.47225	2.45821	2.52051	1.21781
ENST00000282388.4	ENSG00000152518.8	ZFP36L2	1.19475	2.10943	1.60807	1.15141
ENST00000282466.3	ENSG00000152580.8	IGSF10	11.3721	17.6756	50.3729	18.9669
ENST00000282570.4	ENSG00000087338.5	GMCL1	13.9118	21.6608	49.9082	20.9065
ENST00000282587.9	ENSG00000152683.14	SLC30A6	1.4715	2.53813	3.29029	1.67296
ENST00000282841.9	ENSG00000152904.11	GGPS1	12.8331	21.0235	33.2222	14.1082
ENST00000282849.10	ENSG00000140873.16	ADAMTS18	5.15432	7.78429	21.4523	8.05436
ENST00000282903.10	ENSG00000152952.12	PLOD2	1.15608	1.96692	1.08938	1.19797
ENST00000282990.10	ENSG00000153029.14	MR1	2.43242	3.91626	4.46719	1.87218
ENST00000282999.7	ENSG00000153037.15	SRP19	4.19231	7.58974	4.0235	4.30449
ENST00000283006.7	ENSG00000153044.10	CENPH	4.8034	8.71027	6.01256	4.97561
ENST00000283131.4	ENSG00000153147.6	SMARCA5	1.0505	1.86945	1.69621	1.65105
ENST00000283179.14	ENSG00000153187.20	HNRNPU	7.06412	12.7983	12.1959	12.6977
ENST00000283243.13	ENSG00000153246.13	PLA2R1	14.5811	23.2305	52.0616	23.1332
ENST00000283254.12	ENSG00000153253.18	SCN3A	6.72948	10.2584	26.8365	11.0147
ENST00000283268.8	ENSG00000153266.13	FEZF2	3.52913	5.47987	3.43723	1.89863
ENST00000283285.10	ENSG00000153283.13	CD96	5.53864	9.22008	10.6711	5.00589
ENST00000283290.10	ENSG00000144848.11	ATG3	1.7626	3.13848	2.29419	2.63114
ENST00000283474.12	ENSG00000153443.13	UBALD1	1.1413	2.25637	1.60816	1.64603
ENST00000283629.8	ENSG00000153560.12	UBP1	1.73191	3.15644	1.59248	1.66172
ENST00000283632.5	ENSG00000153561.13	RMND5A	1.10806	2.03672	1.2559	1.3418
ENST00000283646.5	ENSG00000153574.9	RPIA	1.40563	2.69095	1.78863	1.55684
ENST00000283875.6	ENSG00000153767.10	GTF2E1	2.11704	3.49717	4.72157	2.72791
ENST00000283921.5	ENSG00000253293.5	HOXA10	1.00197	1.79409	2.28189	2.03701
ENST00000284000.9	ENSG00000153879.9	CEBPG	2.70099	4.91928	1.45025	1.5004
ENST00000284061.8	ENSG00000153933.10	DGKE	2.51272	4.19287	4.57895	2.00953
ENST00000284116.9	ENSG00000153982.11	GDPD1	50.7052	79.7756	177.693	75.9469
ENST00000284165.10	ENSG00000125952.20	MAX	1.63602	3.10209	1.30057	1.28535
ENST00000284202.9	ENSG00000154059.11	IMPACT	1.21511	2.17707	1.34771	1.2344
ENST00000284268.8	ENSG00000154122.14	ANKH	1.08738	1.8066	2.0708	1.06044
ENST00000284320.6	ENSG00000154174.8	TOMM70	3.1032	5.39205	3.96194	3.31422
ENST00000284440.9	ENSG00000154277.13	UCHL1	18.0426	33.1216	17.3684	16.4211
ENST00000284551.11	ENSG00000154370.16	TRIM11	1.36213	2.55814	1.52049	1.33223
ENST00000284719.8	ENSG00000138430.16	OLA1	3.46518	6.00047	4.62141	3.31035
ENST00000284727.8	ENSG00000154518.9	ATP5MC3	2.82947	4.9845	6.64363	6.0093
ENST00000284811.12	ENSG00000154582.16	ELOC	3.73607	6.84897	7.17595	7.94868
ENST00000284878.12	ENSG00000154639.19	CXADR	1.20207	2.05436	2.91989	1.82386
ENST00000284971.7	ENSG00000154723.12	ATP5PF	9.10604	17.1044	14.23	17.2431
ENST00000284984.8	ENSG00000154734.15	ADAMTS1	1.89579	3.5303	1.29506	1.41625
ENST00000284987.6	ENSG00000154736.6	ADAMTS5	1.56237	2.39397	6.10218	2.47235
ENST00000285013.11	ENSG00000154760.14	SLFN13	1.1098	1.83196	1.95963	1.05859
ENST00000285018.5	ENSG00000154764.6	WNT7A	2.26316	3.94987	7.38246	2.62481
ENST00000285071.9	ENSG00000154803.13	FLCN	1.8647	3.27441	3.98691	2.29023
ENST00000285093.15	ENSG00000167315.18	ACAA2	2.42838	4.19556	5.56068	3.96034
ENST00000285116.8	ENSG00000154839.10	SKA1	4.38132	7.31531	10.4965	5.64501
ENST00000285243.7	ENSG00000154945.7	ANKRD40	2.43145	4.22665	4.60456	2.64226
ENST00000285279.10	ENSG00000154978.13	VOPP1	1.08169	1.96392	1.54765	1.57862
ENST00000285298.9	ENSG00000239789.6	MRPS17	4.79496	8.16919	10.7311	6.94062
ENST00000285379.10	ENSG00000104267.10	CA2	1.02883	1.8501	5.6246	6.03523
ENST00000285393.4	ENSG00000147614.4	ATP6V0D2	1.37104	2.17222	3.37146	1.71338
ENST00000285398.7	ENSG00000163161.14	ERCC3	1.86088	3.51233	1.54987	1.66029
ENST00000285518.11	ENSG00000155189.12	AGPAT5	1.98434	3.2987	2.22785	1.47383
ENST00000285599.8	ENSG00000013288.9	MAN2B2	2.27087	3.8202	4.9686	2.3163
ENST00000285667.4	ENSG00000155304.6	HSPA13	3.07353	5.64909	1.14706	1.34584
ENST00000285697.9	ENSG00000155330.10	C16orf87	1.53857	2.4832	3.41701	1.73524
ENST00000285735.6	ENSG00000155366.16	RHOC	4.54413	8.56506	3.25614	3.03321
ENST00000285737.9	ENSG00000102910.14	LONP2	12.6134	19.4463	49.2477	20.0275
ENST00000285814.9	ENSG00000155438.12	NIFK	3.6997	6.79169	3.08665	3.65401
ENST00000285848.9	ENSG00000155463.14	OXA1L	2.76077	5.18335	3.00815	3.5291
ENST00000285896.10	ENSG00000155508.13	CNOT8	1.91888	3.46814	1.81322	1.87218
ENST00000285908.5	ENSG00000145919.11	BOD1	8.86693	16.3634	7.34086	7.53463
ENST00000285930.9	ENSG00000085662.14	AKR1B1	12.0412	22.4081	14.9184	15.0154
ENST00000285968.11	ENSG00000155561.15	NUP205	2.40987	4.45346	2.42631	2.52419
ENST00000286063.11	ENSG00000128655.18	PDE11A	150.821	256.202	553.296	275.512
ENST00000286091.9	ENSG00000155660.11	PDIA4	6.41575	12.1034	5.04212	5.21507
ENST00000286298.5	ENSG00000155850.8	SLC26A2	1.64051	2.70036	2.69825	1.56625
ENST00000286307.6	ENSG00000155858.6	LSM11	2.82882	4.74886	4.78252	2.59549
ENST00000286371.8	ENSG00000069849.11	ATP1B3	3.8727	6.96641	5.7156	6.1338
ENST00000286428.7	ENSG00000155959.12	VBP1	3.81672	6.57028	5.97895	6.68483
ENST00000286448.12	ENSG00000124333.16	VAMP7	1.93058	3.4705	1.45546	1.7983
ENST00000286448.12_PAR_Y	ENSG00000124333.16_PAR_Y	VAMP7	1.93058	3.4705	1.45546	1.7983
ENST00000286544.5	ENSG00000156050.10	FAM161B	1.22325	1.91857	1.92283	1.02656
ENST00000286548.9	ENSG00000156052.11	GNAQ	63.7054	104.304	233.834	112.171
ENST00000286621.7	ENSG00000156110.14	ADK	1.42258	2.48304	1.8137	1.94386
ENST00000286648.10	ENSG00000156136.10	DCK	1.17246	2.19641	1.46387	1.45469
ENST00000286688.6	ENSG00000156172.6	C8orf37	2.61396	4.19078	4.76879	2.5319
ENST00000286713.7	ENSG00000148175.13	STOM	2.67812	4.61323	4.5916	3.00573
ENST00000286719.12	ENSG00000156194.18	PPEF2	1.37852	2.31568	3.56972	1.82855
ENST00000286760.5	ENSG00000156232.7	WHAMM	2.02961	3.33431	5.16608	2.66333
ENST00000286788.9	ENSG00000156261.13	CCT8	6.16838	11.0389	10.1441	10.3378
ENST00000286800.8	ENSG00000156273.16	BACH1	1.37547	2.37885	3.64251	1.37369
ENST00000286918.9	ENSG00000156381.9	ANKRD9	4.12187	6.77029	8.86799	4.26879
ENST00000286953.7	ENSG00000156411.9	ATP5MPL	14.8162	27.4221	22.0794	23.4548
ENST00000286955.5	ENSG00000156413.14	FUT6	2.27337	3.80358	3.90443	1.92129
ENST00000287020.7	ENSG00000156466.10	GDF6	1.15602	1.72891	4.62059	1.93802
ENST00000287022.9	ENSG00000156467.9	UQCRB	3.40994	5.65895	7.54144	4.98421
ENST00000287038.8	ENSG00000156482.11	RPL30	63.4085	116.348	105.404	115.72
ENST00000287152.12	ENSG00000164627.18	KIF6	3.25694	5.0753	9.16424	3.83201
ENST00000287218.9	ENSG00000156639.12	ZFAND3	1.57667	2.99777	1.14951	1.09755
ENST00000287263.8	ENSG00000156675.16	RAB11FIP1	2.93858	4.92402	4.54623	2.47393
ENST00000287272.6	ENSG00000156687.11	UNC5D	10.9945	16.8683	44.3376	18.1788
ENST00000287295.8	ENSG00000156709.14	AIFM1	2.88068	5.28681	4.50698	4.64385
ENST00000287394.10	ENSG00000156802.13	ATAD2	1.15723	1.91327	1.31626	1.15308
ENST00000287437.8	ENSG00000156831.8	NSMCE2	1.18534	2.1171	1.83319	2.0337
[truncated: 20,393 more rows]
