# Supplementary material for: DHX36 binding induces RNA structurome remodeling and regulates RNA abundance via m6A reader YTHDF1
Source: Nat Commun. 2024 Nov 15;15:9890. doi: 10.1038/s41467-024-54000-y (PMC11564809; doi:10.1038/s41467-024-54000-y)
Supplement: Supplementary file 5 — Supplementary Data 3 [file 41467_2024_54000_MOESM5_ESM.xlsx]

## Sheet: DHX36 targets in structure data
Supplemental Table S3. RNA structurome of DHX36-bound mRNAs
DHX36-bound mRNAs with RT coverage>1 in Structure-seq data
TranscriptID	GeneID	GeneName	KO_NAI_Rep1_Coverage	KO_NAI_Rep2_Coverage	WT_NAI_Rep1_Coverage	WT_NAI_Rep2_Coverage
ENST00000001008.6	ENSG00000004478.8	FKBP4	4.16424	7.74906	5.08724	5.07297
ENST00000003912.7	ENSG00000001461.17	NIPAL3	6.87226	10.6011	22.987	9.76296
ENST00000004531.14	ENSG00000003989.17	SLC7A2	1.37307	2.16828	1.96468	1.30269
ENST00000005257.7	ENSG00000006451.8	RALA	1.50538	2.74695	1.19311	1.19957
ENST00000007390.3	ENSG00000007520.4	TSR3	2.4086	4.42018	6.96609	5.73036
ENST00000009041.11	ENSG00000010270.13	STARD3NL	1.93746	3.5055	2.23219	2.37638
ENST00000010404.6	ENSG00000008394.13	MGST1	1.85444	3.20111	4.00556	4.40333
ENST00000013034.3	ENSG00000239672.7	NME1	18.2	34.3862	25.0553	25.4277
ENST00000023939.8	ENSG00000022277.12	RTF2	2.63188	4.97018	3.34346	3.45356
ENST00000037243.7	ENSG00000034713.8	GABARAPL2	3.56321	6.36691	7.80164	7.38335
ENST00000044462.12	ENSG00000041357.16	PSMA4	2.89513	5.11675	5.20882	5.88691
ENST00000055077.8	ENSG00000049541.11	RFC2	7.69893	13.4513	9.85392	6.24881
ENST00000078429.9	ENSG00000088256.9	GNA11	1.69993	2.81046	6.06971	3.1239
ENST00000085068.7	ENSG00000063241.8	ISOC2	1.60036	3.1347	5.1802	4.6628
ENST00000156084.8	ENSG00000068308.13	OTUD5	1.87149	3.45491	1.77291	1.7667
ENST00000156109.7	ENSG00000068394.11	GPKOW	1.40857	2.7417	1.40736	1.41823
ENST00000156825.5	ENSG00000071655.18	MBD3	2.92405	5.178	6.08012	4.29201
ENST00000160827.8	ENSG00000079616.12	KIF22	2.39347	4.48816	4.61695	4.3125
ENST00000166345.8	ENSG00000071539.14	TRIP13	1.77531	3.24938	2.50123	2.95391
ENST00000171111.10	ENSG00000079999.14	KEAP1	1.37363	2.60374	2.22777	2.18136
ENST00000173527.6	ENSG00000066583.12	ISOC1	1.1695	2.10459	2.03916	2.16023
ENST00000175506.8	ENSG00000070669.17	ASNS	16.2272	29.6161	7.90446	8.29427
ENST00000176643.11	ENSG00000072210.19	ALDH3A2	1.66937	2.80875	3.20719	2.15262
ENST00000177742.7	ENSG00000074071.14	MRPS34	6.48123	12.0693	20.6064	16.2849
ENST00000179259.6	ENSG00000078237.7	TIGAR	5.0335	8.0625	12.9033	5.77619
ENST00000188312.6	ENSG00000075089.9	ACTR6	2.12343	3.68169	4.72716	2.99229
ENST00000188376.9	ENSG00000075415.12	SLC25A3	5.50629	9.87421	11.5299	11.7123
ENST00000192788.6	ENSG00000065060.17	UHRF1BP1	1.23761	2.13569	1.69935	1.04955
ENST00000196551.8	ENSG00000083845.9	RPS5	34.5135	62.3176	118.234	123.497
ENST00000199389.11	ENSG00000086232.13	EIF2AK1	1.7322	3.3322	1.81519	1.94399
ENST00000204726.8	ENSG00000090615.15	GOLGA3	2.24137	3.77977	4.35185	2.22745
ENST00000205402.10	ENSG00000091140.14	DLD	2.23049	4.00707	2.25226	2.59955
ENST00000209875.9	ENSG00000094916.16	CBX5	2.09459	3.63283	3.72395	2.31243
ENST00000215071.8	ENSG00000099341.11	PSMD8	10.2732	19.5052	11.2951	12.4014
ENST00000215565.3	ENSG00000099795.7	NDUFB7	5.31273	9.82772	29.2772	24.6273
ENST00000215570.8	ENSG00000099800.8	TIMM13	2.33854	4.49248	8.85809	7.7282
ENST00000215574.9	ENSG00000099804.9	CDC34	3.31616	6.48977	4.53352	3.85886
ENST00000215730.12	ENSG00000099940.12	SNAP29	25.5106	40.3767	85.2142	36.0254
ENST00000215793.13	ENSG00000099995.19	SF3A1	1.34781	2.62193	1.73846	1.9157
ENST00000215829.8	ENSG00000100028.12	SNRPD3	5.75873	9.84214	11.4768	8.07359
ENST00000215941.9	ENSG00000100124.15	ANKRD54	1.12656	2.11985	1.75168	1.68744
ENST00000216029.7	ENSG00000100211.10	CBY1	5.17403	9.77297	2.32509	2.17491
ENST00000216044.10	ENSG00000100226.16	GTPBP1	2.74144	4.81729	6.04976	2.81586
ENST00000216083.6	ENSG00000183741.12	CBX6	1.18997	2.2768	1.67053	1.39969
ENST00000216121.12	ENSG00000184117.12	NIPSNAP1	2.18936	4.13469	4.81113	4.96769
ENST00000216129.7	ENSG00000100304.13	TTLL12	3.41004	6.53058	4.14032	3.91699
ENST00000216181.10	ENSG00000100345.21	MYH9	1.42116	2.6465	1.40831	1.38064
ENST00000216194.11	ENSG00000239900.12	ADSL	7.23657	13.1445	7.15318	7.87153
ENST00000216225.9	ENSG00000100387.9	RBX1	6.32962	11.3827	9.17038	10.0017
ENST00000216252.4	ENSG00000100410.8	PHF5A	7.42871	14.1179	7.66255	7.29563
ENST00000216277.12	ENSG00000090060.18	PAPOLA	3.44135	6.1452	2.63878	3.06684
ENST00000216297.7	ENSG00000092201.10	SUPT16H	3.76602	6.92013	3.76309	3.69698
ENST00000216479.8	ENSG00000100591.8	AHSA1	11.6422	21.8024	8.72904	9.28892
ENST00000216513.5	ENSG00000100625.9	SIX4	1.26148	2.17627	2.81356	1.6886
ENST00000216554.8	ENSG00000100664.11	EIF5	2.73253	4.99895	1.78683	1.98003
ENST00000216727.8	ENSG00000100836.10	PABPN1	10.998	19.521	21.037	13.009
ENST00000217162.5	ENSG00000101190.13	TCFL5	2.94209	4.80628	4.79201	2.63907
ENST00000217195.12	ENSG00000101220.17	C20orf27	1.39739	2.57571	7.99385	6.25442
ENST00000217244.9	ENSG00000101266.19	CSNK2A1	1.43942	2.41916	3.18825	1.70708
ENST00000217402.3	ENSG00000101421.4	CHMP4B	1.7208	3.04934	2.2867	2.39413
ENST00000217456.3	ENSG00000101474.12	APMAP	1.84643	3.53158	2.94821	2.77965
ENST00000218089.13	ENSG00000101972.18	STAG2	705.42	1265.04	2632.7	1354.27
ENST00000218200.12	ENSG00000102081.14	FMR1	8.43583	13.0298	7.47438	5.09857
ENST00000218516.3	ENSG00000102393.11	GLA	5.95748	10.8125	7.25361	7.52771
ENST00000218652.11	ENSG00000102471.14	NDFIP2	2.58434	4.52747	1.92344	2.10619
ENST00000219302.7	ENSG00000103024.7	NME3	3.25749	6.05337	11.5815	9.83614
ENST00000219400.8	ENSG00000103121.9	CMC2	2.52299	4.28468	4.14785	2.17694
ENST00000219439.9	ENSG00000103160.12	HSDL1	1.54894	2.57143	3.11297	1.80971
ENST00000219782.10	ENSG00000103495.14	MAZ	6.62143	12.5536	16.5732	14.8928
ENST00000219837.12	ENSG00000103550.14	KNOP1	4.07148	6.78165	7.6351	4.20308
ENST00000220003.13	ENSG00000103653.16	CSK	1.5517	2.97361	2.70318	2.4295
ENST00000220058.9	ENSG00000103707.10	MTFMT	4.33151	7.24882	10.5687	5.97523
ENST00000220597.4	ENSG00000076641.4	PAG1	7.93596	12.3837	31.9657	12.5335
ENST00000221130.11	ENSG00000104687.14	GSR	4.58292	7.39037	12.0768	6.74019
ENST00000221138.9	ENSG00000104695.13	PPP2CB	1.82468	3.45707	1.70488	1.90643
ENST00000221448.9	ENSG00000104852.15	SNRNP70	4.32397	8.12547	14.417	11.6186
ENST00000221561.12	ENSG00000104964.14	TLE5	4.01381	7.75146	4.12799	4.07647
ENST00000221855.8	ENSG00000105254.12	TBCB	2.8854	5.16937	6.84787	6.30122
ENST00000222307.9	ENSG00000105700.11	KXD1	3.70588	7.00223	6.6962	6.48399
ENST00000222329.9	ENSG00000105722.10	ERF	1.11793	2.07525	1.42119	1.23961
ENST00000222330.8	ENSG00000105723.12	GSK3A	2.04425	3.82026	2.1104	1.98996
ENST00000222511.10	ENSG00000105793.15	GTPBP10	3.55007	5.91793	6.26228	3.27105
ENST00000222690.10	ENSG00000105968.18	H2AZ2	1.61557	2.81699	3.94688	2.995
ENST00000222693.5	ENSG00000105971.15	CAV2	4.18869	6.83266	6.92446	3.69919
ENST00000223321.9	ENSG00000106588.11	PSMA2	4.66783	8.52826	11.5408	11.5848
ENST00000223369.3	ENSG00000106636.8	YKT6	3.35539	6.44035	3.44866	3.06905
ENST00000224237.9	ENSG00000026025.16	VIM	8.10016	14.6979	11.8645	12.1452
ENST00000224807.9	ENSG00000107819.13	SFXN3	1.15641	1.9851	2.20661	1.45952
ENST00000225174.8	ENSG00000108179.14	PPIF	5.42551	10.0588	7.20774	6.53531
ENST00000225296.8	ENSG00000005100.13	DHX33	33.378	52.3934	133.017	55.8636
ENST00000225504.8	ENSG00000213246.7	SUPT4H1	3.68124	6.62744	4.48554	4.32549
ENST00000225603.9	ENSG00000108468.15	CBX1	3.44017	6.22558	3.7171	3.93535
ENST00000225698.8	ENSG00000108561.8	C1QBP	30.0616	55.512	53.5428	53.1113
ENST00000225726.10	ENSG00000108588.14	CCDC47	2.59354	4.76478	2.17124	2.44576
ENST00000225742.13	ENSG00000108604.16	SMARCD2	2.79489	5.29183	2.35964	2.64536
ENST00000225969.9	ENSG00000108826.16	MRPL27	3.92263	7.43066	9.00146	8.47153
ENST00000225972.8	ENSG00000108829.10	LRRC59	3.11115	5.75478	3.73602	4.1497
ENST00000226796.7	ENSG00000109534.17	GAR1	4.30276	7.65385	4.7929	4.71006
ENST00000227503.13	ENSG00000168066.20	SF1	4.09126	7.70446	3.35732	3.32468
ENST00000227524.9	ENSG00000110107.9	PRPF19	4.74015	9.04795	5.01584	5.24144
ENST00000227525.8	ENSG00000110108.10	TMEM109	1.42199	2.62594	3.37218	2.93656
ENST00000228318.7	ENSG00000075415.12	SLC25A3	5.89147	10.4848	12.3011	12.6863
ENST00000228495.11	ENSG00000110906.13	KCTD10	2.0541	3.5754	4.44348	2.64251
ENST00000228506.8	ENSG00000110917.8	MLEC	1.1511	2.10773	1.64353	1.46183
ENST00000228827.8	ENSG00000111231.9	GPN3	2.38805	4.12569	2.29602	2.43132
ENST00000228843.13	ENSG00000111247.14	RAD51AP1	2.51203	4.60037	1.8099	1.97965
ENST00000228872.9	ENSG00000111276.11	CDKN1B	1.65768	3.10083	1.31784	1.23278
ENST00000229238.5	ENSG00000111639.8	MRPL51	7.04236	13.0334	15.7235	11.8841
ENST00000229268.12	ENSG00000111667.13	USP5	1.18176	2.30975	2.00409	1.77987
ENST00000229270.8	ENSG00000111669.15	TPI1	27.7463	52.8059	47.6067	46.4677
ENST00000229277.6	ENSG00000111674.9	ENO2	2.48365	4.587	1.05495	1.00044
ENST00000229329.7	ENSG00000111726.13	CMAS	1.97138	3.48369	2.73726	2.79565
ENST00000229340.10	ENSG00000111737.12	RAB35	1.23301	2.3199	1.17309	1.12018
ENST00000229379.3	ENSG00000111775.3	COX6A1	46.25	87.0951	54.1381	52.6735
ENST00000229390.8	ENSG00000111786.9	SRSF9	9.80278	18.1494	22.5074	19.3979
ENST00000229633.7	ENSG00000111911.7	HINT3	3.06498	5.26113	4.95217	2.73225
ENST00000229854.12	ENSG00000112118.20	MCM3	4.71558	8.55398	6.29541	6.34842
ENST00000230056.8	ENSG00000112312.10	GMNN	1.90174	3.47861	6.15372	6.0832
ENST00000230085.13	ENSG00000112335.15	SNX3	3.29791	6.02803	4.95828	5.706
ENST00000230431.10	ENSG00000112667.12	DNPH1	7.72409	14.4573	25.5015	20.8963
ENST00000230895.10	ENSG00000112977.15	DAP	1.24936	2.26091	1.98931	2.19718
ENST00000231198.12	ENSG00000113272.14	THG1L	2.84917	4.5527	4.91956	2.72122
ENST00000231368.10	ENSG00000113441.16	LNPEP	1.22888	2.10443	3.39759	1.38317
ENST00000231526.8	ENSG00000113597.18	TRAPPC13	1.49521	2.63154	1.54753	1.34046
ENST00000232888.7	ENSG00000114767.7	RRP9	1.48735	2.64698	2.41337	2.21415
ENST00000233057.9	ENSG00000055332.18	EIF2AK2	5.53008	8.76158	14.6544	6.64788
ENST00000233078.8	ENSG00000071626.16	DAZAP1	1.54099	2.76146	4.11116	3.79713
ENST00000234160.5	ENSG00000115806.13	GORASP2	4.02494	7.59362	2.64963	2.83361
ENST00000234310.8	ENSG00000221823.11	PPP3R1	1.29143	2.33212	1.55938	1.58088
ENST00000234420.10	ENSG00000116062.16	MSH6	1.21033	2.2357	1.3891	1.37304
ENST00000234454.6	ENSG00000116096.6	SPR	2.60936	4.9972	2.14116	1.83578
ENST00000234590.10	ENSG00000074800.16	ENO1	86.7197	163.152	69.2112	74.8478
ENST00000234626.11	ENSG00000097046.13	CDC7	2.16179	3.93684	2.39701	2.58152
ENST00000234875.9	ENSG00000116251.11	RPL22	10.6087	19.6728	22.9417	22.6641
ENST00000235329.10	ENSG00000116688.17	MFN2	2.5631	4.83976	2.04902	2.04698
ENST00000237380.12	ENSG00000118579.13	MED28	3.797	6.38022	8.55982	4.26508
ENST00000237654.9	ENSG00000118816.10	CCNI	2.76976	5.00906	5.20051	5.19616
ENST00000238081.8	ENSG00000134308.14	YWHAQ	8.95262	16.2907	14.7298	15.9157
ENST00000238091.8	ENSG00000119185.12	ITGB1BP1	2.52795	4.62507	4.20836	4.0943
ENST00000238788.14	ENSG00000119777.20	TMEM214	1.61908	3.09775	1.05778	1.13571
ENST00000238823.13	ENSG00000119812.19	FAM98A	1.15927	2.08145	1.85309	2.13236
ENST00000238855.11	ENSG00000119844.15	AFTPH	5.14835	8	19.778	7.47009
ENST00000238856.8	ENSG00000119844.15	AFTPH	5.2461	8.15647	20.1434	7.60857
ENST00000239165.9	ENSG00000260027.5	HOXB7	1.17107	1.8025	3.72173	2.05433
ENST00000239223.4	ENSG00000120129.6	DUSP1	3.11332	5.71918	1.48459	1.49453
ENST00000239906.10	ENSG00000120709.11	FAM53C	1.70232	3.20063	1.46041	1.41067
ENST00000239944.7	ENSG00000120742.11	SERP1	3.43363	6.0374	3.38332	3.41046
ENST00000240185.7	ENSG00000120948.17	TARDBP	1.49627	2.68412	2.62244	2.62057
ENST00000240304.5	ENSG00000108848.16	LUC7L3	2.07103	3.8762	4.43633	4.42618
ENST00000240922.8	ENSG00000121579.13	NAA50	3.10947	5.5009	3.28948	2.84405
ENST00000241600.10	ENSG00000122140.11	MRPS2	4.05353	7.70487	6.10844	6.40837
ENST00000242257.14	ENSG00000122687.19	MRM2	2.2202	4.06459	3.47798	2.74985
ENST00000242577.11	ENSG00000088986.11	DYNLL1	12.7009	23.6571	17.4562	21.6163
ENST00000242784.5	ENSG00000123144.11	TRIR	5.65262	10.3736	14.6333	12.8656
ENST00000242872.7	ENSG00000123219.13	CENPK	2.28508	4.0781	1.83746	1.97524
ENST00000243077.8	ENSG00000123384.14	LRP1	1.73609	2.64998	6.56474	2.65159
ENST00000243253.8	ENSG00000058262.10	SEC61A1	8.05607	15.5074	5.74264	5.67424
ENST00000243326.9	ENSG00000080345.18	RIF1	1.02706	1.74597	1.59792	1.07166
ENST00000243501.10	ENSG00000123739.11	PLA2G12A	32.4799	52.4532	121.907	54.6238
ENST00000243563.8	ENSG00000077312.9	SNRPA	2.19984	4.23276	5.83542	6.23746
ENST00000243706.8	ENSG00000214367.8	HAUS3	6.08916	9.71685	13.8469	7.00071
ENST00000243997.8	ENSG00000124172.10	ATP5F1E	2.58908	4.72707	5.00333	5.57523
ENST00000244007.7	ENSG00000124181.14	PLCG1	1.51855	2.85503	1.19039	1.14023
ENST00000244020.5	ENSG00000124193.16	SRSF6	4.04573	7.28585	4.67762	4.65142
ENST00000244227.8	ENSG00000124380.11	SNRNP27	1.68539	2.93961	1.83076	1.75843
ENST00000244745.4	ENSG00000124766.7	SOX4	6.42009	9.8788	27.7083	11.1785
ENST00000244763.9	ENSG00000124783.14	SSR1	2.34379	3.94959	4.44244	2.70072
ENST00000245458.10	ENSG00000213741.10	RPS29	174.661	317.8	273.851	269.01
ENST00000245539.11	ENSG00000125445.11	MRPS7	5.00582	9.48795	7.63009	7.56359
ENST00000245680.7	ENSG00000115084.14	SLC35F5	3.06555	5.16465	5.04014	2.76088
ENST00000245934.12	ENSG00000125755.19	SYMPK	1.12193	2.07017	1.87463	1.62316
ENST00000246071.8	ENSG00000125870.11	SNRPB2	1.37261	2.51203	2.46763	2.71328
ENST00000246151.9	ENSG00000057757.10	PITHD1	2.28697	4.26621	2.02329	1.98867
ENST00000246535.4	ENSG00000126249.8	PDCD2L	1.04585	2.01817	2.17474	2.10467
ENST00000246784.7	ENSG00000126453.9	BCL2L12	1.07078	2.09707	5.50961	4.50455
ENST00000247178.6	ENSG00000126775.9	ATG14	2.40645	3.96966	4.51315	2.13492
ENST00000247461.9	ENSG00000127022.15	CANX	14.4339	26.2735	9.6803	10.5466
ENST00000247866.9	ENSG00000090266.13	NDUFB2	10.2371	18.7306	22.1358	20.3772
ENST00000247970.8	ENSG00000127445.13	PIN1	4.61747	8.60944	9.85643	10.1536
ENST00000248098.8	ENSG00000206053.13	JPT2	2.44126	4.53249	4.71792	3.82052
ENST00000248451.7	ENSG00000127838.14	PNKD	1.95641	3.72919	6.52576	5.69221
ENST00000248566.3	ENSG00000127922.9	SEM1	2.56436	4.44935	7.66946	6.64966
ENST00000248929.14	ENSG00000100359.21	SGSM3	2.01441	3.91457	2.9263	2.65561
ENST00000248958.5	ENSG00000128228.5	SDF2L1	4.17233	7.5449	8.73665	7.09102
ENST00000249209.8	ENSG00000128463.13	EMC4	2.6181	4.94477	3.21034	3.51586
ENST00000249289.5	ENSG00000128524.5	ATP6V1F	13.3545	25.4018	15.9808	16.3058
ENST00000249364.9	ENSG00000128595.17	CALU	2.34929	4.25945	2.40323	2.31985
ENST00000249786.8	ENSG00000140264.19	SERF2	7.54883	14.0599	19.4479	16.3411
ENST00000249806.11	ENSG00000128973.13	CLN6	3.53794	6.88056	3.20072	3.0449
ENST00000249822.8	ENSG00000128989.10	ARPP19	2.61623	4.57453	4.85623	3.13415
ENST00000249923.7	ENSG00000129083.12	COPB1	4.20144	7.53218	1.77989	2.17011
ENST00000250241.12	ENSG00000129351.17	ILF3	2.59558	4.83092	7.30257	6.72973
ENST00000251496.7	ENSG00000109805.10	NCAPG	1.27955	2.30113	1.33908	1.52115
ENST00000252015.3	ENSG00000100991.12	TRPC4AP	1.72888	3.22809	1.82506	1.74185
ENST00000252136.12	ENSG00000099899.15	TRMT2A	2.65061	5.07834	3.19515	3.15667
ENST00000252268.8	ENSG00000133884.10	DPF2	1.72816	3.20642	1.50549	1.46688
ENST00000252512.14	ENSG00000130227.17	XPO7	1.32471	2.45287	1.08975	1.07086
ENST00000252602.1	ENSG00000130312.6	MRPL34	1.87073	3.44984	6.63702	6.62875
ENST00000252622.15	ENSG00000130332.15	LSM7	7.71633	14.1837	19.102	17.9102
ENST00000252674.9	ENSG00000130382.9	MLLT1	3.07945	4.75392	2.91635	2.05076
ENST00000252818.5	ENSG00000130522.6	JUND	1.47095	2.67894	2.81017	2.111
ENST00000252891.8	ENSG00000105245.9	NUMBL	32.9404	51.8581	129.883	53.082
ENST00000253023.8	ENSG00000130725.8	UBE2M	10.8877	20.3972	13.4033	11.5242
ENST00000253024.10	ENSG00000130726.12	TRIM28	5.02706	9.3824	11.3488	10.2453
ENST00000253031.6	ENSG00000130733.10	YIPF2	1.39118	2.59636	1.08965	1.04027
ENST00000253039.9	ENSG00000130741.11	EIF2S3	6.36516	11.1777	11.7729	9.49566
ENST00000253099.11	ENSG00000105364.14	MRPL4	2.86689	5.36812	8.08874	7.48891
ENST00000253107.12	ENSG00000130810.20	PPAN	4.00087	6.88831	5.99174	3.89787
ENST00000253108.9	ENSG00000130811.12	EIF3G	3.26316	5.94918	9.49365	9.90563
ENST00000253233.6	ENSG00000130921.8	C12orf65	11.5666	19.0798	19.7849	10.0869
ENST00000253457.8	ENSG00000131148.9	EMC8	1.78168	3.22646	2.81832	2.46412
ENST00000253699.7	ENSG00000131381.12	RBSN	2.64265	4.2925	4.18227	2.33039
ENST00000253788.11	ENSG00000131469.14	RPL27	182.492	340.089	210.619	219.393
ENST00000253811.10	ENSG00000131504.17	DIAPH1	1.05183	1.90446	1.66914	1.5444
ENST00000254108.11	ENSG00000089280.18	FUS	6.15494	11.0346	8.8898	7.37554
ENST00000254322.3	ENSG00000132002.8	DNAJB1	2.01026	3.75814	2.81749	3.08612
ENST00000254480.10	ENSG00000173473.11	SMARCC1	1.60507	3.06155	2.08059	1.9937
ENST00000254508.7	ENSG00000132182.12	NUP210	1.434	2.72644	1.17002	1.1424
ENST00000254616.11	ENSG00000132286.12	TIMM10B	1.68891	2.88303	3.72264	2.44133
ENST00000254654.8	ENSG00000132323.9	ILKAP	1.47868	2.68707	2.11692	2.07015
ENST00000254810.8	ENSG00000132475.10	H3-3B	10.2785	18.8033	10.4334	10.2622
ENST00000254942.8	ENSG00000132604.11	TERF2	2.79967	4.79833	6.30117	3.73623
ENST00000254950.13	ENSG00000132612.16	VPS4A	4.45213	7.70134	7.89354	4.61437
ENST00000255608.9	ENSG00000133243.10	BTBD2	1.76484	3.31317	2.23973	2.22831
ENST00000255641.13	ENSG00000133275.16	CSNK1G2	1.34381	2.45784	3.03248	2.59537
ENST00000255764.4	ENSG00000133398.4	MED10	2.34182	4.15364	1.92091	1.72364
ENST00000255977.7	ENSG00000133606.11	MKRN1	1.31167	2.398	1.5118	1.4882
ENST00000256078.9	ENSG00000133703.12	KRAS	1.13594	2.03187	1.98361	1.58666
ENST00000256383.10	ENSG00000134001.14	EIF2S1	1.79145	3.16651	2.58637	2.36212
ENST00000256474.2	ENSG00000134086.7	VHL	22.3158	34.9727	77.4802	33.3699
ENST00000256644.8	ENSG00000134248.13	LAMTOR5	6.23529	11.8097	7.89389	8.85813
ENST00000256682.9	ENSG00000134287.10	ARF3	1.40074	2.51807	2.66411	2.41559
ENST00000256854.10	ENSG00000134440.12	NARS1	5.69902	10.3843	3.72365	4.03912
ENST00000257075.9	ENSG00000134644.15	PUM1	1.72663	3.11177	1.23251	1.20694
ENST00000257181.10	ENSG00000134748.13	PRPF38A	5.59442	9.30447	9.35722	5.27714
ENST00000257572.5	ENSG00000135116.9	HRK	3.04544	5.27713	8.20577	3.42433
ENST00000257659.12	ENSG00000105793.15	GTPBP10	2.74181	4.76021	3.29155	1.97987
ENST00000257696.5	ENSG00000135245.10	HILPDA	5.01834	8.16288	8.83859	5.03302
ENST00000257724.7	ENSG00000135272.10	MDFIC	1.81379	3.03546	3.25778	1.65652
ENST00000257787.6	ENSG00000135334.9	AKIRIN2	1.96943	3.65156	2.1223	2.14444
ENST00000257904.11	ENSG00000135446.17	CDK4	15.155	27.3358	18.6733	13.4962
ENST00000257940.7	ENSG00000135482.7	ZC3H10	1.75618	2.96559	4.28188	2.40815
ENST00000258091.10	ENSG00000135624.16	CCT7	18.6056	34.4198	25.3196	25.3169
ENST00000258418.10	ENSG00000135932.11	CAB39	1.35397	2.38767	1.11651	1.11129
ENST00000258424.3	ENSG00000135940.7	COX5B	19.0203	35.6067	26.9956	29.1959
ENST00000258436.10	ENSG00000135953.11	MFSD9	1.94331	3.18235	3.33881	1.66969
ENST00000258457.7	ENSG00000135974.10	C2orf49	1.97274	3.43284	3.21522	1.80593
ENST00000258739.9	ENSG00000136240.10	KDELR2	4.13321	7.77917	4.4553	4.84309
ENST00000258886.13	ENSG00000136381.13	IREB2	2.89325	4.69303	7.12605	3.69271
ENST00000258960.7	ENSG00000136448.12	NMT1	1.31516	2.44693	1.51967	1.61967
ENST00000258962.5	ENSG00000136450.13	SRSF1	3.11026	5.56851	6.0146	5.86915
ENST00000259154.9	ENSG00000136636.13	KCTD3	1.17969	2.15007	1.39696	1.4883
ENST00000259239.8	ENSG00000136718.10	IMP4	1.40539	2.62199	1.83195	1.9473
ENST00000259339.7	ENSG00000136816.16	TOR1B	1.05079	1.85276	1.52393	1.00329
ENST00000259477.6	ENSG00000136950.13	ARPC5L	3.95468	7.11631	3.83912	3.21526
ENST00000259523.10	ENSG00000136997.19	MYC	2.86526	5.27976	2.51396	2.18863
ENST00000259818.8	ENSG00000137285.10	TUBB2B	4.19885	7.53566	10.14	10.0442
ENST00000260102.9	ENSG00000137547.9	MRPL15	2.59954	4.75579	5.00637	5.25463
ENST00000260126.9	ENSG00000137571.11	SLCO5A1	1.26541	2.00879	2.0465	1.03893
ENST00000260443.9	ENSG00000137876.10	RSL24D1	8.80985	15.8496	6.99311	7.03231
ENST00000260746.6	ENSG00000138175.9	ARL3	1.07983	1.85912	1.39082	1.09966
ENST00000260810.10	ENSG00000163781.14	TOPBP1	3.15382	5.43611	4.81892	2.90642
ENST00000260952.9	ENSG00000138381.10	ASNSD1	1.91369	3.44938	2.89212	2.89544
ENST00000261168.8	ENSG00000171681.12	ATF7IP	1.36961	2.36274	2.60696	1.63986
ENST00000261249.7	ENSG00000126814.7	TRMT5	4.29493	7.64605	5.94739	5.2525
ENST00000261254.8	ENSG00000118971.8	CCND2	1.46165	2.73521	1.28866	1.30222
ENST00000261263.5	ENSG00000080371.6	RAB21	3.00006	4.86456	6.7452	3.40811
ENST00000261313.3	ENSG00000089220.5	PEBP1	41.2315	65.7937	160.597	75.7042
ENST00000261318.5	ENSG00000111412.6	C12orf49	2.45033	4.1689	5.54196	2.89472
ENST00000261332.11	ENSG00000172466.16	ZNF24	1.67178	3.00224	1.8219	1.70264
ENST00000261366.10	ENSG00000113368.12	LMNB1	1.69332	3.036	2.59086	2.53652
ENST00000261401.7	ENSG00000110880.10	CORO1C	1.84091	3.43434	2.10203	2.10871
ENST00000261427.10	ENSG00000078140.14	UBE2K	1.78513	3.22011	1.87869	1.91576
ENST00000261443.9	ENSG00000009307.16	CSDE1	6.32817	11.5284	9.18934	9.98637
ENST00000261455.8	ENSG00000065600.12	PACC1	1.07276	1.97898	1.00283	1.02466
ENST00000261489.6	ENSG00000102804.15	TSC22D1	1.07945	2.03542	1.01883	1.0485
ENST00000261491.9	ENSG00000102780.16	DGKH	1.78882	2.93806	3.37671	1.504
ENST00000261497.9	ENSG00000124422.12	USP22	3.30763	5.84214	5.07517	4.21357
ENST00000261520.9	ENSG00000128915.12	ICE2	1.2508	2.07467	2.23192	1.37918
ENST00000261531.11	ENSG00000100603.13	SNW1	2.8358	5.25902	2.50139	2.64709
ENST00000261590.13	ENSG00000046604.13	DSG2	4.66222	8.15502	5.73736	4.10569
ENST00000261601.8	ENSG00000101557.15	USP14	2.83223	4.82398	4.26836	2.77027
ENST00000261647.10	ENSG00000011295.16	TTC19	128.865	206.801	497.932	220.42
ENST00000261712.8	ENSG00000108671.11	PSMD11	2.00779	3.68226	2.29618	1.87114
ENST00000261714.11	ENSG00000108578.15	BLMH	1.60191	3.15438	2.46748	2.38248
ENST00000261721.9	ENSG00000064726.10	BTBD1	1.65769	2.95929	2.44785	2.34701
ENST00000261758.6	ENSG00000117899.11	MESD	2.47535	4.21148	3.54608	2.24363
ENST00000261811.6	ENSG00000120306.11	CYSTM1	4.24715	7.87452	3.12674	3.29531
ENST00000261822.4	ENSG00000110987.8	BCL7A	3.12829	5.50388	8.61047	3.15194
ENST00000261868.10	ENSG00000104131.13	EIF3J	4.63801	7.40395	3.83979	3.08031
ENST00000261880.10	ENSG00000103591.13	AAGAB	2.44459	4.60843	2.01693	1.99585
ENST00000261890.7	ENSG00000103769.10	RAB11A	2.26972	3.89804	4.03474	3.19555
ENST00000261947.4	ENSG00000113269.14	RNF130	1.20283	2.14504	2.50595	2.60397
ENST00000261951.9	ENSG00000113300.13	CNOT6	1.12818	1.9762	2.63348	1.52621
ENST00000262013.12	ENSG00000008294.21	SPAG9	2.17607	3.80568	2.85305	1.74236
ENST00000262027.10	ENSG00000166986.15	MARS1	10.5111	20.0032	6.16702	6.26538
ENST00000262033.11	ENSG00000110958.16	PTGES3	11.331	20.4528	19.5883	20.3748
ENST00000262056.13	ENSG00000063046.17	EIF4B	3.32361	5.93393	8.00868	7.56306
ENST00000262077.2	ENSG00000124789.11	NUP153	1.30423	2.37113	1.28928	1.38498
ENST00000262105.6	ENSG00000104738.18	MCM4	21.3503	34.2322	70.5098	33.9029
ENST00000262187.10	ENSG00000106615.10	RHEB	4.30367	7.72665	4.3511	5.01125
ENST00000262213.7	ENSG00000067167.8	TRAM1	2.82029	5.13093	2.74337	3.07267
ENST00000262225.8	ENSG00000086598.11	TMED2	10.8258	18.6736	8.40582	7.6689
ENST00000262238.10	ENSG00000100811.14	YY1	57.9176	94.1593	205.209	97.0476
ENST00000262302.14	ENSG00000095906.17	NUBP2	2.64837	5.09792	7.8954	6.40727
ENST00000262306.11	ENSG00000103363.14	ELOB	9.43718	17.9329	22.4028	25.0637
ENST00000262319.11	ENSG00000100726.15	TELO2	1.4591	2.83187	3.31693	2.70752
ENST00000262348.9	ENSG00000116729.14	WLS	1.80847	3.1407	1.6744	1.75322
ENST00000262435.14	ENSG00000108854.16	SMURF2	3.08719	5.04215	6.72207	3.16621
ENST00000262460.5	ENSG00000101003.10	GINS1	1.93535	3.25619	4.50634	3.12236
ENST00000262482.11	ENSG00000108523.16	RNF167	3.10485	5.86302	4.00056	3.87599
ENST00000262539.7	ENSG00000070159.14	PTPN3	2.48909	4.40155	7.63915	2.84936
ENST00000262584.7	ENSG00000161016.17	RPL8	91.9413	171.145	136.998	130.147
ENST00000262633.9	ENSG00000126254.12	RBM42	1.85038	3.63158	4.69012	4.19988
ENST00000262644.9	ENSG00000104331.9	IMPAD1	1.045	1.74498	2.03932	1.42531
ENST00000262710.5	ENSG00000100813.14	ACIN1	2.35184	4.48135	2.1058	1.98642
ENST00000262965.11	ENSG00000071564.16	TCF3	1.26426	2.43895	1.69772	1.50127
ENST00000262990.9	ENSG00000109445.11	ZNF330	1.81799	3.21111	1.73492	1.60847
ENST00000263092.11	ENSG00000127804.13	METTL16	73.9859	119.803	270.963	126.379
ENST00000263205.11	ENSG00000099917.17	MED15	2.16299	3.84388	1.76418	1.44836
ENST00000263208.5	ENSG00000100084.14	HIRA	1.04738	1.96545	1.01974	1.00469
ENST00000263238.7	ENSG00000115091.12	ACTR3	1.39208	2.56132	1.57923	1.67623
ENST00000263239.7	ENSG00000088205.13	DDX18	2.64979	4.75346	2.64659	2.84195
ENST00000263256.7	ENSG00000100418.8	DESI1	10.2977	17.9701	19.4364	10.778
ENST00000263280.11	ENSG00000090372.15	STRN4	2.23654	4.35622	2.00472	1.89669
ENST00000263360.11	ENSG00000074266.21	EED	1.08241	1.98658	1.18112	1.20125
ENST00000263367.7	ENSG00000105323.17	HNRNPUL1	1.93697	3.54117	3.27313	3.53711
ENST00000263384.12	ENSG00000105058.12	FAM32A	2.10328	3.87551	3.95896	4.2093
ENST00000263390.7	ENSG00000105085.10	MED26	1.65396	2.51718	6.40277	2.57989
ENST00000263545.7	ENSG00000146963.18	LUC7L2	2.72835	4.94226	3.38801	3.37883
ENST00000263559.11	ENSG00000122958.15	VPS26A	2.97563	5.06081	4.07809	2.86465
ENST00000263620.8	ENSG00000116017.11	ARID3A	195.742	338.259	696.103	365.827
ENST00000263672.11	ENSG00000118363.12	SPCS2	2.58364	4.62491	2.24424	2.19926
ENST00000263733.5	ENSG00000116199.12	FAM20B	2.03272	3.52671	4.22187	2.2581
ENST00000263795.11	ENSG00000092470.12	WDR76	1.52073	2.57034	2.69906	1.67184
ENST00000263805.8	ENSG00000103994.17	ZNF106	2.05134	3.44144	3.32259	1.85773
ENST00000264028.5	ENSG00000095139.14	ARCN1	3.29952	6.12021	4.00125	3.52066
ENST00000264093.9	ENSG00000114956.20	DGUOK	2.99348	5.70857	3.86313	3.8892
ENST00000264211.12	ENSG00000075151.20	EIF4G3	1.2946	2.40148	1.3708	1.48647
ENST00000264228.9	ENSG00000128039.11	SRD5A3	2.56847	4.46232	6.12094	3.3665
ENST00000264312.11	ENSG00000109180.14	OCIAD1	6.90446	12.3836	4.42534	5.40127
ENST00000264454.8	ENSG00000093183.14	SEC22C	3.83751	6.19435	8.1038	4.1486
ENST00000264552.14	ENSG00000108106.14	UBE2S	6.13448	11.5043	12.7576	10.3061
ENST00000264639.9	ENSG00000108344.15	PSMD3	3.11696	5.78472	6.19338	6.26561
ENST00000264640.9	ENSG00000073584.20	SMARCE1	2.6719	4.8765	2.57677	2.9783
ENST00000264670.11	ENSG00000037474.15	NSUN2	1.56399	2.95025	2.42913	2.45565
ENST00000264718.7	ENSG00000198522.14	GPN1	1.56954	2.84048	1.57315	1.65451
ENST00000264779.6	ENSG00000062194.16	GPBP1	2.25378	4.09916	2.25322	2.42689
ENST00000264896.8	ENSG00000138760.10	SCARB2	2.47049	4.41168	2.99851	2.05029
ENST00000264993.7	ENSG00000091527.15	CDV3	3.83212	6.99637	3.66878	3.719
ENST00000265044.6	ENSG00000114850.6	SSR3	8.221	14.4711	8.81615	6.48479
ENST00000265056.12	ENSG00000073111.14	MCM2	4.28459	8.11448	7.80221	7.66822
ENST00000265062.8	ENSG00000075785.13	RAB7A	4.02427	7.51877	5.17079	4.87454
ENST00000265077.8	ENSG00000038427.16	VCAN	29.8942	47.9944	117.808	51.5597
ENST00000265087.8	ENSG00000113739.10	STC2	3.64723	6.6534	1.48655	1.45123
ENST00000265093.4	ENSG00000113732.9	ATP6V0E1	4.11269	7.33161	8.02461	7.89767
ENST00000265097.8	ENSG00000051596.9	THOC3	7.15239	13.5422	12.852	12.4049
ENST00000265112.7	ENSG00000113407.13	TARS1	4.0524	7.30512	5.2467	4.9949
ENST00000265187.4	ENSG00000125885.13	MCM8	2.76402	4.74833	7.15083	3.4891
ENST00000265192.9	ENSG00000120727.13	PAIP2	5.92784	11.1052	3.95876	4.27629
ENST00000265260.8	ENSG00000081154.12	PCNP	6.00657	10.8621	5.35946	5.36252
ENST00000265293.8	ENSG00000113645.14	WWC1	5.71679	9.05891	17.3864	7.3591
ENST00000265340.12	ENSG00000069011.16	PITX1	216.824	361.033	776.46	390.376
ENST00000265375.13	ENSG00000108100.18	CCNY	1.10741	1.92889	1.72498	1.26033
ENST00000265393.10	ENSG00000106052.13	TAX1BP1	3.30359	5.84618	2.89948	1.88817
ENST00000265563.13	ENSG00000114302.16	PRKAR2A	56.3791	90.5022	214.581	94.9581
ENST00000265663.12	ENSG00000165802.22	NSMF	2.46409	4.70268	3.05872	2.84564
ENST00000265713.8	ENSG00000083168.11	KAT6A	43.0988	69.7963	171.382	76.1165
ENST00000265753.12	ENSG00000106682.14	EIF4H	10.4421	19.7711	11.2528	11.2875
ENST00000265758.6	ENSG00000071462.11	BUD23	9.63385	15.4589	39.1644	16.9382
ENST00000265866.11	ENSG00000096746.17	HNRNPH3	6.99059	12.5727	5.75577	5.86056
ENST00000265970.11	ENSG00000011405.13	PIK3C2A	1.76513	3.01726	2.48724	1.50778
ENST00000266079.5	ENSG00000101161.8	PRPF6	2.03644	3.92154	2.09357	1.91431
ENST00000266735.9	ENSG00000139343.10	SNRPF	3.53026	6.40346	7.79035	7.23775
ENST00000267115.10	ENSG00000139644.13	TMBIM6	10.2013	18.8128	9.28667	9.16432
ENST00000267176.8	ENSG00000139697.14	SBNO1	2.16223	3.66223	3.54011	1.83004
ENST00000267436.9	ENSG00000087299.12	L2HGDH	43.1311	68.4221	160.879	71.0438
ENST00000267622.8	ENSG00000100815.12	TRIP11	15.6668	24.6076	56.7752	24.3508
ENST00000267750.9	ENSG00000128463.13	EMC4	2.81238	5.48919	3.44597	3.88409
ENST00000267859.7	ENSG00000140299.12	BNIP2	1.07732	1.82337	1.91509	1.2957
ENST00000267970.9	ENSG00000140391.15	TSPAN3	4.43138	7.853	4.82606	3.66866
ENST00000268124.10	ENSG00000140521.15	POLG	1.11986	2.00292	1.31999	1.18822
ENST00000268220.12	ENSG00000140612.14	SEC11A	5.97866	10.8831	7.76994	7.7282
ENST00000268485.7	ENSG00000140832.9	MARVELD3	2.53212	4.15046	4.85675	2.1752
ENST00000268719.9	ENSG00000141034.10	GID4	1.37685	2.43412	3.55787	1.42538
ENST00000269321.12	ENSG00000141522.12	ARHGDIA	4.00763	7.63344	6.628	5.99346
ENST00000269383.8	ENSG00000141569.12	TRIM65	4.3222	7.1345	7.92994	4.564
ENST00000269397.9	ENSG00000141582.15	CBX4	8.33209	13.0165	26.5505	11.5041
ENST00000269518.9	ENSG00000141682.11	PMAIP1	21.8287	39.4259	4.29659	4.03172
ENST00000269601.10	ENSG00000141759.15	TXNL4A	6.87439	11.6433	12.9213	7.46442
ENST00000269856.5	ENSG00000141965.5	FEM1A	62.7177	101.136	224.136	100.827
ENST00000269886.7	ENSG00000141985.9	SH3GL1	2.09026	4.08986	2.48708	2.38648
ENST00000270139.8	ENSG00000142166.13	IFNAR1	2.45094	4.05746	4.26375	2.51943
ENST00000270225.12	ENSG00000142230.13	SAE1	4.69972	8.76081	7.47283	7.10829
ENST00000270538.8	ENSG00000104980.8	TIMM44	3.34745	6.38436	4.74267	4.77416
ENST00000270586.8	ENSG00000142507.10	PSMB6	8.71446	16.277	11.5723	11.8809
ENST00000270625.7	ENSG00000142534.7	RPS11	71.4056	134.021	162.5	191.065
ENST00000270708.12	ENSG00000116213.16	WRAP73	2.92312	5.62685	2.02188	2.0207
ENST00000270812.6	ENSG00000142684.9	ZNF593	2.87518	5.17934	5.8924	4.68006
ENST00000271308.9	ENSG00000143106.13	PSMA5	2.92606	5.39303	3.29654	3.5173
ENST00000271375.7	ENSG00000213064.10	SFT2D2	1.70885	2.88369	3.90099	2.25229
ENST00000271638.3	ENSG00000163191.6	S100A11	11.2794	20.9342	4.31851	4.88434
ENST00000271688.10	ENSG00000143418.19	CERS2	3.91899	7.27291	3.89304	3.62643
ENST00000271690.12	ENSG00000143420.18	ENSA	2.12815	4.07064	2.56727	2.61555
ENST00000271843.9	ENSG00000143543.15	JTB	9.5228	17.9827	18.8506	16.4261
ENST00000271877.11	ENSG00000143569.19	UBAP2L	1.39139	2.58609	1.34735	1.66066
ENST00000272091.8	ENSG00000143751.10	SDE2	3.62393	6.25539	6.57802	4.01982
ENST00000272102.10	ENSG00000143761.16	ARF1	29.0207	54.2877	25.3839	25.981
ENST00000272139.5	ENSG00000143793.13	C1orf35	3.4678	6.88518	3.67727	3.03258
ENST00000272217.7	ENSG00000143862.8	ARL8A	1.84284	3.37025	1.00559	1.01678
ENST00000272227.7	ENSG00000143870.12	PDIA6	10.4309	19.2974	9.02139	8.76209
ENST00000272298.12	ENSG00000143933.18	CALM2	12.9032	23.0149	16.5103	17.9818
ENST00000272521.7	ENSG00000144120.13	TMEM177	1.28928	2.56094	3.0837	3.03891
ENST00000272542.8	ENSG00000144136.11	SLC20A1	2.06493	3.77397	2.17051	2.10073
ENST00000272645.9	ENSG00000144231.11	POLR2D	11.4985	18.1592	34.6945	15.8253
ENST00000273047.9	ENSG00000144566.11	RAB5A	1.92849	3.2654	1.16051	1.09376
ENST00000273064.10	ENSG00000144580.13	CNOT9	1.80579	3.49828	2.46052	2.24007
ENST00000273156.11	ENSG00000093183.14	SEC22C	1.37337	2.59801	1.20535	1.29185
ENST00000273347.10	ENSG00000144815.16	NXPE3	12.1599	18.8756	42.1061	17.8633
ENST00000273920.8	ENSG00000145293.16	ENOPH1	1.77281	3.27474	2.02402	2.18828
ENST00000273968.5	ENSG00000145337.5	PYURF	6.28931	11.6137	8.23817	7.84427
ENST00000274026.10	ENSG00000145386.10	CCNA2	3.04914	5.42519	4.02111	4.23844
ENST00000274137.9	ENSG00000145494.11	NDUFS6	2.78816	4.94635	8.97687	7.642
ENST00000274542.6	ENSG00000145860.11	RNF145	11.2572	17.7577	46.9872	18.3601
ENST00000275072.5	ENSG00000146281.6	PM20D2	20.3639	31.8794	82.5987	34.0904
ENST00000275080.11	ENSG00000135535.17	CD164	4.04741	7.25669	3.98408	4.54352
ENST00000275517.8	ENSG00000146670.10	CDCA5	2.70776	5.09216	2.92199	2.63581
ENST00000275603.9	ENSG00000146731.11	CCT6A	6.71467	12.1363	11.5482	12.0798
ENST00000276052.10	ENSG00000102225.16	CDK16	3.21758	6.14461	4.37479	4.41957
ENST00000276079.13	ENSG00000147140.16	NONO	7.47293	13.735	14.8214	15.1462
ENST00000276123.7	ENSG00000147180.16	ZNF711	4.06895	6.32952	2.82814	1.87665
ENST00000276201.6	ENSG00000125351.11	UPF3B	3.1788	5.878	1.65503	1.69752
ENST00000276431.9	ENSG00000120889.13	TNFRSF10B	4.28446	7.51414	5.14661	3.30673
ENST00000276569.8	ENSG00000104442.10	ARMC1	1.93565	3.08103	7.1994	3.29677
ENST00000277010.9	ENSG00000147955.17	SIGMAR1	4.83244	9.0371	8.61041	7.62956
ENST00000277165.11	ENSG00000048828.17	FAM120A	1.24733	2.23163	1.61039	1.62221
ENST00000278100.11	ENSG00000107949.17	BCCIP	3.47689	6.43796	4.60422	4.86942
ENST00000278412.7	ENSG00000149136.9	SSRP1	4.98481	9.36608	9.40813	9.23039
ENST00000278618.9	ENSG00000149313.11	AASDHPPT	2.96132	5.30043	2.68185	2.83984
ENST00000278671.10	ENSG00000149357.10	LAMTOR1	3.49908	6.69577	7.08088	6.69945
ENST00000278823.7	ENSG00000149480.7	MTA2	2.7865	5.23134	4.44614	3.90883
ENST00000278903.11	ENSG00000149547.15	EI24	410.343	676.05	1628.81	731.917
ENST00000279068.11	ENSG00000149657.20	LSM14B	1.44971	2.69515	1.24893	1.15184
ENST00000279146.8	ENSG00000110711.10	AIP	2.05668	3.80567	2.5749	2.52389
ENST00000279147.8	ENSG00000149716.12	LTO1	1.33831	2.37626	2.08195	1.28179
ENST00000279387.12	ENSG00000149923.14	PPP4C	8.1449	13.7709	14.2491	11.8965
ENST00000280154.12	ENSG00000150593.18	PDCD4	3.9319	6.59023	6.43362	3.8204
ENST00000280326.9	ENSG00000150753.12	CCT5	4.59781	8.49423	8.69502	9.35844
ENST00000280346.10	ENSG00000150768.15	DLAT	1.34485	2.41351	1.92798	1.8932
ENST00000280352.13	ENSG00000150776.18	NKAPD1	1.13624	2.09995	1.03575	1.03927
ENST00000280756.9	ENSG00000151135.10	TMEM263	1.22281	2.23117	1.37651	1.37527
ENST00000280987.8	ENSG00000151327.12	FAM177A1	3.09569	5.108	5.78127	2.79221
ENST00000281141.9	ENSG00000151465.14	CDC123	4.45	8.4303	5.71515	5.81288
ENST00000281394.8	ENSG00000162869.16	PPP1R21	2.09694	3.21747	3.10204	1.60651
ENST00000281871.10	ENSG00000152082.14	MZT2B	19.2189	35.1642	27.8594	22.0333
ENST00000282292.9	ENSG00000152439.13	ZNF773	74.667	117.1	293.385	121.537
ENST00000282296.10	ENSG00000204519.11	ZNF551	1.47225	2.45821	2.52051	1.21781
ENST00000282388.4	ENSG00000152518.8	ZFP36L2	1.19475	2.10943	1.60807	1.15141
ENST00000282570.4	ENSG00000087338.5	GMCL1	13.9118	21.6608	49.9082	20.9065
ENST00000282841.9	ENSG00000152904.11	GGPS1	12.8331	21.0235	33.2222	14.1082
ENST00000282999.7	ENSG00000153037.15	SRP19	4.19231	7.58974	4.0235	4.30449
ENST00000283131.4	ENSG00000153147.6	SMARCA5	1.0505	1.86945	1.69621	1.65105
ENST00000283179.14	ENSG00000153187.20	HNRNPU	7.06412	12.7983	12.1959	12.6977
ENST00000283629.8	ENSG00000153560.12	UBP1	1.73191	3.15644	1.59248	1.66172
ENST00000283632.5	ENSG00000153561.13	RMND5A	1.10806	2.03672	1.2559	1.3418
ENST00000283646.5	ENSG00000153574.9	RPIA	1.40563	2.69095	1.78863	1.55684
ENST00000283921.5	ENSG00000253293.5	HOXA10	1.00197	1.79409	2.28189	2.03701
ENST00000284000.9	ENSG00000153879.9	CEBPG	2.70099	4.91928	1.45025	1.5004
ENST00000284061.8	ENSG00000153933.10	DGKE	2.51272	4.19287	4.57895	2.00953
ENST00000284320.6	ENSG00000154174.8	TOMM70	3.1032	5.39205	3.96194	3.31422
ENST00000284440.9	ENSG00000154277.13	UCHL1	18.0426	33.1216	17.3684	16.4211
ENST00000284551.11	ENSG00000154370.16	TRIM11	1.36213	2.55814	1.52049	1.33223
ENST00000284727.8	ENSG00000154518.9	ATP5MC3	2.82947	4.9845	6.64363	6.0093
ENST00000284971.7	ENSG00000154723.12	ATP5PF	9.10604	17.1044	14.23	17.2431
ENST00000284984.8	ENSG00000154734.15	ADAMTS1	1.89579	3.5303	1.29506	1.41625
ENST00000285243.7	ENSG00000154945.7	ANKRD40	2.43145	4.22665	4.60456	2.64226
ENST00000285697.9	ENSG00000155330.10	C16orf87	1.53857	2.4832	3.41701	1.73524
ENST00000285908.5	ENSG00000145919.11	BOD1	8.86693	16.3634	7.34086	7.53463
ENST00000286091.9	ENSG00000155660.11	PDIA4	6.41575	12.1034	5.04212	5.21507
ENST00000286298.5	ENSG00000155850.8	SLC26A2	1.64051	2.70036	2.69825	1.56625
ENST00000286428.7	ENSG00000155959.12	VBP1	3.81672	6.57028	5.97895	6.68483
ENST00000286788.9	ENSG00000156261.13	CCT8	6.16838	11.0389	10.1441	10.3378
ENST00000286918.9	ENSG00000156381.9	ANKRD9	4.12187	6.77029	8.86799	4.26879
ENST00000287038.8	ENSG00000156482.11	RPL30	63.4085	116.348	105.404	115.72
ENST00000287218.9	ENSG00000156639.12	ZFAND3	1.57667	2.99777	1.14951	1.09755
ENST00000287957.5	ENSG00000157259.8	GATAD1	11.512	18.3733	27.8904	12.3068
ENST00000288828.9	ENSG00000157954.15	WIPI2	1.00113	1.81931	1.491	1.36476
ENST00000289577.9	ENSG00000158604.15	TMED4	4.42643	7.91235	5.20481	3.84287
ENST00000290130.4	ENSG00000159055.4	MIS18A	17.255	26.9864	65.5657	26.9909
ENST00000290158.9	ENSG00000108424.10	KPNB1	122.591	203.172	464.221	217.156
ENST00000290330.7	ENSG00000159210.10	SNF8	5.01053	9.15579	6.97895	6.96
ENST00000290795.7	ENSG00000159592.11	GPBP1L1	1.78155	3.28155	1.37326	1.32629
ENST00000291295.14	ENSG00000160014.17	CALM3	3.79524	6.88548	14.2483	13.0325
ENST00000291386.4	ENSG00000160075.12	SSU72	3.39751	6.41231	5.8597	6.09353
ENST00000291442.3	ENSG00000160113.5	NR2F6	1.39784	2.55015	3.88265	3.43321
ENST00000291565.9	ENSG00000160209.19	PDXK	1.36035	2.4485	2.40245	1.77602
ENST00000291568.6	ENSG00000160213.7	CSTB	2.26676	3.94129	4.92464	4.09431
ENST00000291906.5	ENSG00000160447.7	PKN3	1.16215	2.24823	1.49941	1.324
ENST00000292123.9	ENSG00000160633.13	SAFB	1.34199	2.45774	2.3124	2.14074
ENST00000292180.8	ENSG00000160688.19	FLAD1	1.69104	3.28016	2.64077	2.48583
ENST00000292211.5	ENSG00000160714.10	UBE2Q1	6.69734	10.4994	6.00216	4.0525
ENST00000292254.8	ENSG00000160753.16	RUSC1	2.37142	4.60407	2.39315	2.13969
ENST00000292363.10	ENSG00000070423.18	RNF126	2.91104	5.64417	3.5681	3.38957
ENST00000292433.4	ENSG00000160888.7	IER2	1.22665	2.32053	1.74585	1.42769
ENST00000292476.10	ENSG00000160917.15	CPSF4	5.6427	10.3238	3.21679	2.94676
ENST00000292535.12	ENSG00000257923.11	CUX1	1.75026	2.7187	7.34696	2.76651
ENST00000292566.4	ENSG00000160993.4	ALKBH4	2.4988	4.044	4.76088	2.46724
ENST00000292733.11	ENSG00000099917.17	MED15	2.22055	3.95509	1.81144	1.48877
ENST00000292778.11	ENSG00000161179.14	YDJC	8.27294	15.6353	14.1506	12.1537
ENST00000292807.9	ENSG00000161203.13	AP2M1	10.2295	19.1793	10.7891	11.5078
ENST00000293195.10	ENSG00000161513.12	FDXR	1.10949	2.06504	1.47642	1.18211
ENST00000293288.12	ENSG00000087088.20	BAX	3.00368	5.54458	6.65365	5.05011
ENST00000293362.7	ENSG00000131467.11	PSME3	2.26153	4.19504	3.09259	3.27108
ENST00000293860.6	ENSG00000161980.6	POLR3K	2.88111	4.99344	7.6302	5.45222
ENST00000294119.6	ENSG00000162191.13	UBXN1	2.74806	5.06977	5.52171	4.69845
ENST00000294244.9	ENSG00000168005.9	SPINDOC	2.35586	4.36559	1.49616	1.47209
ENST00000294742.6	ENSG00000162704.16	ARPC5	2.45721	4.45416	5.12958	5.68154
ENST00000294952.13	ENSG00000162869.16	PPP1R21	2.0889	3.21154	3.07251	1.60088
ENST00000295008.8	ENSG00000162910.19	MRPL55	4.42631	8.3439	10.1933	9.50079
ENST00000295317.4	ENSG00000163162.9	RNF149	6.07012	10.6335	7.63008	4.3374
ENST00000295470.9	ENSG00000152795.17	HNRNPDL	1.9881	3.55397	4.54762	4.95
ENST00000295598.10	ENSG00000163399.16	ATP1A1	5.51676	10.3644	8.15263	7.94985
ENST00000295628.4	ENSG00000163428.4	LRRC58	22.8459	36.4447	78.1794	33.695
ENST00000295685.14	ENSG00000163466.16	ARPC2	8.3217	15.1116	9.25748	8.41022
ENST00000295688.8	ENSG00000163468.15	CCT3	16.8694	31.3568	26.9813	30.3143
ENST00000295822.7	ENSG00000163577.8	EIF5A2	35.531	56.5753	137.794	59.7009
ENST00000295959.9	ENSG00000163684.11	RPP14	15.0712	23.1942	49.524	20.6192
ENST00000296161.9	ENSG00000163840.10	DTX3L	1.49749	2.49246	3.54413	1.9674
ENST00000296215.8	ENSG00000163877.11	SNIP1	4.23984	7.00747	8.33714	4.35823
ENST00000296257.10	ENSG00000163904.13	SENP2	2.74013	4.70742	5.43342	3.1605
ENST00000296288.9	ENSG00000163930.10	BAP1	2.42091	4.62919	2.54792	2.36003
ENST00000296289.10	ENSG00000163931.16	TKT	5.03057	9.24767	9.03005	9.89223
ENST00000296328.9	ENSG00000163960.12	UBXN7	1.81882	3.0135	2.86663	1.72348
ENST00000296417.6	ENSG00000164032.12	H2AZ1	34.5549	63.3815	63.6416	63.6717
ENST00000296425.10	ENSG00000164040.18	PGRMC2	1.37319	2.41293	2.15282	2.41077
ENST00000296446.12	ENSG00000114302.16	PRKAR2A	3.72144	5.96352	6.46548	3.35092
ENST00000296464.9	ENSG00000164070.12	HSPA4L	6.53559	10.8597	12.2479	5.87471
ENST00000296490.8	ENSG00000164091.12	WDR82	6.27001	10.33	12.8439	6.78903
ENST00000296503.10	ENSG00000164104.12	HMGB2	14.7451	26.4681	14.7694	13.5111
ENST00000296509.11	ENSG00000164109.14	MAD2L1	3.68848	6.29162	5.70953	4.30406
ENST00000296511.10	ENSG00000164111.15	ANXA5	5.7978	10.2914	6.77581	6.35736
ENST00000296543.10	ENSG00000164134.13	NAA15	1.3444	2.44128	1.22874	1.38717
ENST00000296597.10	ENSG00000164182.11	NDUFAF2	3.20444	5.94295	4.76228	5.57211
ENST00000296702.9	ENSG00000113649.11	TCERG1	1.28089	2.41092	1.80701	1.81367
ENST00000296721.9	ENSG00000157510.14	AFAP1L1	2.08235	3.40013	3.63158	1.75012
ENST00000297071.9	ENSG00000164548.11	TRA2A	4.11827	7.55381	3.60706	3.7343
ENST00000297151.9	ENSG00000164609.10	SLU7	1.92268	3.36102	3.19603	2.30267
ENST00000297156.4	ENSG00000164615.5	CAMLG	3.82995	6.43502	8.27143	5.07926
ENST00000297185.9	ENSG00000113013.15	HSPA9	17.5256	32.0725	6.44629	7.28526
ENST00000297338.7	ENSG00000164754.15	RAD21	2.19678	4.00164	3.8792	4.03334
ENST00000297533.9	ENSG00000164897.14	TMUB1	6.61283	12.7921	6.52473	5.57342
ENST00000297534.7	ENSG00000164898.13	FMC1	11.8371	19.8657	22.1017	13.77
ENST00000297540.5	ENSG00000164902.14	PHAX	6.96508	11.5177	11.8742	6.69512
ENST00000297579.9	ENSG00000164934.14	DCAF13	1.39	2.48542	1.4964	1.57743
ENST00000297613.4	ENSG00000164967.10	RPP25L	2.02475	3.71494	6.06874	5.63061
ENST00000297632.7	ENSG00000164983.7	TMEM65	1.4455	2.48571	3.08695	1.89887
ENST00000297857.3	ENSG00000165156.15	ZHX1	12.2822	18.9658	50.2768	20.146
ENST00000298090.10	ENSG00000156504.16	FAM122B	1.05841	1.88503	2.09353	2.20111
ENST00000298130.5	ENSG00000165389.7	SPTSSA	1.70274	3.01052	3.98384	2.73055
ENST00000298159.11	ENSG00000165410.15	CFL2	1.30197	2.31893	1.82253	1.66876
ENST00000298316.7	ENSG00000165527.7	ARF6	2.45405	4.50516	1.67734	1.62597
ENST00000298564.14	ENSG00000048140.18	TSPAN17	1.74368	3.35457	1.9231	1.73585
ENST00000298569.9	ENSG00000122203.15	KIAA1191	9.58851	16.6341	14.4754	8.96445
ENST00000298585.3	ENSG00000165724.6	ZMYND19	5.26829	9.58752	4.57317	4.13199
ENST00000298966.7	ENSG00000166002.7	SMCO4	7.76572	13.3266	21.7606	8.14909
ENST00000299130.7	ENSG00000107949.17	BCCIP	1.37158	2.56293	3.14341	3.54623
ENST00000299335.8	ENSG00000166260.12	COX11	1.25627	2.32709	1.77453	2.19848
ENST00000299381.5	ENSG00000166295.9	ANAPC16	6.48111	10.9557	10.9495	6.5096
ENST00000299633.7	ENSG00000166503.9	HDGFL3	2.37258	3.80027	3.36293	1.87541
ENST00000299705.10	ENSG00000166557.13	TMED3	7.13761	13.9365	7.37826	6.72759
ENST00000299767.10	ENSG00000166598.15	HSP90B1	14.4186	26.2636	10.1611	9.97051
ENST00000300107.7	ENSG00000166855.9	CLPX	5.67469	9.65083	9.68087	5.16063
ENST00000300141.11	ENSG00000074603.19	DPP8	5.10728	7.9283	18.1771	7.18777
ENST00000300289.10	ENSG00000167004.13	PDIA3	3.04349	5.41805	2.78228	2.69013
ENST00000300291.10	ENSG00000167005.14	NUDT21	1.37067	2.47177	2.35291	2.50046
ENST00000300403.11	ENSG00000088325.16	TPX2	1.16561	2.23329	1.93462	1.93779
ENST00000300738.10	ENSG00000167325.15	RRM1	4.13085	7.44858	4.65138	4.4107
ENST00000300811.8	ENSG00000131116.12	ZNF428	2.71835	4.62532	8.71318	3.70284
ENST00000300952.6	ENSG00000167470.12	MIDN	2.66244	4.4806	6.26814	2.91264
ENST00000301019.9	ENSG00000167513.9	CDT1	4.73301	8.01577	8.43184	5.37289
ENST00000301244.12	ENSG00000167642.13	SPINT2	4.48251	8.2217	3.75519	3.05631
ENST00000301264.7	ENSG00000167657.14	DAPK3	1.48527	2.87785	2.39068	1.90589
ENST00000301280.10	ENSG00000167670.16	CHAF1A	1.61278	3.08351	1.77593	1.6627
ENST00000301328.9	ENSG00000167699.13	GLOD4	5.27102	9.59845	4.03097	3.43639
ENST00000301329.10	ENSG00000167699.13	GLOD4	4.65889	8.51215	3.04276	2.82507
ENST00000301364.10	ENSG00000167721.11	TSR1	11.2575	18.0191	32.1459	14.4331
ENST00000301396.8	ENSG00000141456.16	PELP1	1.21187	2.18573	1.50572	1.14379
ENST00000301587.9	ENSG00000167863.12	ATP5PD	8.08882	14.801	10.7763	9.76645
ENST00000301633.8	ENSG00000089685.15	BIRC5	7.86753	14.2738	10.7236	8.92399
ENST00000301730.12	ENSG00000205937.12	RNPS1	3.20235	5.95765	5.07294	5.48471
ENST00000301738.9	ENSG00000167977.9	KCTD5	1.38307	2.6827	1.63584	1.54747
ENST00000301740.13	ENSG00000167978.17	SRRM2	1.16764	2.22692	2.42475	2.48977
ENST00000301905.9	ENSG00000168078.10	PBK	2.79346	5.06649	2.35858	2.31662
ENST00000301935.9	ENSG00000162191.13	UBXN1	3.28646	6.00694	6.59462	5.69358
ENST00000302165.5	ENSG00000170604.5	IRF2BP1	1.05685	1.9167	2.06119	1.67035
ENST00000302182.8	ENSG00000170315.14	UBB	117.891	217.719	147.653	155.546
ENST00000302345.6	ENSG00000171302.17	CANT1	1.00849	1.95613	1.15058	1.10105
ENST00000302386.10	ENSG00000170296.10	GABARAP	5.3915	10.33	6.46965	6.51442
ENST00000302418.5	ENSG00000170759.11	KIF5B	1.94237	3.53725	1.88269	1.92447
ENST00000302506.8	ENSG00000164045.12	CDC25A	2.83424	5.43039	2.04866	1.93365
ENST00000302516.10	ENSG00000189091.13	SF3B3	1.82974	3.21783	3.6732	2.70963
ENST00000302550.16	ENSG00000121644.19	DESI2	2.00697	3.65613	1.6753	1.94945
ENST00000302746.11	ENSG00000168291.13	PDHB	2.80876	5.16135	5.37052	5.89575
ENST00000302763.12	ENSG00000044115.21	CTNNA1	2.9944	5.45484	2.36158	2.65681
ENST00000302851.8	ENSG00000171469.11	ZNF561	2.62898	4.4216	4.98432	2.1981
ENST00000302904.8	ENSG00000108312.15	UBTF	1.34388	2.5042	2.38611	1.95136
ENST00000302979.4	ENSG00000186184.18	POLR1D	3.6206	6.6927	4.30901	4.20601
ENST00000303151.5	ENSG00000172336.5	POP7	2.69965	5.4947	10.5183	9.31213
ENST00000303210.9	ENSG00000172354.10	GNB2	3.24775	6.26458	6.911	6.03608
ENST00000303305.11	ENSG00000170515.14	PA2G4	7.56646	14.265	11.6423	11.7409
ENST00000303383.8	ENSG00000171241.9	SHCBP1	2.50831	4.18045	5.59351	3.01816
ENST00000303575.9	ENSG00000170348.9	TMED10	3.60467	6.42941	5.09567	4.02045
ENST00000303887.10	ENSG00000166508.18	MCM7	11.7291	21.9603	13.7474	13.0572
ENST00000303904.8	ENSG00000168090.10	COPS6	6.08054	10.8247	7.00356	7.48681
ENST00000303961.9	ENSG00000269858.6	EGLN2	1.34159	2.60553	2.32825	2.10481
ENST00000304004.7	ENSG00000171453.20	POLR1C	262.765	421.018	994.733	438.884
ENST00000304191.4	ENSG00000169612.4	RAMAC	2.42903	4.25384	2.46675	2.57545
ENST00000304494.9	ENSG00000147889.17	CDKN2A	8.33689	15.4955	18.0271	15.2079
ENST00000304516.11	ENSG00000169592.15	INO80E	2.42675	4.6203	4.41062	4.09274
ENST00000304567.10	ENSG00000171848.15	RRM2	2.54836	4.50599	7.42462	5.88302
ENST00000304786.11	ENSG00000143742.13	SRP9	17.2049	30.7208	25.6842	27.9412
ENST00000304858.7	ENSG00000170606.15	HSPA4	3.06118	5.58056	2.55667	2.73057
ENST00000304863.6	ENSG00000169021.6	UQCRFS1	1.54846	2.71734	5.34392	5.14846
ENST00000304952.10	ENSG00000188290.10	HES4	13.1481	24.3842	28.4566	19.7762
ENST00000305218.8	ENSG00000168439.16	STIP1	4.62005	8.6697	5.94442	6.29339
ENST00000305264.8	ENSG00000171720.10	HDAC3	2.84576	5.14337	4.94513	4.56832
ENST00000305533.10	ENSG00000247596.9	TWF2	2.21203	4.19095	3.23497	2.94234
ENST00000305586.11	ENSG00000114416.18	FXR1	1.33303	2.37088	1.84676	2.1105
ENST00000305596.8	ENSG00000169217.9	CD2BP2	1.54464	2.83274	3.32589	2.9503
ENST00000305626.6	ENSG00000172007.7	RAB33B	1.47798	2.45185	3.30845	1.82223
ENST00000305885.3	ENSG00000168496.4	FEN1	4.5067	8.19355	6.93797	6.44169
ENST00000306077.4	ENSG00000170876.7	TMEM43	1.51317	2.79371	1.22036	1.17635
ENST00000306085.11	ENSG00000169871.13	TRIM56	33.4143	53.7615	121.929	53.0647
ENST00000306433.9	ENSG00000168495.13	POLR3D	2.86804	4.74695	4.23711	2.74208
ENST00000306434.8	ENSG00000168906.13	MAT2A	4.28409	7.97479	7.03871	6.90341
ENST00000306585.9	ENSG00000286140.1	DERPC	1.62717	3.11812	1.98116	2.0413
ENST00000306627.8	ENSG00000170142.12	UBE2E1	8.84792	15.9607	6.38833	7.17621
ENST00000306704.10	ENSG00000169689.15	CENPX	5.62267	10.632	11.5267	10.484
ENST00000306721.8	ENSG00000144354.14	CDCA7	2.79546	4.89521	3.10263	3.33201
ENST00000306749.4	ENSG00000169710.9	FASN	1.52239	2.90441	3.23467	2.82028
ENST00000306773.5	ENSG00000171246.6	NPTX1	7.13277	10.8301	25.9914	11.2527
ENST00000306897.9	ENSG00000169750.9	RAC3	8.78206	16.7223	10.2816	8.47445
ENST00000307076.8	ENSG00000168268.11	NT5DC2	3.82796	7.46921	8.46139	8.65396
ENST00000307102.9	ENSG00000169032.9	MAP2K1	1.56527	3.01467	1.47228	1.46289
ENST00000307106.3	ENSG00000168273.8	SMIM4	1.7619	3.28938	4.80586	4.63736
ENST00000307114.11	ENSG00000172432.19	GTPBP2	3.55532	6.69	1.5334	1.47932
ENST00000307126.10	ENSG00000172432.19	GTPBP2	3.63003	6.70627	1.63432	1.49439
ENST00000307365.4	ENSG00000168209.5	DDIT4	11.3437	21.5026	5.65978	5.24383
ENST00000307422.9	ENSG00000105364.14	MRPL4	2.66717	5.02881	7.58681	6.93177
ENST00000307602.9	ENSG00000168172.9	HOOK3	70.1634	114.375	267.071	121.009
ENST00000307633.7	ENSG00000170445.15	HARS1	1.31029	2.33671	2.48567	2.68465
ENST00000307641.9	ENSG00000168256.18	NKIRAS2	2.42212	4.12827	4.00068	2.42246
ENST00000307650.9	ENSG00000172366.20	MCRIP2	2.46022	4.74946	3.3043	2.83118
ENST00000307790.8	ENSG00000100325.15	ASCC2	3.20509	5.16852	2.49695	2.04123
ENST00000307839.9	ENSG00000174748.21	RPL15	16.0857	28.9971	51.1693	52.6112
ENST00000307877.7	ENSG00000167881.15	SRP68	3.20601	5.75795	2.34806	2.3106
ENST00000307885.4	ENSG00000174233.11	ADCY6	1.44778	2.64289	2.01501	1.203
ENST00000307892.13	ENSG00000103018.17	CYB5B	2.02605	3.48275	4.47923	3.04389
ENST00000307897.10	ENSG00000174442.12	ZWILCH	1.76071	3.27908	1.24124	1.40874
ENST00000308025.8	ENSG00000174243.10	DDX23	1.37143	2.65131	2.72596	2.69094
ENST00000308361.10	ENSG00000174953.14	DHX36	1.07745	1.85858	1.18531	1.25301
ENST00000308511.8	ENSG00000158941.16	CCAR2	1.08533	2.10676	1.46331	1.27988
ENST00000308580.12	ENSG00000138594.14	TMOD3	6.60952	10.6964	15.8966	7.49229
ENST00000308595.10	ENSG00000173020.11	GRK2	3.69048	5.87654	3.1458	2.34539
ENST00000308774.6	ENSG00000173113.6	TRMT112	12.4196	23.0196	19.2911	16.1643
ENST00000308924.8	ENSG00000063244.12	U2AF2	5.97938	10.9352	9.58515	9.20094
ENST00000308987.6	ENSG00000173207.13	CKS1B	16.1131	30.0964	15.7429	15.6311
ENST00000309083.7	ENSG00000159335.16	PTMS	7.07542	13.3712	9.21441	6.94153
ENST00000309268.11	ENSG00000156508.18	EEF1A1	78.1339	142.456	205.754	211.322
ENST00000309311.7	ENSG00000167658.16	EEF2	28.3392	51.6785	68.2639	69.7507
ENST00000309318.8	ENSG00000173457.11	PPP1R14B	8.4413	15.746	14.7206	12.754
ENST00000309352.3	ENSG00000204316.12	MRPL38	2.68045	5.16375	6.1452	4.73185
ENST00000309424.7	ENSG00000117877.10	CD3EAP	3.03257	5.00761	8.29954	4.07336
ENST00000309428.10	ENSG00000141699.11	RETREG3	1.72839	2.93543	3.94477	2.38074
ENST00000309451.7	ENSG00000173272.16	MZT2A	24.1823	44.694	39.5836	29.4281
ENST00000309519.8	ENSG00000117411.16	B4GALT2	3.4019	6.45482	3.81228	3.48128
ENST00000309534.10	ENSG00000163320.11	CGGBP1	2.14486	3.88162	1.68514	1.71696
ENST00000309733.6	ENSG00000174749.6	FAM241A	25.3742	39.8765	96.8132	40.1371
ENST00000309822.7	ENSG00000147679.12	UTP23	4.81694	8.08254	9.51839	4.40071
ENST00000309859.8	ENSG00000103365.15	GGA2	3.30944	5.75	9.09578	4.3935
ENST00000310032.12	ENSG00000048140.18	TSPAN17	1.9031	3.69674	2.04668	1.85131
ENST00000310053.10	ENSG00000071794.16	HLTF	1.66103	2.95507	1.80316	1.96466
ENST00000310118.9	ENSG00000175166.17	PSMD2	4.91999	9.22184	6.61504	6.28228
ENST00000310144.11	ENSG00000087191.13	PSMC5	4.9406	9.14737	7.13233	7.45113
ENST00000310256.7	ENSG00000173409.14	ARV1	2.06377	3.78346	2.29713	2.76454
ENST00000310418.8	ENSG00000175416.14	CLTB	4.68534	8.62685	6.79407	5.97446
ENST00000310450.8	ENSG00000173418.12	NAA20	2.47116	4.21763	4.48096	5.09032
ENST00000310483.10	ENSG00000143570.18	SLC39A1	4.20569	7.93982	4.90643	4.36439
ENST00000310512.4	ENSG00000146834.14	MEPCE	1.21801	2.3559	1.84438	1.70542
ENST00000310513.10	ENSG00000149187.18	CELF1	1.4557	2.68551	1.67918	1.45744
ENST00000310528.8	ENSG00000165416.14	SUGT1	1.55265	2.57353	3.47374	1.88627
ENST00000310571.7	ENSG00000175575.12	PAAF1	8.26757	13.711	17.0647	7.94693
ENST00000310604.8	ENSG00000172992.12	DCAKD	3.43234	6.314	7.86327	3.99246
ENST00000310786.10	ENSG00000135535.17	CD164	4.07552	7.28851	3.95793	4.53263
ENST00000310823.8	ENSG00000151694.14	ADAM17	31.5604	49.1998	120.756	50.9337
ENST00000310864.11	ENSG00000173226.17	IQCB1	1.48758	2.73331	1.22981	1.42818
ENST00000311086.9	ENSG00000145919.11	BOD1	7.01771	13.0026	5.53177	5.94219
ENST00000311101.9	ENSG00000175193.13	PARL	3.38418	6.12752	3.55851	3.23406
ENST00000311111.11	ENSG00000172809.13	RPL38	20.0236	35.9554	39.2089	39.083
ENST00000311127.9	ENSG00000173706.14	HEG1	1.0657	1.6154	3.76256	1.49162
ENST00000311177.7	ENSG00000170689.10	HOXB9	1.60155	2.92959	2.38646	2.26499
ENST00000311181.5	ENSG00000174684.7	B4GAT1	1.16401	2.20239	4.40678	3.79611
ENST00000311223.9	ENSG00000135821.18	GLUL	2.09072	3.85545	4.35926	4.3866
ENST00000311351.9	ENSG00000175324.10	LSM1	3.71271	6.87514	4.06298	4.54254
ENST00000311380.8	ENSG00000165322.18	ARHGAP12	1.19831	2.03633	3.73962	1.44702
ENST00000311481.11	ENSG00000174903.16	RAB1B	3.75947	7.36	4.75737	4.40053
ENST00000311521.8	ENSG00000155368.16	DBI	3.07153	5.62833	12.5344	11.7125
ENST00000311528.9	ENSG00000167526.13	RPL13	13.099	23.9502	40.9773	38.3009
ENST00000311630.7	ENSG00000174013.8	FBXO45	1.95629	3.43031	4.43334	2.38086
ENST00000311669.12	ENSG00000159322.17	ADPGK	2.13498	3.97692	1.54499	1.67919
ENST00000311672.10	ENSG00000173660.12	UQCRH	36.1959	66.6903	59.528	56.2201
ENST00000311765.4	ENSG00000172840.7	PDP2	3.48142	5.54631	8.16023	3.79088
ENST00000311936.8	ENSG00000133703.12	KRAS	1.16513	2.08351	2.03016	1.62507
ENST00000312234.6	ENSG00000175376.9	EIF1AD	2.13479	3.54816	4.66736	2.40159
ENST00000312475.5	ENSG00000259494.2	MRPL46	2.1736	4.07107	2.76244	3.09239
ENST00000312499.6	ENSG00000175643.10	RMI2	1.35484	2.48668	2.17391	2.01332
ENST00000312579.4	ENSG00000175602.4	CCDC85B	1.05821	1.9106	12.5083	8.53015
ENST00000312828.4	ENSG00000176641.11	RNF152	1.25789	2.11951	3.74714	1.47861
ENST00000312838.9	ENSG00000158717.11	RNF166	1.30811	2.52603	1.50456	1.33977
ENST00000312962.12	ENSG00000129347.21	KRI1	2.55756	4.29719	7.61714	3.53815
ENST00000312989.11	ENSG00000172531.15	PPP1CA	3.72046	6.92075	6.03746	5.61023
ENST00000312990.10	ENSG00000135446.17	CDK4	13.5901	24.2632	18.9018	12.3257
ENST00000313132.8	ENSG00000165637.13	VDAC2	8.05048	14.4748	8.09345	8.61187
ENST00000313146.10	ENSG00000143319.16	ISG20L2	8.83646	14.8658	13.4306	7.30769
ENST00000313368.8	ENSG00000178913.8	TAF7	4.24978	7.73627	3.21316	3.45946
ENST00000313601.11	ENSG00000114353.17	GNAI2	1.02119	1.93057	1.76105	1.71326
ENST00000313733.8	ENSG00000130703.16	OSBPL2	1.89124	3.37915	3.60913	2.09853
ENST00000313899.12	ENSG00000138668.19	HNRNPD	2.90577	5.16237	7.75122	7.59961
ENST00000314028.10	ENSG00000141551.14	CSNK1D	2.56885	4.782	2.41633	2.10294
ENST00000314355.7	ENSG00000123975.5	CKS2	12.013	22.0488	20.5789	24.2829
ENST00000314392.12	ENSG00000136908.17	DPM2	1.68657	3.23232	2.79818	2.64114
ENST00000314423.12	ENSG00000141076.18	UTP4	1.6685	3.16598	1.46045	1.89529
ENST00000314471.10	ENSG00000179134.15	SAMD4B	9.00354	14.0135	36.8329	14.6602
ENST00000314606.9	ENSG00000179115.11	FARSA	3.01989	5.68343	6.64696	6.00221
ENST00000314666.11	ENSG00000178921.14	PFAS	1.45902	2.48677	3.08756	2.08048
ENST00000314754.12	ENSG00000196352.15	CD55	1.69671	3.1068	1.05273	1.08878
ENST00000314940.7	ENSG00000177733.7	HNRNPA0	1.84871	3.39164	2.37718	2.17045
ENST00000315127.9	ENSG00000179151.13	EDC3	1.51536	2.97596	1.22843	1.23644
ENST00000315144.14	ENSG00000160688.19	FLAD1	2.13823	4.19202	3.31174	3.15095
ENST00000315286.13	ENSG00000180329.14	CCDC43	1.23095	2.23758	1.11358	1.22906
ENST00000315422.9	ENSG00000133895.15	MEN1	1.09125	2.06894	1.4123	1.54512
ENST00000315579.10	ENSG00000010292.13	NCAPD2	1.89428	3.29664	3.15464	2.56343
ENST00000315588.11	ENSG00000063322.15	MED29	3.8005	6.3951	6.70187	3.43578
ENST00000315660.8	ENSG00000157514.16	TSC22D3	6.73146	12.5095	5.02893	4.8481
ENST00000315717.10	ENSG00000163466.16	ARPC2	9.74805	17.6487	10.8211	9.74663
ENST00000315758.10	ENSG00000146701.12	MDH2	9.99262	18.6367	15.0106	14.3947
ENST00000315781.9	ENSG00000143740.14	SNAP47	1.37405	2.67329	2.35672	2.26458
ENST00000315985.7	ENSG00000221914.11	PPP2R2A	2.39158	4.34843	1.45658	1.66489
ENST00000316052.6	ENSG00000178896.9	EXOSC4	3.01665	5.74197	7.31629	6.49703
ENST00000316156.8	ENSG00000116871.15	MAP7D1	2.96729	5.60376	1.48712	1.44949
ENST00000316292.13	ENSG00000156508.18	EEF1A1	61.1313	111.505	161.555	165.776
ENST00000316423.11	ENSG00000109814.12	UGDH	2.19631	3.76713	4.09651	2.71047
ENST00000316448.9	ENSG00000179218.13	CALR	10.0673	18.9206	18.1356	17.6451
ENST00000316594.6	ENSG00000126945.9	HNRNPH2	3.79303	6.75773	5.38954	5.13725
ENST00000316615.9	ENSG00000177885.15	GRB2	6.35755	11.0343	9.31824	5.59245
ENST00000316629.8	ENSG00000170312.16	CDK1	6.66859	12.2125	6.40704	6.40704
ENST00000316660.6	ENSG00000141682.11	PMAIP1	25.85	46.3529	5.49872	5.42835
ENST00000316721.8	ENSG00000173171.14	MTX1	3.14722	5.99375	4.33403	3.94028
ENST00000316804.10	ENSG00000177885.15	GRB2	6.26742	10.8793	9.13325	5.5165
ENST00000316836.5	ENSG00000176903.5	PNMA1	1.78739	3.31565	1.87043	1.96809
ENST00000316856.7	ENSG00000179262.10	RAD23A	5.10605	9.80865	4.6415	4.48069
ENST00000316939.3	ENSG00000179271.3	GADD45GIP1	3.2664	6.03903	9.74038	8.13292
ENST00000317089.10	ENSG00000069345.12	DNAJA2	1.00831	1.73894	2.10276	2.34287
ENST00000317096.8	ENSG00000175193.13	PARL	3.36306	6.10757	3.32909	3.22222
ENST00000317610.11	ENSG00000115310.18	RTN4	3.44768	6.27401	4.5283	4.83233
ENST00000317697.8	ENSG00000177981.11	ASB8	64.0343	100.087	241.844	103.553
ENST00000317811.6	ENSG00000179431.7	FJX1	1.1896	2.19584	1.01164	1.01331
ENST00000317897.5	ENSG00000177383.5	MAGEF1	1.66647	2.89353	2.86588	2.68176
ENST00000317943.6	ENSG00000178449.9	COX14	2.56436	4.40736	6.16832	6.08769
ENST00000318158.11	ENSG00000137106.18	GRHPR	3.51321	6.36669	5.85188	5.79904
ENST00000318386.8	ENSG00000163950.13	SLBP	3.14627	5.80294	4.02632	4.36108
ENST00000318387.6	ENSG00000122952.17	ZWINT	3.44605	6.08591	4.90859	5.0756
ENST00000318950.11	ENSG00000133789.15	SWAP70	3.50788	5.9998	4.9531	2.72374
ENST00000318978.6	ENSG00000178531.6	CTXN1	1.02994	1.84061	1.95874	1.48544
ENST00000319121.4	ENSG00000178502.6	KLHL11	1.72139	2.808	3.54763	2.12079
ENST00000319223.8	ENSG00000116212.15	LRRC42	3.54403	6.61066	1.71437	1.61124
ENST00000319285.5	ENSG00000179958.9	DCTPP1	4.11356	7.99322	16.9102	16.0932
ENST00000319420.3	ENSG00000180730.4	SHISA2	1.36866	2.28087	3.40923	1.89927
ENST00000319622.10	ENSG00000067225.18	PKM	11.3693	21.6867	26.5512	25.1841
ENST00000319725.10	ENSG00000107164.16	FUBP3	2.79822	4.89879	2.11168	2.09074
ENST00000319863.13	ENSG00000177225.17	GATD1	13.4237	22.4198	27.4656	13.7481
ENST00000320225.10	ENSG00000205937.12	RNPS1	4.34308	7.86103	9.35744	9.15179
ENST00000320316.8	ENSG00000040633.13	PHF23	1.8609	3.61204	1.85432	1.64289
ENST00000320330.8	ENSG00000280789.2	PAGR1	2.89517	4.80248	9.29357	4.87684
ENST00000320676.11	ENSG00000147274.14	RBMX	4.32074	7.727	8.13625	9.15017
ENST00000320805.8	ENSG00000176953.12	NFATC2IP	25.8341	39.4937	105.036	35.7108
ENST00000320895.10	ENSG00000049656.14	CLPTM1L	2.26174	4.15697	3.75953	3.57728
ENST00000320912.8	ENSG00000179010.14	MRFAP1	9.06299	16.2886	16.4536	14.4175
ENST00000320936.9	ENSG00000099622.14	CIRBP	6.33082	11.9284	7.42803	6.55388
ENST00000320954.11	ENSG00000170275.15	CRTAP	1.38065	2.41629	2.63376	1.9175
ENST00000320996.14	ENSG00000180957.18	PITPNB	2.24035	4.07186	2.36071	2.55434
ENST00000321233.10	ENSG00000010244.18	ZNF207	2.89921	5.31113	4.39308	5.42112
ENST00000321256.10	ENSG00000114503.11	NCBP2	7.76429	11.4586	39.9462	6.39143
ENST00000321265.10	ENSG00000090273.14	NUDC	8.02792	13.7733	16.1843	10.0084
ENST00000321301.7	ENSG00000175768.13	TOMM5	7.84539	14.2596	14.139	13.8028
ENST00000321337.12	ENSG00000161956.13	SENP3	5.96376	11.1984	4.41894	4.10405
ENST00000321394.12	ENSG00000120438.12	TCP1	7.18333	13.2986	9.46406	10.4611
ENST00000321442.10	ENSG00000164466.13	SFXN1	5.47355	9.38327	10.9828	7.16039
ENST00000321545.5	ENSG00000178229.8	ZNF543	2.13852	3.60531	5.31038	3.09108
ENST00000321556.5	ENSG00000158828.8	PINK1	3.72741	6.88742	2.14684	2.08961
ENST00000321751.9	ENSG00000175756.13	AURKAIP1	10.1644	19.7792	24.3726	19.655
ENST00000321757.11	ENSG00000038274.17	MAT2B	1.60397	2.97431	2.45613	2.72516
ENST00000322030.12	ENSG00000119335.16	SET	13.3538	24.4417	14.5854	14.7364
ENST00000322090.8	ENSG00000146729.10	NIPSNAP2	2.99498	5.54217	3.32831	4.07078
ENST00000322157.9	ENSG00000141279.16	NPEPPS	1.73932	3.18292	2.09981	2.17201
ENST00000322166.9	ENSG00000111641.11	NOP2	2.53393	4.69799	2.0138	2.15809
ENST00000322213.9	ENSG00000072501.18	SMC1A	1.45319	2.66639	1.4709	1.57802
ENST00000322247.7	ENSG00000177150.13	FAM210A	1.02397	1.71906	2.06038	1.26043
ENST00000322310.10	ENSG00000176101.12	SSNA1	5.10325	9.40255	7.55104	7.78654
ENST00000322347.11	ENSG00000178741.12	COX5A	4.05205	7.50939	12.0375	11.9258
ENST00000322610.12	ENSG00000178188.14	SH2B1	1.38462	2.44409	3.48093	2.24208
ENST00000322611.4	ENSG00000176788.9	BASP1	13.2386	19.9236	56.5504	20.2957
ENST00000322723.9	ENSG00000115053.16	NCL	11.7377	20.9737	14.9605	13.8175
ENST00000322875.8	ENSG00000117335.19	CD46	1.33598	2.41501	1.76869	1.94904
ENST00000322918.9	ENSG00000117335.19	CD46	1.36151	2.4723	1.83477	2.00192
ENST00000322945.11	ENSG00000103495.14	MAZ	6.80662	12.9216	17.1977	15.3942
ENST00000323146.8	ENSG00000176087.15	SLC35A4	1.92383	3.69944	2.8818	2.90957
ENST00000323347.14	ENSG00000108604.16	SMARCD2	2.82006	5.30869	2.54654	2.7182
ENST00000323668.11	ENSG00000070814.21	TCOF1	3.15794	6.19064	2.3788	2.42289
ENST00000323851.12	ENSG00000104419.15	NDRG1	1.27083	2.33664	1.96032	1.93684
ENST00000323959.9	ENSG00000176102.13	CSTF3	1.06866	1.92423	1.47954	1.59267
ENST00000324048.9	ENSG00000143373.18	ZNF687	1.54677	2.64627	3.21499	2.02752
ENST00000324194.12	ENSG00000114120.14	SLC25A36	1.30758	2.38255	1.0625	1.01211
ENST00000324198.11	ENSG00000100077.15	GRK3	2.63691	4.43079	5.98351	2.4669
ENST00000324306.11	ENSG00000106261.17	ZKSCAN1	5.43586	8.95512	10.1305	4.79536
ENST00000324679.5	ENSG00000151748.15	SAV1	1.35338	2.28354	1.96411	1.15584
ENST00000324787.10	ENSG00000090263.16	MRPS33	5.75861	9.68876	10.1186	5.23949
ENST00000324856.13	ENSG00000117713.20	ARID1A	1.72935	2.92122	3.94578	1.87352
ENST00000324894.13	ENSG00000130299.17	GTPBP3	3.09903	5.3154	7.26667	4.64756
ENST00000324953.9	ENSG00000135535.17	CD164	4.08825	7.32606	4.02521	4.58092
ENST00000325094.9	ENSG00000109133.13	TMEM33	1.8746	3.27685	3.7582	2.52186
ENST00000325134.9	ENSG00000251369.8	ZNF550	1.79507	3.14336	3.80367	2.17124
ENST00000325207.9	ENSG00000177963.14	RIC8A	1.93225	3.61903	2.14291	2.08552
ENST00000325307.12	ENSG00000029993.15	HMGB3	1.56275	2.7992	3.22761	3.0579
ENST00000325327.4	ENSG00000176619.13	LMNB2	2.03777	3.80531	3.82344	3.49644
ENST00000325418.5	ENSG00000177602.5	HASPIN	3.49964	5.87768	8.14378	3.42382
ENST00000325437.9	ENSG00000103275.20	UBE2I	1.94066	3.6994	3.2515	3.02508
ENST00000325495.9	ENSG00000099783.12	HNRNPM	6.26333	11.2742	13.8187	12.309
ENST00000326232.14	ENSG00000157800.18	SLC37A3	1.43947	2.64704	1.01172	1.11625
ENST00000326407.10	ENSG00000135916.16	ITM2C	5.16269	9.938	4.53895	4.36089
ENST00000326427.11	ENSG00000135916.16	ITM2C	5.22053	10.0761	4.45432	4.33792
ENST00000326495.10	ENSG00000084112.15	SSH1	2.80979	4.66485	5.13811	2.53579
ENST00000326524.7	ENSG00000168621.15	GDNF	28.9911	44.9307	112.69	47.083
ENST00000326656.12	ENSG00000110536.14	PTPMT1	2.0863	3.93635	2.46063	2.31715
ENST00000326674.10	ENSG00000110536.14	PTPMT1	1.21902	2.30516	1.23039	1.26696
ENST00000326799.7	ENSG00000136758.18	YME1L1	5.34285	9.20937	8.55096	5.28876
ENST00000326837.6	ENSG00000132716.19	DCAF8	1.57819	2.98791	2.00302	1.7585
ENST00000326873.12	ENSG00000118046.16	STK11	1.40462	2.57169	2.32564	1.97053
ENST00000327111.8	ENSG00000175745.14	NR2F1	1.41931	2.40864	2.02525	1.48594
ENST00000327141.8	ENSG00000104964.14	TLE5	4.32421	8.37212	4.715	4.68699
ENST00000327300.12	ENSG00000121774.18	KHDRBS1	5.83481	10.5785	7.25074	7.41814
ENST00000327331.2	ENSG00000134690.11	CDCA8	1.78801	3.53692	2.27976	2.15161
ENST00000327443.9	ENSG00000185591.10	SP1	1.19703	2.08751	3.43105	1.61492
ENST00000327471.4	ENSG00000184887.13	BTBD6	1.415	2.72984	2.20031	2.05393
ENST00000327490.8	ENSG00000185262.9	UBALD2	1.91557	3.68166	1.39862	1.2872
ENST00000327761.7	ENSG00000068028.17	RASSF1	2.17882	4.24089	1.35763	1.22665
ENST00000328142.3	ENSG00000138138.13	ATAD1	2.20048	3.98877	1.02178	1.10926
ENST00000328649.11	ENSG00000185043.12	CIB1	2.64474	4.91754	3.80614	3.75789
ENST00000328703.12	ENSG00000143575.15	HAX1	15.5514	29.5677	15.5785	16.0812
ENST00000328827.9	ENSG00000177425.11	PAWR	2.61224	4.15284	5.53192	2.90845
ENST00000328914.5	ENSG00000164916.11	FOXK1	2.59528	4.40436	6.42223	3.15161
ENST00000328923.8	ENSG00000182199.11	SHMT2	9.94805	18.6262	10.5181	10.3757
ENST00000329082.11	ENSG00000182175.14	RGMA	1.80932	3.08001	3.2313	1.67301
ENST00000329198.5	ENSG00000183072.10	NKX2-5	1.32884	2.47527	1.73924	1.56326
ENST00000329214.13	ENSG00000185298.13	CCDC137	2.00955	3.67574	2.71394	2.11318
ENST00000329231.8	ENSG00000123472.12	ATPAF1	2.34355	4.15081	2.24355	2.43387
ENST00000329236.8	ENSG00000182872.16	RBM10	1.22687	2.26906	1.56844	1.64125
ENST00000329276.10	ENSG00000101361.17	NOP56	6.89226	12.6993	11.6611	12.9294
ENST00000329281.6	ENSG00000117475.14	BLZF1	1.57112	2.64985	2.51675	1.24619
ENST00000329421.8	ENSG00000175130.7	MARCKSL1	6.44078	12.3172	14.9786	13.4557
ENST00000329524.8	ENSG00000072736.19	NFATC3	279.788	508.416	878.481	544.643
ENST00000329627.11	ENSG00000215193.12	PEX26	5.47132	8.94453	13.0458	6.31636
ENST00000329875.13	ENSG00000183010.17	PYCR1	8.80026	16.7632	9.88713	9.59303
ENST00000329967.11	ENSG00000184990.13	SIVA1	20.7923	40.747	25.1904	19.992
ENST00000329970.8	ENSG00000155115.7	GTF3C6	2.18297	3.89454	4.90724	5.10673
ENST00000330137.12	ENSG00000182628.13	SKA2	2.30306	4.05698	4.46866	3.07728
ENST00000330263.5	ENSG00000053372.5	MRTO4	11.8711	20.9385	16.8818	10.3193
ENST00000330317.6	ENSG00000160193.12	WDR4	1.07619	2.05238	1.60544	1.30952
ENST00000330687.8	ENSG00000183723.12	CMTM4	3.06124	4.8075	2.83416	1.82625
ENST00000330752.12	ENSG00000135486.17	HNRNPA1	14.4818	25.0363	57.1044	60.3619
ENST00000330899.5	ENSG00000086061.16	DNAJA1	5.38913	10.066	8.24245	8.63719
ENST00000330938.8	ENSG00000183255.12	PTTG1IP	2.32782	4.24779	2.77107	2.75029
ENST00000330964.10	ENSG00000185088.14	RPS27L	67.423	109.045	243.92	110.316
ENST00000331029.11	ENSG00000182944.17	EWSR1	4.77538	8.69064	7.75508	7.88703
ENST00000331268.9	ENSG00000185787.15	MORF4L1	9.45632	17.3893	10.3902	10.9979
ENST00000331327.5	ENSG00000185129.7	PURA	3.25039	4.97741	12.1461	4.99705
ENST00000331457.9	ENSG00000185721.13	DRG1	3.9405	7.58233	5.7488	6.16947
ENST00000331483.9	ENSG00000185624.15	P4HB	11.5603	21.6227	12.4048	11.5349
ENST00000331569.6	ENSG00000183779.7	ZNF703	4.22715	7.98311	6.60211	5.86275
ENST00000331738.12	ENSG00000111011.18	RSRC2	2.02775	3.5737	2.47543	1.86185
ENST00000331768.10	ENSG00000183576.13	SETD3	1.6007	2.98529	1.39335	1.34536
ENST00000331821.7	ENSG00000099901.17	RANBP1	15.2632	27.9964	25.2512	22.4091
ENST00000331825.11	ENSG00000087086.15	FTL	28.8046	54.3851	28.2563	24.9
ENST00000331826.11	ENSG00000140479.17	PCSK6	1.77556	3.07236	1.44194	1.11742
ENST00000331835.10	ENSG00000183291.17	SELENOF	11.8884	21.1415	10.743	13.0435
ENST00000331872.10	ENSG00000135821.18	GLUL	2.28054	4.21063	4.71625	4.77126
ENST00000332035.10	ENSG00000182944.17	EWSR1	4.88078	8.86318	8.36117	8.20875
ENST00000332050.10	ENSG00000182944.17	EWSR1	4.16895	7.5684	6.72129	6.90239
ENST00000332211.10	ENSG00000165637.13	VDAC2	8.28342	15.0206	8.26992	8.90296
ENST00000332598.7	ENSG00000184840.12	TMED9	7.05619	13.1281	7.22436	5.36699
ENST00000332687.11	ENSG00000131263.13	RLIM	1.72293	2.9788	3.34315	2.56967
ENST00000332797.10	ENSG00000024862.17	CCDC28A	1.43077	2.70502	1.08495	1.13311
ENST00000332810.4	ENSG00000181026.15	AEN	3.84598	7.30576	1.90394	1.78476
ENST00000333119.7	ENSG00000126756.12	UXT	3.41536	6.2548	7.80803	8.92147
ENST00000333175.9	ENSG00000182087.14	TMEM259	3.8155	7.21744	5.60155	4.60659
ENST00000333188.10	ENSG00000184432.10	COPB2	2.20617	4.02382	2.54154	2.87263
ENST00000333202.8	ENSG00000184277.13	TM2D3	2.73314	4.7439	2.77116	2.59684
ENST00000333219.8	ENSG00000153487.12	ING1	1.27433	2.14635	3.0041	1.7077
ENST00000333503.8	ENSG00000184207.9	PGP	1.00126	1.74929	3.73569	2.91875
ENST00000333511.9	ENSG00000172270.20	BSG	10.7141	20.6519	19.8524	18.5774
ENST00000333676.8	ENSG00000262814.8	MRPL12	13.2669	25.2907	26.7698	22.1052
ENST00000333924.6	ENSG00000186666.6	BCDIN3D	136.495	223.081	490.39	228.925
ENST00000334181.5	ENSG00000186230.7	ZNF749	2.15074	3.57347	3.4622	1.86258
ENST00000334256.9	ENSG00000186432.9	KPNA4	2.08189	3.55815	3.94358	2.39336
ENST00000334270.3	ENSG00000125482.13	TTF1	1.48154	2.40643	2.18778	1.36442
ENST00000334464.7	ENSG00000165650.12	PDZD8	1.03909	1.83052	2.35767	1.60687
ENST00000334678.8	ENSG00000187051.9	RPS19BP1	10.9658	20.7326	17.1954	12.8632
ENST00000334744.8	ENSG00000186314.11	PRELID2	4.70173	7.5554	7.6489	3.95325
ENST00000334944.9	ENSG00000168066.20	SF1	3.84287	7.24216	3.18396	3.15163
ENST00000334982.9	ENSG00000173418.12	NAA20	2.55245	4.4052	4.52839	5.21655
ENST00000335005.10	ENSG00000135916.16	ITM2C	5.28655	10.1917	4.57309	4.47617
ENST00000335007.10	ENSG00000186298.12	PPP1CC	3.13681	5.608	7.147	8.22462
ENST00000335181.10	ENSG00000067225.18	PKM	14.7804	28.2157	33.7891	32.605
ENST00000335272.10	ENSG00000180957.18	PITPNB	2.25335	4.10402	2.34535	2.55166
ENST00000335503.3	ENSG00000146731.11	CCT6A	6.41179	11.6139	11.4513	11.8888
ENST00000335890.3	ENSG00000126756.12	UXT	2.44819	4.45855	5.78627	6.5
ENST00000336023.9	ENSG00000123416.15	TUBA1B	147.379	277.687	131.323	132.291
ENST00000336097.7	ENSG00000239672.7	NME1	21.3492	39.4904	30.0173	30.3858
ENST00000336156.9	ENSG00000100364.18	KIAA0930	312.873	536.784	1173.07	577.012
ENST00000336219.4	ENSG00000170779.11	CDCA4	3.08745	5.7548	2.79076	2.62444
ENST00000336273.8	ENSG00000147649.10	MTDH	3.6135	6.04281	7.68751	4.26354
ENST00000336278.8	ENSG00000168807.16	SNTB2	1.98457	3.29884	4.65468	2.20188
ENST00000336300.9	ENSG00000162910.19	MRPL55	4.23162	8.0208	9.26768	8.73093
ENST00000336314.9	ENSG00000155506.17	LARP1	2.47015	4.71298	2.90979	2.77988
ENST00000336418.9	ENSG00000157823.17	AP3S2	9.19903	14.7707	26.3701	11.6182
ENST00000336520.8	ENSG00000162910.19	MRPL55	4.2483	8.09227	9.57259	8.90773
ENST00000336564.5	ENSG00000124444.16	ZNF576	4.59379	7.60272	8.56466	4.44621
ENST00000336761.10	ENSG00000071626.16	DAZAP1	1.41547	2.54041	3.83923	3.51114
ENST00000336767.6	ENSG00000113460.13	BRIX1	1.53396	2.58239	2.36101	2.58994
ENST00000336812.5	ENSG00000109606.13	DHX15	5.26994	9.40674	4.54922	5.07741
ENST00000336854.8	ENSG00000123395.14	ATG101	2.33658	4.46175	2.00139	1.7121
ENST00000336909.9	ENSG00000134352.20	IL6ST	13.5064	21.1706	54.0599	22.3592
ENST00000336949.6	ENSG00000165175.15	MID1IP1	2.22604	4.21775	2.70572	2.3428
ENST00000337120.9	ENSG00000178188.14	SH2B1	1.82208	3.16832	4.23734	2.6286
ENST00000337147.11	ENSG00000092820.18	EZR	3.21845	5.94946	3.32442	3.28562
ENST00000337190.7	ENSG00000123933.17	MXD4	1.0354	1.98346	1.83307	1.64238
ENST00000337198.10	ENSG00000155096.14	AZIN1	1.62884	2.90584	1.44887	1.49368
ENST00000337211.8	ENSG00000156374.16	PCGF6	1.11801	2.03079	1.57671	1.63674
ENST00000337273.9	ENSG00000083312.17	TNPO1	1.18369	2.07593	1.61939	1.34734
ENST00000337288.9	ENSG00000084090.13	STARD7	2.47698	4.49035	5.23018	5.1286
ENST00000337304.2	ENSG00000128272.14	ATF4	30.4703	56.9455	36.7864	35.6179
ENST00000337432.9	ENSG00000108384.15	RAD51C	2.78446	4.70402	4.85865	3.28934
ENST00000337530.10	ENSG00000165185.14	KIAA1958	1.96475	3.16851	3.76406	1.80865
ENST00000337714.8	ENSG00000121057.13	AKAP1	1.63869	2.94473	2.57318	2.2738
ENST00000337738.5	ENSG00000119383.19	PTPA	2.2493	4.31224	3.46976	3.10759
ENST00000337815.9	ENSG00000179195.16	ZNF664	3.86964	7.24936	2.94549	2.99768
ENST00000337943.9	ENSG00000183010.17	PYCR1	8.26416	15.6448	9.77237	8.91583
ENST00000337970.7	ENSG00000169813.16	HNRNPF	5.68421	10.6929	9.60778	9.94783
ENST00000338110.10	ENSG00000285043.1	AC093512.2	4.00335	7.50816	18.0674	17.2717
ENST00000338338.9	ENSG00000175756.13	AURKAIP1	7.91491	15.3585	19.2084	15.8031
ENST00000338366.6	ENSG00000197780.10	TAF13	1.82288	3.20664	1.62116	1.31488
ENST00000338370.7	ENSG00000175756.13	AURKAIP1	8.11204	15.8366	19.0943	15.2866
ENST00000338625.9	ENSG00000102743.15	SLC25A15	4.73874	7.8856	8.90393	5.08325
ENST00000338631.10	ENSG00000100813.14	ACIN1	4.30851	8.23936	3.57242	3.55483
ENST00000338825.5	ENSG00000187840.5	EIF4EBP1	37.6634	71.3354	20.655	21.8002
ENST00000338895.7	ENSG00000169598.15	DFFB	3.26385	5.42494	7.67719	4.48679
ENST00000339020.8	ENSG00000188725.8	SMIM15	2.01974	3.51818	4.9709	2.44337
ENST00000339093.7	ENSG00000142546.14	NOSIP	1.71672	3.10611	6.58859	6.11612
ENST00000339235.4	ENSG00000171823.7	FBXL14	3.20863	4.90063	2.53682	1.50633
ENST00000339298.2	ENSG00000180008.9	SOCS4	1.38989	2.40144	2.06511	1.16577
ENST00000339399.5	ENSG00000136938.9	ANP32B	6.68354	12.1606	13.8239	11.7395
ENST00000339411.5	ENSG00000065029.15	ZNF76	1.97874	3.84669	1.02208	1.01799
ENST00000339438.10	ENSG00000009307.16	CSDE1	6.13159	11.1848	9.69313	9.85194
ENST00000339497.7	ENSG00000108100.18	CCNY	1.12767	1.97192	1.77231	1.29121
ENST00000339526.8	ENSG00000135821.18	GLUL	2.49937	4.62142	5.20832	5.2408
ENST00000339556.8	ENSG00000189171.14	S100A13	5.37817	9.9883	9.83431	8.99805
ENST00000339618.8	ENSG00000072210.19	ALDH3A2	1.60909	2.71309	3.09825	2.07055
ENST00000339686.8	ENSG00000161249.21	DMKN	2.87676	5.4337	1.32189	1.39002
ENST00000339697.5	ENSG00000111897.7	SERINC1	6.0048	10.2862	6.09283	4.31658
ENST00000339737.6	ENSG00000106268.15	NUDT1	2.37303	4.42181	5.23816	4.69871
ENST00000339950.5	ENSG00000162607.13	USP1	2.85115	5.16162	2.19078	2.33907
ENST00000339995.10	ENSG00000110321.17	EIF4G2	8.12892	15.0074	11.9496	13.4949
ENST00000340170.8	ENSG00000100084.14	HIRA	1.04537	1.96346	1.03182	1.03418
ENST00000340308.7	ENSG00000157800.18	SLC37A3	1.46242	2.70988	1.06263	1.18145
ENST00000340368.9	ENSG00000186480.13	INSIG1	1.26316	2.2838	2.87994	3.02133
ENST00000340384.5	ENSG00000188229.6	TUBB4B	8.30282	15.525	16.5013	16.9065
ENST00000340413.7	ENSG00000120253.14	NUP43	4.9611	8.39661	9.7765	5.96501
ENST00000340437.8	ENSG00000149532.15	CPSF7	2.94126	5.70195	1.95371	1.99107
ENST00000340450.7	ENSG00000131236.17	CAP1	7.86569	13.4431	19.5423	9.55384
ENST00000340513.4	ENSG00000088325.16	TPX2	1.26693	2.36043	2.17786	2.00943
ENST00000340630.9	ENSG00000100360.15	IFT27	3.77878	7.25	3.55665	3.08004
ENST00000340648.6	ENSG00000160208.13	RRP1B	1.13216	2.10006	1.55978	1.65984
ENST00000340766.9	ENSG00000186298.12	PPP1CC	2.82325	5.08362	6.57308	6.76343
ENST00000340828.7	ENSG00000113328.19	CCNG1	3.26484	5.93819	6.89112	8.39664
ENST00000340857.3	ENSG00000189060.5	H1-0	13.472	24.8284	8.08451	7.37047
ENST00000340913.10	ENSG00000135486.17	HNRNPA1	12.7854	22.2667	54.6953	55.2863
ENST00000341116.7	ENSG00000128309.16	MPST	2.93812	5.58816	6.14039	4.97671
ENST00000341162.8	ENSG00000119616.11	FCF1	10.1548	16.4636	25.5599	11.8804
ENST00000341223.8	ENSG00000165410.15	CFL2	1.46831	2.65621	1.70391	1.87452
ENST00000341333.9	ENSG00000164081.12	TEX264	3.01643	5.67737	4.95892	4.61389
ENST00000341369.11	ENSG00000187514.16	PTMA	27.3419	49.1148	68.1883	63.0504
ENST00000341446.9	ENSG00000184992.13	BRI3BP	55.7399	92.246	192.571	96.0882
ENST00000341460.6	ENSG00000097096.9	SYDE2	1.11235	1.87923	2.8322	1.49973
ENST00000341491.9	ENSG00000162772.17	ATF3	14.1671	26.7189	1.61527	1.74471
ENST00000341753.10	ENSG00000130726.12	TRIM28	5.91581	11.0185	13.5938	12.2426
ENST00000341754.8	ENSG00000113456.19	RAD1	6.29957	10.0397	14.0397	6.71197
ENST00000341776.7	ENSG00000008083.14	JARID2	3.86488	5.9955	15.7867	6.3917
ENST00000341893.8	ENSG00000182504.11	CEP97	1.75049	2.94329	3.80003	2.24104
ENST00000341942.9	ENSG00000188186.10	LAMTOR4	7.14901	13.5679	21.8609	18.1474
ENST00000342274.8	ENSG00000183337.17	BCOR	1.28612	2.36093	1.65488	1.70527
ENST00000342295.5	ENSG00000168214.20	RBPJ	233.216	403.501	810.062	434.258
ENST00000342312.9	ENSG00000239900.12	ADSL	6.11677	10.9862	7.70393	6.42446
ENST00000342320.8	ENSG00000168214.20	RBPJ	237.2	410.45	823.989	441.713
ENST00000342374.5	ENSG00000132824.14	SERINC3	2.04346	3.62958	3.20683	2.60637
ENST00000342407.5	ENSG00000186480.13	INSIG1	1.04885	1.86234	2.2833	2.04085
ENST00000342422.3	ENSG00000101084.18	RAB5IF	3.64358	6.71285	7.65363	7.81564
ENST00000342444.8	ENSG00000138303.18	ASCC1	1.58704	2.78449	2.8171	1.84002
ENST00000342628.6	ENSG00000111206.12	FOXM1	1.83161	3.48503	1.89493	1.8981
ENST00000342669.7	ENSG00000125743.10	SNRPD2	13.2344	24.8322	39.86	41.7544
ENST00000342771.10	ENSG00000158321.18	AUTS2	2.97764	4.58784	9.40386	4.16698
ENST00000342981.8	ENSG00000114867.20	EIF4G1	4.56283	8.56124	7.6246	6.97264
ENST00000342983.6	ENSG00000123728.10	RAP2C	2.181	3.47317	6.61694	3.238
ENST00000343023.10	ENSG00000166508.18	MCM7	7.85308	14.7672	9.22776	8.32232
ENST00000343043.7	ENSG00000132676.16	DAP3	6.43689	11.9527	5.09527	4.87379
ENST00000343053.5	ENSG00000188986.7	NELFB	2.97755	5.63568	3.46317	2.859
ENST00000343075.7	ENSG00000189046.11	ALKBH2	1.35083	2.6103	3.68124	3.34694
ENST00000343200.9	ENSG00000038427.16	VCAN	39.0242	62.6617	153.84	67.3284
ENST00000343315.9	ENSG00000120802.13	TMPO	2.32305	4.18385	2.50041	2.63677
ENST00000343380.6	ENSG00000101412.13	E2F1	1.58981	3.01785	2.38267	2.04537
ENST00000343483.7	ENSG00000078399.19	HOXA9	1.09937	1.98837	2.58168	2.39651
ENST00000343638.9	ENSG00000108312.15	UBTF	1.42494	2.66069	2.52915	2.06812
ENST00000343666.6	ENSG00000187713.7	TMEM203	1.64623	3.22095	3.50639	3.12963
ENST00000343788.10	ENSG00000165416.14	SUGT1	1.84622	3.3273	2.83553	2.35444
ENST00000343815.10	ENSG00000143569.19	UBAP2L	1.76833	3.26422	2.19912	2.45543
ENST00000343818.11	ENSG00000143811.19	PYCR2	5.36569	10.5223	5.86718	5.4997
ENST00000343882.10	ENSG00000118689.15	FOXO3	2.84234	4.52758	8.69194	3.69481
ENST00000343979.6	ENSG00000196646.12	ZNF136	1.83028	3.01056	3.64194	1.89444
ENST00000343985.8	ENSG00000106268.15	NUDT1	2.12338	3.93766	4.74156	4.21169
ENST00000344063.6	ENSG00000108107.14	RPL28	1.6951	3.04296	5.21835	4.6365
ENST00000344529.5	ENSG00000135845.10	PIGC	1.01856	1.89622	1.63918	1.75739
ENST00000344546.8	ENSG00000167863.12	ATP5PD	7.32246	13.5091	9.35145	8.9221
ENST00000344548.7	ENSG00000070831.17	CDC42	5.33392	9.69268	9.64435	9.53038
ENST00000344622.8	ENSG00000168621.15	GDNF	32.983	51.13	128.51	53.6927
ENST00000344641.8	ENSG00000148187.18	MRRF	2.60325	4.53424	7.01053	3.15605
ENST00000344651.5	ENSG00000175970.11	UNC119B	1.06279	1.92854	1.59749	1.56553
ENST00000344722.5	ENSG00000113810.16	SMC4	2.98824	5.36078	2.47656	2.69468
ENST00000344749.9	ENSG00000071564.16	TCF3	1.3146	2.54291	1.80154	1.59888
ENST00000344756.8	ENSG00000186480.13	INSIG1	1.22426	2.209	2.84096	3.03394
ENST00000344795.8	ENSG00000101084.18	RAB5IF	3.88858	7.22004	7.71161	8.1264
ENST00000344877.9	ENSG00000141552.17	ANAPC11	5.02835	9.3446	12.446	10.7961
ENST00000344936.7	ENSG00000165322.18	ARHGAP12	1.10022	1.8729	3.42479	1.3303
ENST00000344989.10	ENSG00000188529.15	SRSF10	1.59266	2.88812	1.75387	1.88325
ENST00000345042.6	ENSG00000144381.17	HSPD1	14.1932	25.2406	26.899	27.8943
ENST00000345094.7	ENSG00000134077.16	THUMPD3	1.73005	3.00556	2.5399	1.77778
ENST00000345358.12	ENSG00000087088.20	BAX	3.16751	6.06927	6.96474	6.06171
ENST00000345392.2	ENSG00000134086.7	VHL	18.9774	29.3343	65.4627	28.7811
ENST00000345496.7	ENSG00000184787.19	UBE2G2	11.8556	19.1269	31.6117	14.3244
ENST00000345523.9	ENSG00000167747.14	C19orf48	7.61518	14.5866	12.2104	12.2443
ENST00000345781.10	ENSG00000182872.16	RBM10	1.16994	2.18217	1.4934	1.63148
ENST00000345807.7	ENSG00000175416.14	CLTB	5.44188	10.0812	7.79151	6.99539
ENST00000345865.6	ENSG00000125351.11	UPF3B	3.23093	5.988	1.68723	1.73093
ENST00000346169.6	ENSG00000114867.20	EIF4G1	4.71514	8.84297	7.85168	7.17443
ENST00000346183.8	ENSG00000072736.19	NFATC3	271.69	493.707	852.832	528.802
ENST00000346213.8	ENSG00000108774.14	RAB5C	3.07964	5.69341	3.47605	3.76467
ENST00000346330.6	ENSG00000077721.16	UBE2A	3.40586	6.38075	2.86611	3.14644
ENST00000346365.8	ENSG00000164978.18	NUDT2	1.756	3.42544	2.45464	2.51095
ENST00000346495.6	ENSG00000140391.15	TSPAN3	11.339	20.633	9.38821	9.23451
ENST00000346855.7	ENSG00000170142.12	UBE2E1	10.7266	19.3071	7.95777	8.74087
ENST00000346916.8	ENSG00000172270.20	BSG	11.457	22.0305	21.419	20.5424
ENST00000347048.8	ENSG00000119383.19	PTPA	2.58753	4.97787	4.37425	3.86318
ENST00000347067.9	ENSG00000184990.13	SIVA1	18.3333	35.133	23.5373	17.6448
ENST00000347140.7	ENSG00000179912.20	R3HDM2	1.44434	2.46536	2.85012	1.83095
ENST00000347370.6	ENSG00000160087.20	UBE2J2	2.37888	4.43127	2.17854	1.91073
ENST00000347512.8	ENSG00000130255.13	RPL36	48.0792	88.7442	130.68	124.578
ENST00000347635.9	ENSG00000093000.19	NUP50	1.63476	2.91398	1.45767	1.57126
ENST00000347642.7	ENSG00000013561.18	RNF14	9.29084	14.9689	23.4368	10.8666
ENST00000347703.7	ENSG00000144354.14	CDCA7	3.08163	5.38175	3.33974	3.61224
ENST00000347934.8	ENSG00000095787.23	WAC	7.66949	13.0842	12.8791	7.12544
ENST00000347970.7	ENSG00000184277.13	TM2D3	2.90437	5.03765	2.9262	2.74548
ENST00000348035.9	ENSG00000136238.18	RAC1	51.1001	80.8765	196.355	81.7361
ENST00000348141.9	ENSG00000119383.19	PTPA	2.32749	4.46308	3.60819	3.2288
ENST00000348165.10	ENSG00000009335.18	UBE3C	1.42758	2.62114	1.79033	1.77038
ENST00000348222.3	ENSG00000114956.20	DGUOK	2.9033	5.43117	3.92378	3.79295
ENST00000348259.9	ENSG00000162910.19	MRPL55	4.57424	8.65	10.0348	9.47121
ENST00000348462.6	ENSG00000136942.15	RPL35	174.118	319.523	239.599	246.421
ENST00000348513.12	ENSG00000073584.20	SMARCE1	3.30472	5.78054	5.58788	4.0973
ENST00000348520.10	ENSG00000126214.21	KLC1	2.28582	3.98542	3.74221	1.83101
ENST00000348581.9	ENSG00000174371.17	EXO1	1.77437	3.25259	1.20809	1.42933
ENST00000348943.7	ENSG00000099783.12	HNRNPM	5.95131	10.7312	13.1648	11.6747
ENST00000348956.7	ENSG00000166165.13	CKB	33.6462	63.2565	57.2875	50.8915
ENST00000349223.9	ENSG00000072736.19	NFATC3	271.653	493.669	853.021	528.832
ENST00000349379.5	ENSG00000112335.15	SNX3	2.5703	4.72553	3.86389	3.86052
ENST00000349431.10	ENSG00000160087.20	UBE2J2	2.76443	5.1709	2.48672	2.20843
ENST00000349496.11	ENSG00000168036.18	CTNNB1	3.34781	6.01503	7.86585	7.97295
ENST00000349736.10	ENSG00000101266.19	CSNK2A1	1.03114	1.93772	1.79461	1.70094
ENST00000349820.10	ENSG00000173226.17	IQCB1	1.51668	2.80083	1.30344	1.49426
ENST00000350030.8	ENSG00000132780.17	NASP	4.53846	8.44603	4.57537	4.63989
ENST00000350051.8	ENSG00000089685.15	BIRC5	7.6164	14.0676	10.0773	9.01049
ENST00000350320.10	ENSG00000122545.20	SEPTIN7	1.66452	2.99839	2.12877	2.22396
ENST00000350481.9	ENSG00000114867.20	EIF4G1	5.08859	9.545	8.60132	7.84446
ENST00000350669.5	ENSG00000111716.14	LDHB	25.4224	46.7673	56.1935	60.8203
ENST00000350777.7	ENSG00000172273.13	HINFP	4.17525	6.95603	7.9843	3.61338
ENST00000351218.6	ENSG00000120784.16	ZFP30	2.03416	3.35917	3.56331	2.08852
ENST00000351223.7	ENSG00000132780.17	NASP	6.97723	12.9336	7.79896	7.97658
ENST00000351231.7	ENSG00000164045.12	CDC25A	2.89077	5.53523	2.12206	2.00464
ENST00000351625.10	ENSG00000074266.21	EED	1.19233	2.2118	1.3233	1.39174
ENST00000351677.6	ENSG00000179295.17	PTPN11	2.50754	4.54049	2.07623	1.91967
ENST00000351698.5	ENSG00000136827.12	TOR1A	1.96296	3.61135	1.46946	1.54497
ENST00000351839.7	ENSG00000165119.21	HNRNPK	17.6107	31.9215	22.4817	23.252
ENST00000352066.7	ENSG00000213024.11	NUP62	5.77135	9.68456	9.59498	5.50575
ENST00000352127.11	ENSG00000126215.14	XRCC3	3.71936	7.0808	1.93677	1.78103
ENST00000352131.7	ENSG00000049541.11	RFC2	7.91302	13.7937	10.4184	6.50921
ENST00000352301.8	ENSG00000138668.19	HNRNPD	4.73289	8.30492	12.6477	12.3223
ENST00000352319.8	ENSG00000141076.18	UTP4	1.61793	3.0913	1.49837	1.87011
ENST00000352456.7	ENSG00000105323.17	HNRNPUL1	2.04117	3.72029	3.82774	3.99416
ENST00000352511.5	ENSG00000114739.14	ACVR2B	1.02555	1.88329	2.52916	1.27502
ENST00000352618.8	ENSG00000111247.14	RAD51AP1	2.57765	4.7178	1.86222	2.03362
ENST00000352689.11	ENSG00000128585.18	MKLN1	3.41985	5.39883	11.2353	4.60063
ENST00000352767.7	ENSG00000114867.20	EIF4G1	4.71403	8.85482	7.87416	7.19715
ENST00000352861.9	ENSG00000132432.14	SEC61G	12.1486	22.8231	11.7193	11.5401
ENST00000352940.8	ENSG00000213782.7	DDX47	1.97938	3.59929	2.55038	2.60047
ENST00000353214.6	ENSG00000136950.13	ARPC5L	2.16361	3.91181	2.08699	1.76177
ENST00000353258.8	ENSG00000006007.12	GDE1	239.051	394.725	887.815	426.716
ENST00000353267.8	ENSG00000118260.15	CREB1	1.22588	2.07182	2.04399	1.1914
ENST00000353341.8	ENSG00000138668.19	HNRNPD	4.98485	8.81503	13.3807	12.8939
ENST00000353383.6	ENSG00000108557.19	RAI1	1.41206	2.26928	3.5822	1.60604
ENST00000353411.10	ENSG00000113558.18	SKP1	2.05257	3.47155	3.72005	2.49224
ENST00000353555.8	ENSG00000172270.20	BSG	13.2885	25.691	24.1672	22.9393
ENST00000353801.7	ENSG00000096384.20	HSP90AB1	10.74	19.3754	24.0721	23.6358
ENST00000353999.6	ENSG00000106682.14	EIF4H	11.1974	21.2258	11.9744	12.0548
ENST00000354185.9	ENSG00000165732.13	DDX21	20.8898	33.7761	69.229	29.9125
ENST00000354230.7	ENSG00000166508.18	MCM7	9.30498	17.3958	11.0841	10.5353
ENST00000354336.8	ENSG00000099942.13	CRKL	2.38794	4.2552	3.695	2.72552
ENST00000354421.7	ENSG00000182919.14	C11orf54	1.43938	2.48441	2.05254	1.0918
ENST00000354470.7	ENSG00000087088.20	BAX	2.9537	5.41898	6.00694	5.26852
ENST00000354506.10	ENSG00000197713.15	RPE	1.17446	2.1732	1.27845	1.3426
ENST00000354618.10	ENSG00000054118.15	THRAP3	2.89691	5.47275	2.20618	2.19891
ENST00000354667.8	ENSG00000122566.21	HNRNPA2B1	7.76549	13.6784	25.6552	24.1133
ENST00000354695.5	ENSG00000096746.17	HNRNPH3	7.67693	13.6807	6.19159	6.27799
ENST00000354777.6	ENSG00000116729.14	WLS	1.45727	2.62279	1.13998	1.3001
ENST00000354848.5	ENSG00000117335.19	CD46	1.35705	2.45204	1.79672	1.98175
ENST00000354858.11	ENSG00000004455.17	AK2	3.14591	5.78114	3.44583	3.61764
ENST00000354911.9	ENSG00000095787.23	WAC	5.78227	9.95957	9.20014	5.30367
ENST00000354926.9	ENSG00000146963.18	LUC7L2	2.54549	4.60075	3.15338	3.10338
ENST00000354940.10	ENSG00000198431.16	TXNRD1	2.36168	4.39819	2.33619	2.47023
ENST00000355007.7	ENSG00000119383.19	PTPA	2.44749	4.69411	3.83333	3.42681
ENST00000355105.8	ENSG00000159592.11	GPBP1L1	1.77033	3.26154	1.36346	1.31456
ENST00000355238.10	ENSG00000135316.18	SYNCRIP	1.3826	2.44014	2.39035	2.56917
ENST00000355346.8	ENSG00000119185.12	ITGB1BP1	2.57136	4.74465	4.12997	4.11825
ENST00000355387.6	ENSG00000187147.18	RNF220	1.35152	2.53583	1.6175	1.41672
ENST00000355476.7	ENSG00000168214.20	RBPJ	228.138	394.745	792.454	424.891
ENST00000355619.10	ENSG00000005812.11	FBXL3	1.79058	3.14066	1.76805	1.82454
ENST00000355667.10	ENSG00000079805.16	DNM2	1.29802	2.38446	2.23785	2.09124
ENST00000355697.7	ENSG00000183605.17	SFXN4	2.06624	3.70354	3.46881	3.34019
ENST00000355803.8	ENSG00000103275.20	UBE2I	1.69004	3.22171	2.83579	2.63376
ENST00000355836.9	ENSG00000197451.12	HNRNPAB	11.4585	20.9069	20.8976	19.669
ENST00000355857.7	ENSG00000155368.16	DBI	4.03931	7.39465	16.1997	15.3381
ENST00000355937.9	ENSG00000101166.16	PRELID3B	4.80536	8.83773	4.1259	4.20863
ENST00000355957.9	ENSG00000124222.22	STX16	5.01042	8.6777	5.64195	3.58252
ENST00000356053.7	ENSG00000169813.16	HNRNPF	4.77632	9.0045	8.10491	8.42226
ENST00000356126.8	ENSG00000197170.10	PSMD12	3.45212	5.92354	5.17956	3.51389
ENST00000356143.5	ENSG00000013561.18	RNF14	9.78139	15.7574	24.6868	11.4425
ENST00000356205.9	ENSG00000143570.18	SLC39A1	5.00393	9.48846	5.61954	5.14678
ENST00000356208.10	ENSG00000132819.17	RBM38	2.85577	5.34866	2.5464	2.29181
ENST00000356244.7	ENSG00000100401.19	RANGAP1	8.09742	15.5567	8.28016	6.89016
ENST00000356309.8	ENSG00000146918.20	NCAPG2	2.97801	5.41131	3.18948	2.4706
ENST00000356321.4	ENSG00000198146.4	ZNF770	1.48897	2.55075	2.69658	1.74752
ENST00000356401.8	ENSG00000177479.19	ARIH2	2.07218	3.91342	2.21533	2.18451
ENST00000356454.5	ENSG00000198142.5	SOWAHC	4.73973	7.49308	10.2672	4.97882
ENST00000356493.10	ENSG00000165283.16	STOML2	18.8651	36.0557	17.7441	17.8475
ENST00000356509.7	ENSG00000112312.10	GMNN	1.98322	3.60777	6.42049	6.41166
ENST00000356527.9	ENSG00000143420.18	ENSA	2.24283	4.25933	2.76346	2.72063
ENST00000356577.10	ENSG00000159140.21	SON	1.27395	2.40229	1.32495	1.46413
ENST00000356628.4	ENSG00000198435.4	NRARP	1.63333	3.10909	2.225	1.85265
ENST00000356648.5	ENSG00000143543.15	JTB	9.36285	17.308	18.974	15.8633
ENST00000356654.8	ENSG00000111676.15	ATN1	1.05747	1.70345	1.34621	1.09586
ENST00000356657.10	ENSG00000160752.14	FDPS	5.11578	9.59986	9.64387	9.72106
ENST00000356663.8	ENSG00000182087.14	TMEM259	3.88757	7.3522	5.56069	4.66009
ENST00000356674.7	ENSG00000122566.21	HNRNPA2B1	13.8158	24.2708	52.3556	49.2047
ENST00000356714.5	ENSG00000106268.15	NUDT1	2.50227	4.68079	5.60968	5.08623
ENST00000356836.10	ENSG00000117411.16	B4GALT2	2.62062	4.9707	2.92314	2.67009
ENST00000356861.9	ENSG00000105576.15	TNPO2	1.56501	2.9486	2.02258	1.65027
ENST00000356978.9	ENSG00000198668.12	CALM1	1.63018	2.8603	3.38886	3.73275
ENST00000357008.7	ENSG00000111642.15	CHD4	1.68495	3.20786	2.59282	2.54932
ENST00000357043.6	ENSG00000068028.17	RASSF1	1.8234	3.57542	1.17606	1.06978
ENST00000357065.8	ENSG00000169813.16	HNRNPF	4.90749	9.23662	8.30428	8.62729
ENST00000357067.7	ENSG00000129187.14	DCTD	1.87098	3.50104	1.32332	1.27306
ENST00000357146.4	ENSG00000197170.10	PSMD12	1.99877	3.61987	1.62479	1.79557
ENST00000357197.8	ENSG00000119383.19	PTPA	2.35445	4.52602	3.68477	3.28846
ENST00000357214.6	ENSG00000116560.11	SFPQ	8.62049	14.8433	15.6063	11.36
ENST00000357227.9	ENSG00000102225.16	CDK16	3.20095	6.08508	4.29556	4.31333
ENST00000357235.6	ENSG00000197622.13	CDC42SE1	2.05258	3.88053	1.94875	1.89517
ENST00000357275.6	ENSG00000244274.7	DBNDD2	6.36039	11.6792	2.7401	2.83768
ENST00000357308.8	ENSG00000198380.12	GFPT1	3.18685	5.34325	4.60963	2.63342
ENST00000357325.10	ENSG00000143321.19	HDGF	7.43631	14.2214	14.1477	12.6244
ENST00000357332.8	ENSG00000198356.12	GET3	2.5	4.90659	3.94976	4.10047
ENST00000357348.9	ENSG00000022277.12	RTF2	2.11578	4.00588	2.66667	2.75305
ENST00000357385.7	ENSG00000141552.17	ANAPC11	4.14432	7.7	10.8102	9.11023
ENST00000357481.6	ENSG00000100813.14	ACIN1	4.11827	7.879	3.42116	3.39852
ENST00000357496.6	ENSG00000198218.11	QRICH1	1.53926	2.74789	1.5477	1.68494
ENST00000357714.5	ENSG00000117335.19	CD46	1.36774	2.47474	1.81958	1.99623
ENST00000357732.8	ENSG00000115310.18	RTN4	3.34952	6.0879	4.39514	4.69192
ENST00000357765.6	ENSG00000115446.11	UNC50	2.11471	3.77408	1.662	1.80736
ENST00000357814.8	ENSG00000109065.12	NAT9	2.18101	4.12644	1.89612	1.86726
ENST00000357854.7	ENSG00000138757.14	G3BP2	1.6319	2.93252	1.58704	1.64417
ENST00000357865.6	ENSG00000117632.23	STMN1	15.721	28.5766	17.7711	16.6144
ENST00000357890.9	ENSG00000103549.21	RNF40	1.27656	2.39249	3.43105	3.18233
ENST00000357899.9	ENSG00000196323.14	ZBTB44	4.53961	6.89281	18.5979	7.28278
ENST00000357977.5	ENSG00000162599.17	NFIA	1.55236	2.36543	6.45921	2.50547
ENST00000357997.10	ENSG00000176915.15	ANKLE2	1.17912	2.19242	1.06908	1.0961
ENST00000358007.7	ENSG00000213782.7	DDX47	1.99119	3.6652	2.55121	2.62775
ENST00000358011.8	ENSG00000116922.14	C1orf109	2.09388	3.91419	1.17502	1.27952
ENST00000358015.8	ENSG00000119318.13	RAD23B	3.93849	6.96693	4.56917	3.79091
ENST00000358053.3	ENSG00000130703.16	OSBPL2	1.91436	3.41855	3.67192	2.13342
ENST00000358170.6	ENSG00000117335.19	CD46	1.31602	2.38694	1.7368	1.91009
ENST00000358171.7	ENSG00000149257.14	SERPINH1	5.20054	9.88489	1.99191	2.08948
ENST00000358204.9	ENSG00000135269.18	TES	3.79854	6.63729	4.48117	2.62852
ENST00000358239.8	ENSG00000172531.15	PPP1CA	3.44824	6.52896	5.13675	4.77113
ENST00000358337.9	ENSG00000120314.18	WDR55	2.20838	3.65653	5.20495	2.97083
ENST00000358344.8	ENSG00000197451.12	HNRNPAB	11.4534	20.9486	21.2544	19.9305
ENST00000358372.8	ENSG00000146457.16	WTAP	1.35568	2.43037	1.29822	1.41423
ENST00000358528.9	ENSG00000009307.16	CSDE1	5.9729	10.9187	9.45825	9.60962
ENST00000358598.6	ENSG00000108946.14	PRKAR1A	1.93287	3.47524	1.92364	1.87161
ENST00000358713.7	ENSG00000167491.17	GATAD2A	1.06353	1.93048	1.87874	1.41024
ENST00000358792.11	ENSG00000130299.17	GTPBP3	1.34513	2.55744	2.69077	2.33744
ENST00000358867.10	ENSG00000171204.12	TMEM126B	3.12247	5.80668	3.40486	4.21356
ENST00000358901.11	ENSG00000165280.16	VCP	2.94846	5.41362	4.1733	4.40587
ENST00000358907.6	ENSG00000179912.20	R3HDM2	1.55323	2.65794	3.09061	1.98389
ENST00000358933.10	ENSG00000038358.15	EDC4	1.00126	1.90411	1.49266	1.44629
ENST00000358939.8	ENSG00000074603.19	DPP8	3.74264	5.51329	14.4509	5.45835
ENST00000358966.6	ENSG00000152904.11	GGPS1	13.3888	21.9317	34.9898	14.8094
ENST00000358994.8	ENSG00000119383.19	PTPA	2.3834	4.54412	3.67743	3.29027
ENST00000359060.5	ENSG00000160075.12	SSU72	3.91425	6.62299	7.91832	4.17964
ENST00000359191.10	ENSG00000196235.14	SUPT5H	1.26373	2.46219	1.91138	1.86946
ENST00000359193.3	ENSG00000196787.3	H2AC11	1.66385	2.73144	4.40729	2.42463
ENST00000359282.9	ENSG00000197111.15	PCBP2	22.9988	42.1105	17.9601	21.7444
ENST00000359308.8	ENSG00000196419.12	XRCC6	18.8087	35.2522	20.1344	18.6012
ENST00000359314.5	ENSG00000198087.7	CD2AP	1.798	3.10922	5.19386	2.27074
ENST00000359353.9	ENSG00000198231.13	DDX42	4.5762	8.54781	1.22969	1.33573
ENST00000359362.5	ENSG00000186197.14	EDARADD	25.1121	42.6557	55.6954	28.0239
ENST00000359365.8	ENSG00000068028.17	RASSF1	1.76743	3.46722	1.13996	1.03694
ENST00000359415.8	ENSG00000095139.14	ARCN1	3.21997	5.9725	3.93039	3.44662
ENST00000359429.11	ENSG00000197713.15	RPE	1.21862	2.26046	1.31205	1.39069
ENST00000359451.6	ENSG00000112290.13	WASF1	1.06701	2.02115	1.48894	1.57417
ENST00000359462.9	ENSG00000197111.15	PCBP2	22.8152	41.9261	17.7788	21.5979
ENST00000359617.8	ENSG00000124222.22	STX16	5.50585	9.51147	6.37945	4.02786
ENST00000359646.1	ENSG00000244462.8	RBM12	1.18158	2.15851	1.66723	1.73157
ENST00000359692.10	ENSG00000079805.16	DNM2	1.29049	2.37998	2.20351	2.07109
ENST00000359707.8	ENSG00000138757.14	G3BP2	1.94265	3.52356	2.39943	2.50205
ENST00000359783.8	ENSG00000196704.12	AMZ2	2.91633	5.4387	3.1226	3.21267
ENST00000359843.7	ENSG00000111206.12	FOXM1	1.92728	3.6723	1.99306	1.99517
ENST00000359856.11	ENSG00000162704.16	ARPC5	2.05231	3.52347	5.17178	3.58844
ENST00000359866.9	ENSG00000130311.11	DDA1	1.43691	2.42974	3.73924	2.12296
ENST00000359867.7	ENSG00000213923.13	CSNK1E	76.262	125.399	250.254	120.007
ENST00000359904.8	ENSG00000196704.12	AMZ2	3.14086	5.86069	3.29415	3.39979
ENST00000359943.8	ENSG00000196937.11	FAM3C	1.39731	2.3643	1.47963	1.60676
ENST00000359995.9	ENSG00000161547.16	SRSF2	9.99792	18.2414	13.7196	13.8593
ENST00000360016.9	ENSG00000141867.17	BRD4	3.73356	5.68077	3.06144	1.80086
ENST00000360051.7	ENSG00000168385.18	SEPTIN2	7.12126	12.9709	8.6902	9.00332
ENST00000360079.7	ENSG00000196419.12	XRCC6	22.4702	42.1107	23.8597	22.0675
ENST00000360110.9	ENSG00000072274.13	TFRC	1.87787	3.46877	2.2279	2.25444
ENST00000360184.10	ENSG00000197102.12	DYNC1H1	2.98771	4.90717	8.24384	2.93219
ENST00000360212.6	ENSG00000117335.19	CD46	1.38377	2.50097	1.85747	2.03571
ENST00000360240.10	ENSG00000047849.21	MAP4	1.10776	2.13032	1.32542	1.23556
ENST00000360264.7	ENSG00000257923.11	CUX1	1.74777	2.71674	7.3273	2.75947
ENST00000360310.6	ENSG00000198604.11	BAZ1A	1.27916	2.3558	1.033	1.13547
ENST00000360315.7	ENSG00000167491.17	GATAD2A	1.03774	1.88025	1.82751	1.37372
ENST00000360319.9	ENSG00000196924.18	FLNA	3.32657	6.31074	2.14752	2.1863
ENST00000360384.9	ENSG00000165119.21	HNRNPK	17.7997	32.4482	22.9799	23.8895
ENST00000360388.9	ENSG00000196376.11	SLC35F1	1.41601	2.41366	3.16973	1.93461
ENST00000360458.5	ENSG00000123562.17	MORF4L2	22.819	41.4822	23.8245	25.768
ENST00000360468.7	ENSG00000196547.15	MAN2A2	1.84777	3.31307	1.69491	1.03814
ENST00000360472.8	ENSG00000162734.12	PEA15	5.72713	10.5664	2.43077	2.18502
ENST00000360541.10	ENSG00000120705.13	ETF1	3.45151	6.35697	3.59386	3.71529
ENST00000360566.6	ENSG00000171848.15	RRM2	2.26797	4.01688	6.60321	5.23366
ENST00000360612.5	ENSG00000198355.5	PIM3	4.40933	8.18134	4.87815	3.53022
ENST00000360768.5	ENSG00000196715.7	VKORC1L1	5.52005	8.91374	7.76586	4.00427
ENST00000360803.9	ENSG00000107937.19	GTPBP4	8.98582	15.4466	12.8969	7.62728
ENST00000360830.9	ENSG00000138326.21	RPS24	77.7593	140.847	117.881	153.168
ENST00000360876.9	ENSG00000106263.18	EIF3B	4.34669	8.0378	7.26979	6.53893
ENST00000360943.10	ENSG00000159202.18	UBE2Z	2.14434	4.06682	1.77068	1.61077
ENST00000360962.9	ENSG00000173715.16	C11orf80	5.0305	7.64092	4.02164	2.41367
ENST00000360981.8	ENSG00000244274.7	DBNDD2	6.28784	11.6017	2.71773	2.81151
ENST00000360982.2	ENSG00000061676.15	NCKAP1	2.30954	4.19828	1.44687	1.74419
ENST00000361059.7	ENSG00000280987.4	MATR3	5.19073	9.31041	7.21366	8.33862
ENST00000361060.5	ENSG00000198380.12	GFPT1	3.21597	5.39428	4.64709	2.65601
ENST00000361093.9	ENSG00000159131.17	GART	3.75186	6.9176	3.70251	3.42551
ENST00000361138.7	ENSG00000198887.9	SMC5	1.14139	1.98285	2.4689	1.32885
ENST00000361204.9	ENSG00000198911.12	SREBF2	2.03228	3.83002	2.32257	2.14515
ENST00000361236.7	ENSG00000152558.15	TMEM123	3.27289	5.9241	3.09608	3.4003
ENST00000361288.9	ENSG00000064995.18	TAF11	1.58279	2.89881	3.49459	2.96699
ENST00000361298.9	ENSG00000166681.14	BEX3	18.5476	33.8492	31.3894	30.4079
ENST00000361346.6	ENSG00000198815.9	FOXJ3	1.24789	2.12423	2.08097	1.39587
ENST00000361354.9	ENSG00000061676.15	NCKAP1	1.52245	2.59451	2.36353	1.41852
ENST00000361360.4	ENSG00000198914.5	POU3F3	5.11011	7.50662	4.41242	2.55595
ENST00000361390.2	ENSG00000198888.2	MT-ND1	11.688	21.9508	7.49948	11.0251
ENST00000361464.8	ENSG00000198408.14	OGA	1.62362	2.93601	1.48521	1.46936
ENST00000361478.1	ENSG00000181191.11	PJA1	1.01126	1.90269	1.41721	1.39797
ENST00000361532.9	ENSG00000143420.18	ENSA	5.41846	10.2276	11.6561	9.90265
ENST00000361546.6	ENSG00000143569.19	UBAP2L	1.66969	3.11235	1.60393	1.92907
ENST00000361556.9	ENSG00000117859.19	OSBPL9	2.01544	3.73897	1.40147	1.74044
ENST00000361619.9	ENSG00000130299.17	GTPBP3	1.27998	2.46064	2.65346	2.29794
ENST00000361776.5	ENSG00000198815.9	FOXJ3	1.27326	2.16748	2.12889	1.42782
ENST00000361799.7	ENSG00000187147.18	RNF220	1.37422	2.5804	1.64288	1.44229
ENST00000361813.5	ENSG00000198952.8	SMG5	2.62659	5.08776	2.68034	2.45129
ENST00000361830.7	ENSG00000124222.22	STX16	5.45193	9.43109	6.31642	3.9912
ENST00000361891.9	ENSG00000143621.17	ILF2	16.1518	30.1334	18.3252	18.3296
ENST00000361953.7	ENSG00000111206.12	FOXM1	1.88839	3.60047	1.96854	1.96616
ENST00000366329.6	ENSG00000130921.8	C12orf65	9.44947	15.5868	16.1611	8.24053
ENST00000366535.4	ENSG00000035687.10	ADSS2	1.50392	2.83555	1.99099	2.1202
ENST00000366548.8	ENSG00000174371.17	EXO1	1.70389	3.10731	1.15313	1.34513
ENST00000366607.5	ENSG00000173726.11	TOMM20	6.02041	10.6079	10.0597	10.2005
ENST00000366609.3	ENSG00000168264.10	IRF2BP2	2.49507	4.6257	1.67203	1.68619
ENST00000366610.7	ENSG00000168264.10	IRF2BP2	2.52124	4.65821	1.68162	1.69549
ENST00000366612.1	ENSG00000168275.15	COA6	2.01087	3.68379	3.87945	3.89032
ENST00000366613.1	ENSG00000168275.15	COA6	3.05156	5.59063	5.81719	5.89531
ENST00000366615.9	ENSG00000168275.15	COA6	1.55208	2.80787	2.88194	2.91725
ENST00000366649.7	ENSG00000143633.13	C1orf131	1.56683	2.94822	2.23583	2.43737
ENST00000366651.7	ENSG00000143633.13	C1orf131	1.57512	2.9392	2.23899	2.44444
ENST00000366654.5	ENSG00000182118.8	FAM89A	2.22903	4.24501	3.03795	2.6032
ENST00000366658.6	ENSG00000173409.14	ARV1	2.25406	4.1095	2.60565	3.09324
ENST00000366711.4	ENSG00000181873.13	IBA57	72.9613	118.596	272.052	125.187
ENST00000366731.9	ENSG00000162910.19	MRPL55	2.12588	4.06751	4.81435	4.43108
ENST00000366732.5	ENSG00000162910.19	MRPL55	3.41193	6.41193	7.638	7.24688
ENST00000366733.5	ENSG00000162910.19	MRPL55	3.34574	6.31092	7.39856	7.04922
ENST00000366734.5	ENSG00000162910.19	MRPL55	2.85642	5.42669	6.33569	6.03236
ENST00000366735.5	ENSG00000162910.19	MRPL55	2.36912	4.49133	5.30801	5.02064
ENST00000366736.5	ENSG00000162910.19	MRPL55	4.13505	7.83763	9.52807	8.80273
ENST00000366738.5	ENSG00000162910.19	MRPL55	3.60085	6.75568	8.47869	7.6875
ENST00000366739.5	ENSG00000162910.19	MRPL55	4.29844	8.13281	9.9125	9.12031
ENST00000366740.5	ENSG00000162910.19	MRPL55	4.27527	8.11042	9.88336	9.09176
ENST00000366741.5	ENSG00000162910.19	MRPL55	4.59967	8.701	10.6146	9.84718
ENST00000366742.5	ENSG00000162910.19	MRPL55	4.40541	8.34181	10.1479	9.43084
ENST00000366744.5	ENSG00000162910.19	MRPL55	4.05931	7.69241	9.06345	8.45103
ENST00000366746.7	ENSG00000162910.19	MRPL55	4.7695	9.00532	10.6755	10.0762
ENST00000366747.7	ENSG00000162910.19	MRPL55	4.49336	8.43688	10.0581	9.47176
ENST00000366759.8	ENSG00000143740.14	SNAP47	1.37442	2.67683	2.34943	2.2626
ENST00000366760.5	ENSG00000143740.14	SNAP47	1.71696	3.35087	3.20415	2.9827
ENST00000366792.3	ENSG00000143799.13	PARP1	3.47464	6.31884	2.94746	2.41304
ENST00000366794.10	ENSG00000143799.13	PARP1	8.20317	14.9588	10.9266	10.5263
ENST00000366839.8	ENSG00000143742.13	SRP9	16.3843	29.2564	23.642	25.6552
ENST00000366843.6	ENSG00000154380.17	ENAH	1.20892	2.15379	1.10809	1.09358
ENST00000366844.7	ENSG00000154380.17	ENAH	6.17377	9.85836	19.614	8.85198
ENST00000366856.3	ENSG00000143771.12	CNIH4	8.84511	16.1115	3.86617	4.8798
ENST00000366857.9	ENSG00000143771.12	CNIH4	4.62367	8.04745	6.14059	4.23347
ENST00000366858.7	ENSG00000143771.12	CNIH4	6.14265	10.9957	2.72183	3.32668
ENST00000366956.10	ENSG00000152104.12	PTPN14	36.853	59.1407	138.556	62.2327
ENST00000366971.9	ENSG00000162769.13	FLVCR1	171.648	285.304	664.79	305.872
ENST00000366987.6	ENSG00000162772.17	ATF3	13.8189	26.0172	1.56002	1.70251
ENST00000366999.9	ENSG00000117650.13	NEK2	1.06329	2.05391	1.25363	1.33849
ENST00000367041.5	ENSG00000117335.19	CD46	1.34634	2.44421	1.78537	1.95488
ENST00000367042.5	ENSG00000117335.19	CD46	1.33624	2.42256	1.76361	1.94135
ENST00000367047.5	ENSG00000117335.19	CD46	1.36367	2.47506	1.84488	2.02979
ENST00000367048.5	ENSG00000120437.9	ACAT2	1.35484	2.63265	4.09414	4.67939
ENST00000367075.4	ENSG00000092820.18	EZR	3.24812	6.00852	3.34939	3.30547
ENST00000367103.3	ENSG00000162889.10	MAPKAPK2	1.9902	3.61723	3.61655	2.06081
ENST00000367109.7	ENSG00000143479.17	DYRK3	1.12254	1.83915	2.25786	1.0776
ENST00000367142.5	ENSG00000069275.13	NUCKS1	7.35636	12.8945	14.3907	9.34323
ENST00000367187.7	ENSG00000133056.13	PIK3C2B	1.10683	1.89564	2.71008	1.60481
ENST00000367241.3	ENSG00000112029.10	FBXO5	1.64279	2.87748	1.52027	1.82793
ENST00000367287.5	ENSG00000134375.11	TIMM17A	4.66404	8.57004	6.04184	6.27471
ENST00000367311.5	ENSG00000174307.7	PHLDA3	2.869	5.03785	2.91121	1.64665
ENST00000367448.5	ENSG00000116750.13	UCHL5	1.51076	2.73516	1.47228	1.71037
ENST00000367449.5	ENSG00000116750.13	UCHL5	1.55777	2.79482	1.48606	1.69655
ENST00000367451.8	ENSG00000116750.13	UCHL5	2.1658	3.91896	2.33829	2.36952
ENST00000367454.5	ENSG00000116750.13	UCHL5	2.01323	3.66979	2.17365	2.54024
ENST00000367455.8	ENSG00000116750.13	UCHL5	1.08205	1.98911	1.30379	1.44893
ENST00000367467.8	ENSG00000111961.18	SASH1	1.00778	1.70117	2.57126	1.26961
ENST00000367474.2	ENSG00000203727.4	SAMD5	3.72506	5.92917	11.1758	4.76632
ENST00000367534.5	ENSG00000162704.16	ARPC5	1.04831	2.05475	1.9694	1.88406
ENST00000367549.4	ENSG00000135829.17	DHX9	3.28495	6.05855	6.00757	5.9902
ENST00000367558.6	ENSG00000143333.7	RGS16	135.342	216.637	553.134	231.963
ENST00000367577.7	ENSG00000162783.11	IER5	1.30286	2.31048	2.40833	1.58048
ENST00000367590.9	ENSG00000143324.14	XPR1	1.79406	2.9677	2.79135	1.65802
ENST00000367612.7	ENSG00000169905.12	TOR1AIP2	1.85729	3.19319	4.75228	2.72621
ENST00000367627.8	ENSG00000186283.14	TOR3A	2.13498	4.1133	2.48325	2.26749
ENST00000367658.3	ENSG00000112406.5	HECA	1.00177	1.70133	1.86643	1.19965
ENST00000367660.4	ENSG00000146386.8	ABRACL	2.38796	4.50704	4.52241	4.74008
ENST00000367679.7	ENSG00000116161.18	CACYBP	13.977	21.6918	56.4784	25.6185
ENST00000367697.7	ENSG00000051620.11	HEBP2	4.58244	8.73784	8.26928	7.88256
ENST00000367701.9	ENSG00000185278.15	ZBTB37	1.20144	1.9598	2.44644	1.21619
ENST00000367833.7	ENSG00000143155.13	TIPRL	3.29963	5.6967	6.9633	3.57424
ENST00000367862.9	ENSG00000143190.23	POU2F1	3.41262	5.34053	14.6122	5.60191
ENST00000367866.7	ENSG00000143190.23	POU2F1	3.46149	5.41663	14.8195	5.68126
ENST00000367879.9	ENSG00000143179.16	UCK2	1.16771	2.12896	1.71063	1.74479
ENST00000367975.6	ENSG00000143252.14	SDHC	6.00391	9.97088	12.1258	6.19757
ENST00000367993.7	ENSG00000158864.12	NDUFS2	6.06418	11.1445	10.9054	6.81627
ENST00000368003.6	ENSG00000143222.12	UFC1	3.55468	6.37768	7.23563	7.97858
ENST00000368006.8	ENSG00000158796.17	DEDD	2.45455	4.07042	2.04524	1.67264
ENST00000368010.4	ENSG00000143256.5	PFDN2	12.2831	22.0938	9.78224	9.58459
ENST00000368073.7	ENSG00000132716.19	DCAF8	1.5391	2.91912	1.94909	1.71255
ENST00000368074.6	ENSG00000132716.19	DCAF8	1.60062	3.04113	2.03673	1.7941
ENST00000368076.1	ENSG00000162734.12	PEA15	4.87338	9.09952	2.04456	1.91014
ENST00000368077.5	ENSG00000162734.12	PEA15	4.98627	8.82549	2.11961	1.66471
ENST00000368090.5	ENSG00000143315.8	PIGM	27.2366	43.0918	99.0804	44.1435
ENST00000368209.9	ENSG00000143321.19	HDGF	7.37005	14.0783	14.1212	12.6982
ENST00000368219.1	ENSG00000143319.16	ISG20L2	3.33045	5.62408	5.14379	3.13729
ENST00000368232.8	ENSG00000160818.16	GPATCH4	1.42719	2.81228	3.75799	3.94622
ENST00000368233.3	ENSG00000163382.12	NAXE	7.61424	14.2849	8.99901	8.64688
ENST00000368234.7	ENSG00000163382.12	NAXE	10.9878	20.5111	14.7211	13.0478
ENST00000368235.8	ENSG00000163382.12	NAXE	10.9649	20.4829	14.2108	13.4279
ENST00000368259.6	ENSG00000163468.15	CCT3	16.9746	31.5915	28.1781	31.4394
ENST00000368289.6	ENSG00000093144.19	ECHDC1	1.93282	3.39758	2.52423	2.82489
ENST00000368291.6	ENSG00000093144.19	ECHDC1	1.66741	2.90909	2.22764	2.45159
ENST00000368302.3	ENSG00000116586.12	LAMTOR2	5.09386	9.95222	6.01195	5.28157
ENST00000368304.9	ENSG00000116586.12	LAMTOR2	5.00962	9.50385	5.66346	5.32692
ENST00000368305.9	ENSG00000116586.12	LAMTOR2	6.05484	11.6581	6.63871	6.43065
ENST00000368309.4	ENSG00000160803.8	UBQLN4	2.82854	5.40547	1.98548	1.96621
ENST00000368320.7	ENSG00000132680.11	KHDC4	5.14518	8.67052	7.65029	4.42019
ENST00000368321.8	ENSG00000132680.11	KHDC4	1.82838	3.28919	1.7348	1.84392
ENST00000368336.10	ENSG00000132676.16	DAP3	8.52311	15.0107	9.59659	6.68759
ENST00000368356.8	ENSG00000160752.14	FDPS	5.26993	9.85874	9.93007	10.0308
ENST00000368376.7	ENSG00000173171.14	MTX1	3.01104	5.74555	4.0233	3.79951
ENST00000368431.7	ENSG00000160688.19	FLAD1	2.197	3.93119	3.97003	2.9101
ENST00000368432.5	ENSG00000160688.19	FLAD1	1.94178	3.784	3.08433	2.87758
ENST00000368433.5	ENSG00000160688.19	FLAD1	5.06893	8.61394	8.31601	4.97024
ENST00000368436.1	ENSG00000173207.13	CKS1B	3.80098	6.62271	2.79487	3.00366
ENST00000368439.5	ENSG00000173207.13	CKS1B	13.2964	24.9506	13.483	13.0088
ENST00000368467.4	ENSG00000163344.6	PMVK	2.53247	4.8991	4.78222	4.13287
ENST00000368471.8	ENSG00000160710.17	ADAR	2.58745	4.90718	2.37711	2.33246
ENST00000368474.9	ENSG00000160710.17	ADAR	2.55243	4.83432	2.35073	2.3061
ENST00000368516.1	ENSG00000143612.20	C1orf43	9.876	17.977	8.63031	7.95982
ENST00000368518.5	ENSG00000143612.20	C1orf43	11.1903	19.6468	13.5231	9.47298
ENST00000368589.5	ENSG00000143543.15	JTB	9.63868	18.1868	19.1185	16.1909
ENST00000368608.3	ENSG00000189241.7	TSPYL1	3.24722	5.74707	7.51699	6.2018
ENST00000368621.5	ENSG00000143570.18	SLC39A1	4.20192	7.9562	4.75177	4.33125
ENST00000368623.7	ENSG00000143570.18	SLC39A1	3.71087	7.01874	4.19985	3.82697
ENST00000368630.7	ENSG00000160741.17	CRTC2	1.64443	3.11261	1.43452	1.41371
ENST00000368632.6	ENSG00000196591.12	HDAC2	6.39894	11.2967	7.04033	7.76476
ENST00000368633.2	ENSG00000160741.17	CRTC2	1.36236	2.62129	1.0403	1.04791
ENST00000368681.1	ENSG00000143621.17	ILF2	8.49103	15.4786	7.97103	6.49655
ENST00000368685.6	ENSG00000143553.11	SNAPIN	1.62176	2.94212	4.42615	4.91717
ENST00000368687.1	ENSG00000160679.13	CHTOP	5.0613	9.13083	5.78591	5.63952
ENST00000368690.7	ENSG00000160679.13	CHTOP	4.10721	7.43484	4.7597	4.73059
ENST00000368694.8	ENSG00000160679.13	CHTOP	4.25938	7.71944	4.94562	4.92012
ENST00000368759.5	ENSG00000107949.17	BCCIP	2.3331	4.42807	4.30796	4.65782
ENST00000368843.8	ENSG00000143376.14	SNX27	1.16844	1.95379	2.71858	1.69844
ENST00000368858.9	ENSG00000154473.18	BUB3	6.53529	11.6779	7.54632	7.58088
ENST00000368859.6	ENSG00000154473.18	BUB3	5.48649	9.98198	6.40691	5.61261
ENST00000368865.9	ENSG00000154473.18	BUB3	2.09102	3.7028	2.31498	2.07193
ENST00000368876.2	ENSG00000123505.18	AMD1	3.05824	5.57552	4.68707	4.87266
ENST00000368877.9	ENSG00000123505.18	AMD1	2.3909	4.25187	2.54426	2.6808
ENST00000368882.8	ENSG00000123505.18	AMD1	2.96928	5.42832	4.3935	4.5512
ENST00000368885.8	ENSG00000123505.18	AMD1	2.9699	5.42548	4.40035	4.56195
ENST00000368888.9	ENSG00000143398.20	PIP5K1A	4.07634	7.72256	2.99316	2.89787
ENST00000368890.8	ENSG00000143398.20	PIP5K1A	4.12458	7.81728	3.0706	2.97481
ENST00000368918.8	ENSG00000143458.12	GABPB2	9.35623	15.2351	20.3076	9.40018
ENST00000368954.9	ENSG00000143418.19	CERS2	4.00639	7.44129	3.97364	3.69129
ENST00000368988.5	ENSG00000107679.14	PLEKHA1	1.75588	3.03539	3.67786	2.28856
ENST00000368989.6	ENSG00000107679.14	PLEKHA1	1.80318	3.11777	3.77029	2.34377
ENST00000368990.7	ENSG00000107679.14	PLEKHA1	1.52509	2.49597	3.12428	1.59026
ENST00000369002.9	ENSG00000025796.14	SEC63	12.3279	19.3548	44.4928	18.8697
ENST00000369014.9	ENSG00000143420.18	ENSA	8.76008	15.4012	16.4299	11.9544
ENST00000369026.3	ENSG00000143384.13	MCL1	2.08458	3.99266	2.0747	1.99645
ENST00000369114.9	ENSG00000143401.15	ANP32E	2.63228	4.44317	4.23782	3.37154
ENST00000369144.8	ENSG00000107581.13	EIF3A	2.12346	3.86888	3.32698	3.18249
ENST00000369151.8	ENSG00000151893.15	CACUL1	1.85372	3.03634	4.10966	1.97816
ENST00000369183.9	ENSG00000165669.14	FAM204A	5.38188	8.33374	19.4415	8.31733
ENST00000369252.8	ENSG00000099204.20	ABLIM1	1.48199	2.60645	4.61868	1.94147
ENST00000369301.3	ENSG00000196865.4	NHLRC2	1.28434	2.18588	2.60009	1.51973
ENST00000369409.9	ENSG00000092621.12	PHGDH	11.9878	22.554	17.0106	16.7331
ENST00000369459.6	ENSG00000185515.14	BRCC3	1.12576	1.97955	2.03333	1.65455
ENST00000369462.5	ENSG00000185515.14	BRCC3	1.0819	1.90018	1.92232	1.58137
ENST00000369496.8	ENSG00000163399.16	ATP1A1	5.53654	10.4402	8.27639	8.08485
ENST00000369530.5	ENSG00000009307.16	CSDE1	5.65969	10.3112	7.97509	8.67904
ENST00000369535.5	ENSG00000213281.5	NRAS	2.70775	4.58197	3.35514	2.68509
ENST00000369541.4	ENSG00000116752.6	BCAS2	4.14757	7.70565	4.65934	5.26609
ENST00000369622.8	ENSG00000135316.18	SYNCRIP	1.43843	2.61315	2.71122	2.71595
ENST00000369653.8	ENSG00000102178.13	UBL4A	2.16761	4.20845	3.04507	2.52535
ENST00000369660.9	ENSG00000102178.13	UBL4A	3.33061	6.33018	4.57739	4.53826
ENST00000369681.10	ENSG00000065615.14	CYB5R4	1.09572	1.82269	1.98349	1.07725
ENST00000369724.5	ENSG00000013392.8	RWDD2A	1.05945	1.8267	2.38694	1.37473
ENST00000369799.10	ENSG00000168710.18	AHCYL1	4.26865	7.38356	6.8412	4.14206
ENST00000369847.4	ENSG00000156374.16	PCGF6	1.09038	1.97718	1.46219	1.5396
ENST00000369850.10	ENSG00000196924.18	FLNA	3.24442	6.16	2.09346	2.13191
ENST00000369851.7	ENSG00000065135.12	GNAI3	2.54362	4.25091	4.57061	2.83324
ENST00000369856.8	ENSG00000196924.18	FLNA	3.34288	6.34543	2.15997	2.20051
ENST00000369937.5	ENSG00000107874.11	CUEDC2	5.05641	9.45678	3.61965	3.54322
ENST00000369974.6	ENSG00000184216.14	IRAK1	10.5524	19.7848	9.17661	7.93641
ENST00000369977.8	ENSG00000196586.16	MYO6	2.03924	3.43917	3.06571	1.83202
ENST00000369980.8	ENSG00000184216.14	IRAK1	10.248	19.3073	8.91508	7.67291
ENST00000369981.7	ENSG00000196586.16	MYO6	2.0214	3.40881	3.03935	1.81613
ENST00000369985.9	ENSG00000196586.16	MYO6	2.05641	3.46858	3.09374	1.84985
ENST00000370021.1	ENSG00000134186.12	PRPF38B	1.60773	2.99624	1.47008	1.51516
ENST00000370025.9	ENSG00000134186.12	PRPF38B	1.48944	2.72236	1.74244	1.44576
ENST00000370033.9	ENSG00000120029.13	ARMH3	1.89385	3.22816	4.0837	2.357
ENST00000370110.5	ENSG00000107833.10	NPM3	5.34361	9.84589	11.161	10.1084
ENST00000370152.8	ENSG00000156875.14	MFSD14A	1.8067	3.2419	1.42189	1.52232
ENST00000370238.8	ENSG00000023909.10	GCLM	8.79824	14.0975	27.135	11.4627
ENST00000370267.1	ENSG00000117505.13	DR1	2.387	4.47509	2.17072	2.24787
ENST00000370272.9	ENSG00000117505.13	DR1	2.51902	4.36126	4.75847	2.86713
ENST00000370298.9	ENSG00000143033.18	MTF2	1.18139	2.25479	1.45066	1.57413
ENST00000370303.4	ENSG00000143033.18	MTF2	1.17282	2.21949	1.19385	1.32
ENST00000370321.8	ENSG00000122406.14	RPL5	96.3875	177.58	167.177	176.373
ENST00000370355.3	ENSG00000099194.6	SCD	2.8976	5.32704	8.27117	8.41953
ENST00000370372.7	ENSG00000196072.12	BLOC1S2	5.14133	8.90451	9.75363	5.89343
ENST00000370471.7	ENSG00000102081.14	FMR1	8.76867	13.4879	7.76819	5.2711
ENST00000370475.8	ENSG00000102081.14	FMR1	7.43232	11.5507	6.51498	4.64453
ENST00000370477.5	ENSG00000102081.14	FMR1	9.95314	15.2215	8.5521	5.28376
ENST00000370542.1	ENSG00000143013.13	LMO4	1.32724	2.47498	2.41938	2.53296
ENST00000370554.5	ENSG00000183291.17	SELENOF	13.4856	23.9212	12.2674	14.7039
ENST00000370558.8	ENSG00000097033.14	SH3GLB1	1.65181	2.79199	2.29451	1.46829
ENST00000370574.4	ENSG00000117174.11	ZNHIT6	1.23509	2.114	1.7001	1.15688
ENST00000370651.7	ENSG00000285976.2	AL135905.2	1.55198	2.78388	1.75297	1.86168
ENST00000370654.6	ENSG00000117133.11	RPF1	1.97021	3.65742	2.23318	2.58552
ENST00000370656.5	ENSG00000117133.11	RPF1	1.25726	2.41909	1.55048	1.22268
ENST00000370767.5	ENSG00000162613.16	FUBP1	1.4677	2.63417	2.31431	2.57273
ENST00000370768.6	ENSG00000162613.16	FUBP1	1.56668	2.82709	2.47707	2.79891
ENST00000370823.7	ENSG00000101181.17	MTG2	5.32719	8.95116	8.16667	4.12637
ENST00000370854.7	ENSG00000171307.19	ZDHHC16	1.10072	2.15804	1.73456	1.66555
ENST00000370874.2	ENSG00000123728.10	RAP2C	2.13624	3.40141	6.48779	3.17099
ENST00000370920.8	ENSG00000132485.14	ZRANB2	3.75808	6.51794	3.92007	4.11048
ENST00000370949.1	ENSG00000116754.13	SRSF11	4.93802	8.97461	3.73788	4.03
ENST00000370950.7	ENSG00000116754.13	SRSF11	4.67195	8.4277	3.5752	3.83955
ENST00000370951.5	ENSG00000116754.13	SRSF11	5.0302	9.18666	3.58054	3.63591
ENST00000370976.7	ENSG00000116729.14	WLS	1.9172	3.32003	1.81853	1.88889
ENST00000370990.5	ENSG00000142864.14	SERBP1	17.5191	32.5093	15.479	16.3426
ENST00000370994.8	ENSG00000142864.14	SERBP1	8.33573	15.2683	10.7115	9.3985
ENST00000370995.6	ENSG00000142864.14	SERBP1	13.4757	24.9957	13.8319	14.7725
ENST00000371097.8	ENSG00000196233.13	LCOR	2.50567	3.68089	10.0967	3.75304
ENST00000371103.8	ENSG00000196233.13	LCOR	15.4147	24.2506	64.2982	25.7788
ENST00000371141.8	ENSG00000124222.22	STX16	4.96475	8.60474	5.59238	3.55004
ENST00000371142.9	ENSG00000077147.16	TM9SF3	2.10739	3.81735	1.60764	1.68454
ENST00000371144.7	ENSG00000101972.18	STAG2	3.28692	5.775	1.66589	1.57079
ENST00000371145.7	ENSG00000101972.18	STAG2	3.20378	5.62295	1.62477	1.53347
ENST00000371146.5	ENSG00000162607.13	USP1	2.80662	5.07359	2.17827	2.34284
ENST00000371157.7	ENSG00000101972.18	STAG2	5.2808	9.16644	5.47963	3.95927
ENST00000371160.5	ENSG00000101972.18	STAG2	5.2275	9.0771	5.43001	3.92158
ENST00000371187.7	ENSG00000162599.17	NFIA	2.00224	3.05034	8.28039	3.23117
ENST00000371222.4	ENSG00000177606.7	JUN	6.44564	12.0614	3.72082	3.4914
ENST00000371244.9	ENSG00000162409.11	PRKAA2	5.92773	9.19778	22.1276	9.0743
ENST00000371370.8	ENSG00000116212.15	LRRC42	3.46285	6.46455	1.68576	1.57402
ENST00000371466.4	ENSG00000162385.11	MAGOH	8.79359	16.0301	7.11022	6.54709
ENST00000371470.8	ENSG00000162385.11	MAGOH	8.99542	16.3221	6.79389	6.50076
ENST00000371472.6	ENSG00000165802.22	NSMF	1.82442	3.36359	1.8752	1.69368
ENST00000371473.7	ENSG00000165802.22	NSMF	2.10577	4.03347	2.60731	2.42475
ENST00000371474.7	ENSG00000165802.22	NSMF	2.17311	4.15462	2.6493	2.46723
ENST00000371475.8	ENSG00000165802.22	NSMF	2.44508	4.66109	3.03885	2.81581
ENST00000371485.8	ENSG00000138180.16	CEP55	1.06436	1.95408	1.25894	1.52842
ENST00000371538.5	ENSG00000162377.6	COA7	5.44394	8.92877	9.35892	4.68949
ENST00000371554.2	ENSG00000096384.20	HSP90AB1	10.1474	18.315	22.9259	22.5544
ENST00000371558.7	ENSG00000077721.16	UBE2A	4.76789	8.93634	4.05634	4.67042
ENST00000371586.6	ENSG00000154222.14	CC2D1B	2.44903	4.18915	4.649	2.41642
ENST00000371646.10	ENSG00000096384.20	HSP90AB1	10.9064	19.6719	24.453	23.9671
ENST00000371714.5	ENSG00000117859.19	OSBPL9	1.72575	3.21785	1.25515	1.46404
ENST00000371785.5	ENSG00000122140.11	MRPS2	3.66443	6.95912	5.48078	5.75778
ENST00000371873.9	ENSG00000162368.13	CMPK1	2.3817	4.24411	1.9225	1.98464
ENST00000371937.8	ENSG00000123472.12	ATPAF1	2.82585	4.97974	2.86418	3.21961
ENST00000371984.8	ENSG00000085998.14	POMGNT1	2.30353	4.34915	1.44628	1.40581
ENST00000372014.5	ENSG00000180992.7	MRPL14	3.25105	6.05126	11.7866	11.3536
ENST00000372052.8	ENSG00000132780.17	NASP	6.94509	12.9382	7.79204	8.07962
ENST00000372064.8	ENSG00000112715.23	VEGFA	1.74175	3.15062	1.16884	1.12552
ENST00000372077.8	ENSG00000112715.23	VEGFA	1.76844	3.20649	1.19308	1.14649
ENST00000372146.5	ENSG00000125484.12	GTF3C4	1.33899	2.2239	1.86006	1.21333
ENST00000372208.7	ENSG00000130717.13	UCK1	1.99079	3.77498	1.82493	1.83511
ENST00000372210.7	ENSG00000130717.13	UCK1	2.05951	3.86927	1.86927	1.8839
ENST00000372211.7	ENSG00000130717.13	UCK1	2.00521	3.77142	1.83152	1.83483
ENST00000372215.5	ENSG00000130717.13	UCK1	2.01435	3.78991	1.83665	1.83711
ENST00000372247.6	ENSG00000187147.18	RNF220	1.38883	2.60651	1.66068	1.45763
ENST00000372257.7	ENSG00000117419.16	ERI3	4.27656	8.00462	4.4515	4.41166
ENST00000372324.5	ENSG00000117411.16	B4GALT2	8.20981	13.3506	7.2248	5.24205
ENST00000372344.6	ENSG00000171453.20	POLR1C	1.50537	2.69231	3.21109	2.8229
ENST00000372351.7	ENSG00000130713.16	EXOSC2	5.32962	8.97718	7.67887	5.53185
ENST00000372352.7	ENSG00000130713.16	EXOSC2	5.20961	8.79346	7.48978	5.39264
ENST00000372358.10	ENSG00000130713.16	EXOSC2	5.14122	8.70661	7.37693	5.32621
ENST00000372360.9	ENSG00000138326.21	RPS24	79.1538	143.296	118.728	154.878
ENST00000372382.8	ENSG00000157514.16	TSC22D3	4.33004	8.33333	3	2.97778
ENST00000372383.8	ENSG00000157514.16	TSC22D3	6.56071	12.1925	4.8936	4.7298
ENST00000372384.6	ENSG00000157514.16	TSC22D3	6.75068	12.5491	5.02821	4.86078
ENST00000372390.8	ENSG00000157514.16	TSC22D3	8.15406	15.1866	6.10326	5.88239
ENST00000372397.6	ENSG00000157514.16	TSC22D3	7.97433	14.9112	5.7848	5.61303
ENST00000372480.1	ENSG00000148335.14	NTMT1	1.28672	2.25264	2.37603	2.19624
ENST00000372483.8	ENSG00000148335.14	NTMT1	1.1347	2.03196	2.28995	2.01826
ENST00000372521.9	ENSG00000177868.12	SVBP	1.82754	3.0397	3.91563	3.19975
ENST00000372524.5	ENSG00000165655.17	ZNF503	4.47097	8.15356	3.54682	2.87453
ENST00000372554.8	ENSG00000148341.17	SH3GLB2	2.63659	5.01714	2.58216	2.30242
ENST00000372556.3	ENSG00000127125.9	PPCS	1.41709	2.4649	1.43438	1.40793
ENST00000372564.7	ENSG00000148341.17	SH3GLB2	1.90775	3.61892	1.83428	1.66052
ENST00000372571.5	ENSG00000198815.9	FOXJ3	1.38728	2.36557	2.41146	1.59749
ENST00000372572.5	ENSG00000198815.9	FOXJ3	1.21622	2.07139	2.0314	1.36292
ENST00000372573.5	ENSG00000198815.9	FOXJ3	1.22551	2.08817	2.04691	1.37359
ENST00000372616.1	ENSG00000171793.16	CTPS1	2.61051	5.01768	2.26179	2.46611
ENST00000372634.1	ENSG00000166681.14	BEX3	17.9548	32.7287	29.7261	29.7048
ENST00000372635.1	ENSG00000166681.14	BEX3	16.1393	29.3943	26.76	26.7351
ENST00000372645.3	ENSG00000166681.14	BEX3	16.8289	30.6129	28.4693	27.6919
ENST00000372648.10	ENSG00000107021.16	TBC1D13	3.14582	5.48391	8.62403	3.52231
ENST00000372687.4	ENSG00000156671.15	SAMD8	2.40756	3.99928	4.16022	1.99712
ENST00000372688.8	ENSG00000119335.16	SET	11.585	20.825	11.4488	9.7375
ENST00000372692.8	ENSG00000119335.16	SET	13.2113	24.1685	14.5567	14.8417
ENST00000372710.3	ENSG00000244274.7	DBNDD2	4.6815	8.64336	2.02684	2.09675
ENST00000372712.6	ENSG00000244274.7	DBNDD2	4.36263	8.01367	1.87956	1.94336
ENST00000372717.5	ENSG00000244274.7	DBNDD2	5.39552	10.0158	2.42703	2.42289
ENST00000372720.7	ENSG00000244274.7	DBNDD2	4.45541	8.22095	1.93514	1.99932
ENST00000372722.7	ENSG00000244274.7	DBNDD2	5.2756	9.77186	2.3647	2.3622
ENST00000372723.7	ENSG00000244274.7	DBNDD2	5.9248	10.9158	2.56222	2.64637
ENST00000372759.4	ENSG00000084073.9	ZMPSTE24	1.68897	3.17182	1.86987	2.02085
ENST00000372792.7	ENSG00000131236.17	CAP1	7.79262	13.325	19.3002	9.45852
ENST00000372798.5	ENSG00000131236.17	CAP1	3.59731	6.77273	2.09027	2.58323
ENST00000372805.7	ENSG00000131236.17	CAP1	6.25406	10.9761	14.0686	6.81904
ENST00000372813.4	ENSG00000025772.8	TOMM34	3.67444	6.85801	3.33773	3.10548
ENST00000372856.7	ENSG00000090621.14	PABPC4	1.90083	3.56716	3.36252	3.54693
ENST00000372857.7	ENSG00000090621.14	PABPC4	1.96127	3.65606	3.46111	3.59239
ENST00000372858.8	ENSG00000090621.14	PABPC4	1.93983	3.61955	3.45145	3.56797
ENST00000372862.7	ENSG00000090621.14	PABPC4	2.16241	4.07371	3.82746	4.09761
ENST00000372876.2	ENSG00000124659.7	TBCC	1.33333	2.23676	2.99377	2.25919
ENST00000372890.6	ENSG00000167112.10	TRUB2	8.47465	13.9766	17.3606	9.71963
ENST00000372950.6	ENSG00000213551.7	DNAJC9	1.80558	3.27986	2.74324	2.9782
ENST00000372977.8	ENSG00000137413.16	TAF8	5.87554	9.73521	12.9677	6.44316
ENST00000373001.4	ENSG00000116954.8	RRAGC	2.99701	4.93731	4.78731	2.53284
ENST00000373019.5	ENSG00000183431.12	SF3A3	3.8929	6.89254	5.30292	4.19762
ENST00000373036.5	ENSG00000188786.10	MTF1	1.36555	2.18889	4.16053	1.90285
ENST00000373044.3	ENSG00000196449.4	YRDC	6.00433	11.0395	2.65024	2.33514
ENST00000373055.6	ENSG00000134690.11	CDCA8	1.76287	3.46456	2.24219	2.10422
ENST00000373130.7	ENSG00000196182.10	STK40	2.97684	5.24593	1.72071	1.31073
ENST00000373132.3	ENSG00000196182.10	STK40	3.15967	5.50967	2.04309	1.38895
ENST00000373150.8	ENSG00000116871.15	MAP7D1	3.12666	5.90948	1.56318	1.54062
ENST00000373151.6	ENSG00000116871.15	MAP7D1	3.07373	5.8378	1.54649	1.51068
ENST00000373159.1	ENSG00000054116.12	TRAPPC3	2.45671	4.3073	2.35144	1.86248
ENST00000373162.5	ENSG00000054116.12	TRAPPC3	3.41043	6.26161	3.16588	2.97251
ENST00000373163.5	ENSG00000054116.12	TRAPPC3	4.06316	7.58526	3.77053	3.69368
ENST00000373165.7	ENSG00000147180.16	ZNF711	3.45865	5.5302	2.69391	2.05336
ENST00000373166.8	ENSG00000054116.12	TRAPPC3	4.62061	8.64247	4.43872	4.50117
ENST00000373178.5	ENSG00000116863.11	ADPRHL2	2.14182	4.03152	1.68606	1.70545
ENST00000373210.4	ENSG00000134698.11	AGO4	3.89052	6.08568	4.47848	2.21001
ENST00000373232.8	ENSG00000180817.12	PPA1	12.6491	22.7854	15.1224	16.4028
ENST00000373238.5	ENSG00000079332.15	SAR1A	1.74458	3.12647	2.20614	2.33199
ENST00000373241.9	ENSG00000079332.15	SAR1A	20.0225	31.8502	63.9759	28.2479
ENST00000373242.6	ENSG00000079332.15	SAR1A	19.7512	31.4112	63.1217	27.8629
ENST00000373255.9	ENSG00000099284.14	MACROH2A2	2.69342	5.08027	2.27809	2.09425
ENST00000373264.5	ENSG00000136807.14	CDK9	1.08985	2.0556	1.23288	1.0697
ENST00000373312.4	ENSG00000136830.12	NIBAN2	2.39558	4.6879	1.51941	1.22101
ENST00000373314.7	ENSG00000136830.12	NIBAN2	2.43974	4.80633	1.56903	1.26337
ENST00000373365.5	ENSG00000124767.7	GLO1	15.6015	28.3608	19.0888	19.9494
ENST00000373382.5	ENSG00000122958.15	VPS26A	1.81351	3.1899	1.68928	2.00713
ENST00000373391.6	ENSG00000156639.12	ZFAND3	1.60967	3.05433	1.18667	1.12567
ENST00000373449.7	ENSG00000004455.17	AK2	4.28643	7.88404	4.85178	5.11485
ENST00000373475.10	ENSG00000116497.18	S100PBP	1.27329	2.26262	2.0256	1.22114
ENST00000373476.5	ENSG00000116497.18	S100PBP	1.39319	2.43326	2.41639	1.35854
ENST00000373477.8	ENSG00000134684.10	YARS1	10.6911	19.7303	5.30491	5.12264
ENST00000373493.10	ENSG00000162521.19	RBBP4	10.7487	17.384	31.2376	14.3812
ENST00000373510.9	ENSG00000160062.15	ZBTB8A	86.7172	138.453	323.15	141.369
ENST00000373538.8	ENSG00000136933.17	RABEPK	2.46587	4.51916	1.82036	1.80359
ENST00000373548.8	ENSG00000116478.12	HDAC1	5.33821	9.8838	6.23193	6.17194
ENST00000373570.8	ENSG00000136942.15	RPL35	129.947	235.47	196.289	181.443
ENST00000373585.8	ENSG00000107625.13	DDX50	2.4548	4.53	1.636	1.814
ENST00000373586.1	ENSG00000084623.11	EIF3I	17.1723	30.9931	21.1009	17.022
ENST00000373605.7	ENSG00000101363.12	MANBAL	1.70167	3.22884	1.75026	1.58777
ENST00000373606.7	ENSG00000101363.12	MANBAL	2.43082	4.60895	2.24192	2.23612
ENST00000373616.9	ENSG00000137409.19	MTCH1	7.92918	15.1207	9.47731	9.35461
ENST00000373627.9	ENSG00000137409.19	MTCH1	7.86673	14.9956	9.26702	9.13327
ENST00000373699.6	ENSG00000137168.8	PPIL1	4.45479	8.27525	5.45611	6.07129
ENST00000373715.11	ENSG00000112081.17	SRSF3	5.32695	9.39626	11.3348	11.5299
ENST00000373723.9	ENSG00000148187.18	MRRF	1.04766	2.03489	1.73787	1.86468
ENST00000373731.7	ENSG00000112078.14	KCTD20	4.96155	8.43396	8.53205	4.60357
ENST00000373747.7	ENSG00000134644.15	PUM1	1.72404	3.10458	1.22925	1.2045
ENST00000373768.4	ENSG00000119421.7	NDUFA8	4.09838	7.44956	8.92653	10.1357
ENST00000373795.7	ENSG00000116350.17	SRSF4	1.46629	2.74902	1.74902	1.89735
ENST00000373809.2	ENSG00000170312.16	CDK1	6.83313	12.4696	6.64516	6.71278
ENST00000373812.8	ENSG00000198492.16	YTHDF2	3.61429	6.74189	2.83048	2.93912
ENST00000373825.7	ENSG00000096063.16	SRPK1	2.58431	4.77387	2.76421	3.24431
ENST00000373832.5	ENSG00000180198.16	RCC1	3.63805	6.87412	4.96492	5.00248
ENST00000373833.10	ENSG00000180198.16	RCC1	3.14492	5.9184	4.42455	4.45269
ENST00000373840.9	ENSG00000119396.11	RAB14	1.40068	2.5176	1.52604	1.64851
ENST00000373852.9	ENSG00000101084.18	RAB5IF	3.55293	6.56994	7.33459	7.54159
ENST00000373856.7	ENSG00000147140.16	NONO	5.09896	9.44219	8.26875	8.35313
ENST00000373872.8	ENSG00000118707.10	TGIF2	1.08781	1.89134	2.11131	1.43172
ENST00000373874.6	ENSG00000118707.10	TGIF2	1.07403	1.86768	2.08656	1.41766
ENST00000373895.7	ENSG00000108064.11	TFAM	3.03909	5.49691	2.52058	2.34465
ENST00000373909.7	ENSG00000117748.10	RPA2	5.26443	9.8596	3.87252	4.50818
ENST00000373912.8	ENSG00000117748.10	RPA2	6.54959	12.2464	5.37966	5.95199
ENST00000373930.4	ENSG00000106780.9	MEGF9	2.17749	3.58549	3.22512	1.69598
ENST00000373944.8	ENSG00000122952.17	ZWINT	3.51185	6.22737	4.62608	4.89009
ENST00000374023.8	ENSG00000196821.10	ILRUN	1.26055	2.41342	1.09707	1.15264
ENST00000374026.7	ENSG00000196821.10	ILRUN	1.26968	2.43299	1.11534	1.16639
ENST00000374076.8	ENSG00000186501.14	TMEM222	2.07071	3.94869	1.6383	1.56008
ENST00000374104.7	ENSG00000244462.8	RBM12	1.18899	2.18285	1.66711	1.7452
ENST00000374114.8	ENSG00000244462.8	RBM12	1.05312	1.94116	1.51151	1.58465
ENST00000374242.9	ENSG00000148153.14	INIP	4.65743	7.62412	9.58376	4.28908
ENST00000374266.7	ENSG00000142684.9	ZNF593	3.50549	6.37677	6.93878	5.72214
ENST00000374291.5	ENSG00000117632.23	STMN1	16.4896	30.0658	17.8868	16.6201
ENST00000374298.3	ENSG00000127423.10	AUNIP	1.426	2.50969	2.9896	1.68983
ENST00000374303.7	ENSG00000117640.18	MTFR1L	1.6332	2.98873	2.00564	1.87807
ENST00000374379.9	ENSG00000169504.15	CLIC4	4.71802	8.3904	2.49718	2.72672
ENST00000374399.9	ENSG00000001461.17	NIPAL3	7.01322	10.8192	23.4541	9.96239
ENST00000374524.1	ENSG00000057757.10	PITHD1	2.49032	4.68706	2.41751	2.23005
ENST00000374541.4	ENSG00000070159.14	PTPN3	2.53782	4.48889	7.78607	2.90437
ENST00000374550.8	ENSG00000142676.14	RPL11	80.0303	148.325	140.144	156.803
ENST00000374583.1	ENSG00000181191.11	PJA1	1.01747	1.91825	1.43218	1.41955
ENST00000374584.3	ENSG00000181191.11	PJA1	1.06623	2.01135	1.63623	1.60549
ENST00000374704.8	ENSG00000108100.18	CCNY	1.06394	1.84942	1.64496	1.19933
ENST00000374741.4	ENSG00000204237.5	OXLD1	3.62579	6.7673	5.9261	5.29245
ENST00000374935.7	ENSG00000075151.20	EIF4G3	4.71757	7.47341	4.30111	3.06324
ENST00000374948.6	ENSG00000089685.15	BIRC5	7.41595	13.6896	10.1701	8.98282
ENST00000374990.6	ENSG00000106799.13	TGFBR1	1.90733	3.00262	1.54538	1.14968
ENST00000374994.9	ENSG00000106799.13	TGFBR1	1.70837	2.68649	1.37883	1.03035
ENST00000375095.2	ENSG00000181264.8	TLCD5	2.34959	4.00507	5.63496	3.15017
ENST00000375199.7	ENSG00000127463.15	EMC1	2.10967	3.6978	3.01406	1.90549
ENST00000375245.8	ENSG00000165322.18	ARHGAP12	1.12185	1.9066	3.49425	1.35526
ENST00000375250.9	ENSG00000165322.18	ARHGAP12	1.13271	1.92591	3.52493	1.36658
ENST00000375340.10	ENSG00000072501.18	SMC1A	1.4227	2.60318	1.43902	1.54376
ENST00000375370.10	ENSG00000198176.13	TFDP1	2.0489	3.74981	2.33397	2.39879
ENST00000375379.7	ENSG00000126012.11	KDM5C	1.45137	2.79977	1.42601	1.25305
ENST00000375383.7	ENSG00000126012.11	KDM5C	1.45323	2.80746	1.44405	1.26596
ENST00000375401.7	ENSG00000126012.11	KDM5C	1.61575	3.09038	1.73383	1.55954
ENST00000375571.6	ENSG00000101367.9	MAPRE1	2.508	4.38305	3.95041	3.89535
ENST00000375643.7	ENSG00000196305.17	IARS1	6.51686	12.0324	3.88786	4.54006
ENST00000375646.5	ENSG00000095787.23	WAC	3.71356	6.83172	1.51816	1.58759
ENST00000375664.8	ENSG00000095787.23	WAC	5.50971	9.52018	9.06922	5.22826
ENST00000375749.8	ENSG00000101346.14	POFUT1	1.93971	3.35177	3.28459	1.96517
ENST00000375802.7	ENSG00000099246.16	RAB18	1.62825	2.75812	1.06006	1.14773
ENST00000375812.8	ENSG00000087191.13	PSMC5	4.24715	7.858	6.17214	6.4856
ENST00000375856.5	ENSG00000185950.9	IRS2	3.96714	6.38627	11.0715	4.68449
ENST00000375897.7	ENSG00000107897.19	ACBD5	1.21884	2.07143	2.35283	1.47627
ENST00000375901.5	ENSG00000107897.19	ACBD5	1.36156	2.31542	2.65011	1.66612
ENST00000375905.8	ENSG00000107897.19	ACBD5	1.31557	2.23603	2.54536	1.59917
ENST00000375972.7	ENSG00000136758.18	YME1L1	1.82234	3.40064	1.68601	2.04094
ENST00000376016.7	ENSG00000136758.18	YME1L1	5.55253	9.57484	8.86874	5.49053
ENST00000376263.8	ENSG00000165119.21	HNRNPK	16.8303	30.5208	21.2486	22.0949
ENST00000376281.8	ENSG00000165119.21	HNRNPK	16.7321	30.342	20.9945	21.8384
ENST00000376327.6	ENSG00000102007.11	PLP2	6.67604	13.3902	1.87659	1.89837
ENST00000376395.9	ENSG00000135018.14	UBQLN1	2.56555	4.7189	1.74683	2.08379
ENST00000376488.7	ENSG00000068308.13	OTUD5	1.91787	3.55518	1.80342	1.81382
ENST00000376588.4	ENSG00000135069.14	PSAT1	16.1624	29.3601	13.7556	14.8943
ENST00000376649.8	ENSG00000177192.14	PUS1	4.80223	8.08515	8.61386	5.08441
ENST00000376745.9	ENSG00000172531.15	PPP1CA	3.82746	7.16338	6.19507	5.73732
ENST00000376759.8	ENSG00000102317.18	RBM3	8.29462	14.5248	13.7987	9.707
ENST00000376817.8	ENSG00000204628.12	RACK1	59.1421	109.522	144.556	148.591
ENST00000376874.9	ENSG00000188026.13	RILPL1	5.05773	8.03052	17.1371	7.07096
ENST00000377036.2	ENSG00000160049.12	DFFA	3.71327	6.95078	2.6719	2.76034
ENST00000377038.8	ENSG00000160049.12	DFFA	15.8	26.3033	33.7466	15.476
ENST00000377223.6	ENSG00000162441.12	LZIC	29.1143	45.9763	105.553	45.9224
ENST00000377326.7	ENSG00000133895.15	MEN1	1.02255	1.93966	1.32614	1.45125
ENST00000377387.5	ENSG00000168066.20	SF1	3.89579	7.31331	3.20876	3.19416
ENST00000377390.7	ENSG00000168066.20	SF1	3.72269	7.02104	3.23926	3.14875
ENST00000377394.7	ENSG00000168066.20	SF1	4.05152	7.61584	3.3421	3.28777
ENST00000377403.6	ENSG00000049239.12	H6PD	5.91121	9.28999	19.5923	8.53133
ENST00000377411.5	ENSG00000180758.12	GPR157	5.38414	8.995	10.0618	5.13761
ENST00000377474.4	ENSG00000178695.6	KCTD12	1.94976	3.24013	3.50722	3.21878
ENST00000377526.4	ENSG00000115307.17	AUP1	5.66026	11.0055	5.23679	5.82841
ENST00000377604.8	ENSG00000182872.16	RBM10	1.19582	2.2129	1.51531	1.58039
ENST00000377698.4	ENSG00000137124.8	ALDH1B1	2.68781	4.66105	5.7334	3.5745
ENST00000377773.9	ENSG00000175768.13	TOMM5	6.51425	11.7435	12.2429	11.487
ENST00000377797.7	ENSG00000070814.21	TCOF1	3.04986	5.96663	2.27856	2.31743
ENST00000377808.9	ENSG00000073584.20	SMARCE1	3.30422	6.00639	3.29612	3.69706
ENST00000377943.9	ENSG00000125870.11	SNRPB2	1.99748	3.65784	3.63516	4.05545
ENST00000377953.4	ENSG00000204922.5	UQCC3	2.35722	4.04309	7.02077	4.21184
ENST00000377970.6	ENSG00000136997.19	MYC	5.30128	9.70596	5.95277	5.96936
ENST00000378209.7	ENSG00000169598.15	DFFB	3.34886	5.57086	7.87611	4.60687
ENST00000378215.8	ENSG00000105323.17	HNRNPUL1	1.88963	3.48061	3.30003	3.55082
ENST00000378251.3	ENSG00000130764.10	LRRC47	2.1934	3.73663	4.32682	2.69689
ENST00000378322.7	ENSG00000116213.16	WRAP73	2.68453	5.14321	1.96395	1.95593
ENST00000378444.9	ENSG00000183337.17	BCOR	1.22637	2.25156	1.55999	1.59922
ENST00000378455.8	ENSG00000183337.17	BCOR	1.28547	2.362	1.66372	1.71169
ENST00000378474.3	ENSG00000165175.15	MID1IP1	2.77754	5.22775	3.48252	2.92956
ENST00000378551.6	ENSG00000138032.21	PPM1B	40.3305	64.0175	156.258	64.9278
ENST00000378586.5	ENSG00000136146.15	MED4	1.32473	2.53763	1.54409	1.75376
ENST00000378609.9	ENSG00000078369.18	GNB1	7.95035	14.154	4.8172	4.69829
ENST00000378665.1	ENSG00000164405.11	UQCRQ	25.0786	46.2513	38.6667	36.8803
ENST00000378667.1	ENSG00000164405.11	UQCRQ	35.1098	64.757	54.4042	51.7617
ENST00000378670.8	ENSG00000164405.11	UQCRQ	13.0369	23.5178	22.6196	18.5064
ENST00000378679.7	ENSG00000164403.14	SHROOM1	185.582	306.101	676.305	322.173
ENST00000378700.8	ENSG00000172201.12	ID4	1.68079	2.94886	1.95196	1.85692
ENST00000378755.9	ENSG00000197785.14	ATAD3A	3.83953	7.19954	4.8334	3.96591
ENST00000378756.8	ENSG00000197785.14	ATAD3A	4.06855	7.65323	5.11895	4.21371
ENST00000378852.7	ENSG00000166181.13	API5	2.33665	4.26071	2.97738	3.22623
ENST00000378853.3	ENSG00000175756.13	AURKAIP1	9.91076	19.2288	23.3581	18.6259
ENST00000378883.5	ENSG00000125885.13	MCM8	2.67534	4.57011	6.8984	3.36076
ENST00000378886.6	ENSG00000125885.13	MCM8	2.64893	4.49817	6.72953	3.30021
ENST00000378887.3	ENSG00000205138.3	SDHAF1	1.04301	1.99552	2.25179	1.90054
ENST00000378888.10	ENSG00000107404.20	DVL1	4.06477	7.71035	2.87561	2.49455
ENST00000378891.9	ENSG00000107404.20	DVL1	4.52547	8.61675	3.1747	2.76752
ENST00000378892.5	ENSG00000147955.17	SIGMAR1	4.40299	8.33582	7.94087	7.0775
ENST00000378896.7	ENSG00000125885.13	MCM8	2.55494	4.37925	6.5629	3.21019
ENST00000378900.6	ENSG00000151465.14	CDC123	4.12554	7.90451	5.17275	5.16953
ENST00000378954.9	ENSG00000119787.14	ATL2	1.53128	2.63381	3.05915	2.01919
ENST00000378959.9	ENSG00000164967.10	RPP25L	2.40643	4.41561	7.16648	6.76119
ENST00000379095.4	ENSG00000182768.8	NGRN	5.85614	9.84577	9.21172	5.4092
ENST00000379155.9	ENSG00000164978.18	NUDT2	1.67433	3.26274	2.32068	2.33766
ENST00000379158.7	ENSG00000164978.18	NUDT2	1.68506	3.29087	2.30993	2.32798
ENST00000379245.8	ENSG00000171055.15	FEZ2	1.06059	1.80487	1.23187	1.25429
ENST00000379254.5	ENSG00000130066.16	SAT1	13.8916	25.6171	1.85698	1.91465
ENST00000379270.4	ENSG00000130066.16	SAT1	14.1654	26.2387	1.95583	1.98778
ENST00000379378.8	ENSG00000205250.9	E2F4	3.40019	6.28355	3.30963	2.80939
ENST00000379404.5	ENSG00000102172.16	SMS	5.90622	10.5618	3.97442	4.52003
ENST00000379485.2	ENSG00000165572.8	KBTBD6	129.933	236.583	351.032	250.479
ENST00000379638.9	ENSG00000129625.13	REEP5	2.9142	5.28035	4.61124	2.86897
ENST00000379661.8	ENSG00000140854.13	KATNB1	1.42682	2.68017	2.23462	2.1517
ENST00000379704.7	ENSG00000107262.24	BAG1	1.2937	2.49601	3.06034	2.92192
ENST00000379772.3	ENSG00000101220.17	C20orf27	1.01751	1.90186	5.68594	4.52626
ENST00000379834.7	ENSG00000124784.9	RIOK1	1.21506	2.27433	1.32078	1.4149
ENST00000379887.9	ENSG00000166233.15	ARIH1	18.0349	29.6399	59.3773	29.8645
ENST00000380041.8	ENSG00000047634.15	SCML1	4.27062	7.65142	2.66909	3.11019
ENST00000380043.7	ENSG00000047634.15	SCML1	4.3503	7.80417	2.72252	3.17922
ENST00000380045.7	ENSG00000047634.15	SCML1	4.59149	8.23824	2.87565	3.35997
ENST00000380071.8	ENSG00000133119.13	RFC3	1.87505	3.40651	2.18178	2.57223
ENST00000380084.8	ENSG00000102054.17	RBBP7	10.1312	18.4614	10.483	11.6088
ENST00000380087.6	ENSG00000102054.17	RBBP7	9.48928	17.3143	9.92238	10.6762
ENST00000380122.10	ENSG00000086712.13	TXLNG	1.95368	3.5845	1.18872	1.29489
ENST00000380198.6	ENSG00000139579.13	NABP2	4.08963	7.24239	8.27847	5.49718
ENST00000380244.7	ENSG00000089280.18	FUS	13.7045	24.8938	16.9587	16.044
ENST00000380325.4	ENSG00000125901.6	MRPS26	5.27488	10.0158	10.8246	10.1281
ENST00000380381.3	ENSG00000137154.13	RPS6	26.2492	48.1201	80.9192	68.6409
ENST00000380394.9	ENSG00000137154.13	RPS6	56.7156	104.105	170.713	160.054
ENST00000380412.7	ENSG00000169957.10	ZNF768	3.60664	6.74388	3.21635	2.85358
ENST00000380527.3	ENSG00000155876.6	RRAGA	2.20964	4.09074	3.04693	3.15832
ENST00000380591.7	ENSG00000145741.15	BTF3	16.4701	30.2387	33.246	33.5186
ENST00000380737.8	ENSG00000221914.11	PPP2R2A	1.6823	3.02244	1.11729	1.24273
ENST00000380752.10	ENSG00000139514.13	SLC7A1	2.09139	4.02084	1.03555	1.03936
ENST00000380821.7	ENSG00000164975.15	SNAPC3	1.81881	3.09967	3.70241	2.42543
ENST00000380842.5	ENSG00000132963.8	POMP	2.01272	3.47569	3.65146	3.81376
ENST00000380860.8	ENSG00000145740.19	SLC30A5	3.01824	5.20289	7.06307	4.11322
ENST00000380953.6	ENSG00000147862.17	NFIB	2.16093	3.26391	8.59743	3.49469
ENST00000380959.7	ENSG00000147862.17	NFIB	2.25875	3.4121	8.99256	3.65341
ENST00000381000.8	ENSG00000087470.18	DNM1L	3.21997	5.41083	5.29504	3.30118
ENST00000381075.6	ENSG00000067057.17	PFKP	2.00036	3.73158	1.59971	1.77348
ENST00000381125.9	ENSG00000067057.17	PFKP	2.216	4.15505	1.75352	1.94324
ENST00000381165.3	ENSG00000167842.16	MIS12	1.29673	2.20208	1.47005	1.37899
ENST00000381208.9	ENSG00000129197.14	RPAIN	3.17875	5.93826	2.32592	2.21823
ENST00000381209.7	ENSG00000129197.14	RPAIN	3.52738	6.6382	2.38592	2.32008
ENST00000381246.6	ENSG00000092470.12	WDR76	2.14545	3.57718	3.94043	2.38337
ENST00000381287.8	ENSG00000134352.20	IL6ST	13.6841	21.4246	54.7558	22.6576
ENST00000381298.7	ENSG00000134352.20	IL6ST	13.1349	20.5844	52.5793	21.7697
ENST00000381342.6	ENSG00000125835.18	SNRPB	30.8395	57.6565	50.8066	46.8768
ENST00000381344.7	ENSG00000067064.11	IDI1	1.53087	2.83391	3.1013	3.64261
ENST00000381359.5	ENSG00000140264.19	SERF2	6.06062	11.2487	15.5503	13.0539
ENST00000381440.4	ENSG00000205730.6	ITPRIPL2	2.12614	3.56818	3.96771	2.06514
ENST00000381473.7	ENSG00000109180.14	OCIAD1	5.95166	10.6491	3.79159	4.60452
ENST00000381611.8	ENSG00000143870.12	PDIA6	9.30833	17.2025	8.10462	7.94433
ENST00000381692.6	ENSG00000159140.21	SON	2.38302	4.53249	3.2762	3.69984
ENST00000381815.9	ENSG00000159131.17	GART	3.40187	6.34338	3.20531	3.40971
ENST00000381831.7	ENSG00000159131.17	GART	3.18917	5.93924	3.03296	3.22786
ENST00000381839.7	ENSG00000159131.17	GART	3.22463	6.02163	3.06228	3.25692
ENST00000381844.8	ENSG00000134308.14	YWHAQ	8.71467	15.8763	14.3151	15.6185
ENST00000382191.4	ENSG00000136527.18	TRA2B	4.58256	8.66769	5.6441	5.6841
ENST00000382247.6	ENSG00000163257.11	DCAF16	4.16432	6.89793	7.77277	4.39001
ENST00000382330.7	ENSG00000114867.20	EIF4G1	4.34516	8.14645	6.32937	6.07859
ENST00000382421.7	ENSG00000111641.11	NOP2	2.78282	5.09104	2.64095	2.54333
ENST00000382456.7	ENSG00000161203.13	AP2M1	9.34833	17.5402	9.94545	10.511
ENST00000382533.8	ENSG00000150459.12	SAP18	2.52155	4.66783	2.7919	2.90292
ENST00000382580.6	ENSG00000183765.22	CHEK2	1.0802	2.03249	2.34467	1.97766
ENST00000382581.4	ENSG00000179010.14	MRFAP1	11.3026	20.5774	20.35	18.3828
ENST00000382891.9	ENSG00000109685.18	NSD2	1.22793	2.2959	1.46064	1.14018
ENST00000382892.6	ENSG00000109685.18	NSD2	1.20169	2.24568	1.42842	1.11486
ENST00000382974.6	ENSG00000099917.17	MED15	2.01835	3.4803	1.48791	1.18174
ENST00000383589.6	ENSG00000101557.15	USP14	1.34841	2.41994	1.50577	1.78357
ENST00000383714.8	ENSG00000168291.13	PDHB	2.73798	5.01354	5.26405	5.83615
ENST00000388854.7	ENSG00000198431.16	TXNRD1	2.28368	4.2645	2.2486	2.38003
ENST00000388901.10	ENSG00000166200.15	COPS2	1.35437	2.38312	2.31407	1.75757
ENST00000388968.8	ENSG00000144381.17	HSPD1	14.7001	26.1916	27.787	28.7776
ENST00000389005.6	ENSG00000074356.17	NCBP3	4.0072	6.75499	7.47506	3.89609
ENST00000389054.8	ENSG00000131504.17	DIAPH1	1.06366	1.92675	1.68521	1.56017
ENST00000389057.9	ENSG00000131504.17	DIAPH1	1.05294	1.90193	1.6728	1.54678
ENST00000389063.3	ENSG00000172795.16	DCP2	1.57958	2.56039	3.67158	1.88654
ENST00000389093.7	ENSG00000067225.18	PKM	13.5435	25.8415	32.0399	30.8753
ENST00000389231.9	ENSG00000111667.13	USP5	1.22161	2.39195	2.073	1.84361
ENST00000389253.8	ENSG00000079805.16	DNM2	1.30028	2.37933	2.22682	2.07542
ENST00000389279.7	ENSG00000158941.16	CCAR2	1.32068	2.5612	1.77331	1.55793
ENST00000389384.8	ENSG00000087152.15	ATXN7L3	1.0937	2.10604	1.15039	1.00341
ENST00000389462.8	ENSG00000159335.16	PTMS	4.39508	8.21503	5.66451	3.58808
ENST00000389629.8	ENSG00000137815.14	RTF1	1.66972	2.76952	2.7994	1.61275
ENST00000389704.4	ENSG00000120699.13	EXOSC8	3.38798	6.13991	2.48326	2.50901
ENST00000389915.4	ENSG00000152102.18	FAM168B	2.67795	5.06202	1.93081	1.92694
ENST00000389924.7	ENSG00000198231.13	DDX42	5.26579	9.69151	1.8052	1.7759
ENST00000391812.5	ENSG00000167747.14	C19orf48	7.21502	13.6853	12.5538	11.5243
ENST00000391851.8	ENSG00000126457.21	PRMT1	10.6523	20.1365	12.1947	13.1789
ENST00000391855.2	ENSG00000152904.11	GGPS1	2.32432	4.36984	1.82432	2.07752
ENST00000391857.9	ENSG00000142541.17	RPL13A	57.9618	107.555	184.457	162.13
ENST00000391867.8	ENSG00000162910.19	MRPL55	4.1506	7.84789	9.58283	8.84337
ENST00000391871.4	ENSG00000087088.20	BAX	3.1414	6.04665	7.12682	6.04665
ENST00000391884.2	ENSG00000182324.7	KCNJ14	17.4876	26.7082	64.1509	27.0286
ENST00000391910.7	ENSG00000090372.15	STRN4	1.95892	3.81913	1.75627	1.66088
ENST00000391932.7	ENSG00000125743.10	SNRPD2	17.627	32.9381	54.8811	55.4511
ENST00000391971.7	ENSG00000168385.18	SEPTIN2	7.96185	14.4942	9.688	10.0431
ENST00000391973.6	ENSG00000168385.18	SEPTIN2	6.94297	12.6457	8.47405	8.7827
ENST00000392006.8	ENSG00000105323.17	HNRNPUL1	1.89806	3.46509	3.60958	3.72401
ENST00000392038.7	ENSG00000105221.18	AKT2	1.94266	3.23395	5.64508	3.02877
ENST00000392043.4	ENSG00000143322.21	ABL2	3.0188	4.67154	2.53943	1.51436
ENST00000392161.4	ENSG00000181007.9	ZFP82	5.85859	9.37845	12.8707	5.81431
ENST00000392168.6	ENSG00000120438.12	TCP1	8.19552	15.1731	10.5802	11.6436
ENST00000392177.8	ENSG00000092820.18	EZR	3.31821	6.12722	3.44986	3.42121
ENST00000392179.4	ENSG00000158864.12	NDUFS2	5.82453	10.7004	10.524	6.47455
ENST00000392201.1	ENSG00000126267.11	COX6B1	5.95392	11.3825	23.6636	21.6613
ENST00000392206.6	ENSG00000161249.21	DMKN	6.04595	11.4136	3.99562	3.57987
ENST00000392325.9	ENSG00000141580.16	WDR45B	2.93267	5.44729	2.39559	2.46092
ENST00000392334.6	ENSG00000141551.14	CSNK1D	2.23363	4.07478	1.86706	1.84066
ENST00000392359.8	ENSG00000169689.15	CENPX	5.10079	9.61126	11.4817	10.2173
ENST00000392376.7	ENSG00000141552.17	ANAPC11	5.90379	10.9708	14.6093	13.0335
ENST00000392396.7	ENSG00000072274.13	TFRC	1.68952	3.13218	1.84039	1.92685
ENST00000392404.7	ENSG00000179195.16	ZNF664	3.89111	7.28796	2.96362	3.02159
ENST00000392446.10	ENSG00000171302.17	CANT1	1.06299	2.05234	1.21881	1.17772
ENST00000392485.2	ENSG00000161547.16	SRSF2	6.92233	12.5999	9.33877	9.38488
ENST00000392502.8	ENSG00000164548.11	TRA2A	3.33438	6.09381	2.86176	2.94569
ENST00000392508.2	ENSG00000088986.11	DYNLL1	11.7902	21.8822	16.3592	19.9282
ENST00000392509.6	ENSG00000088986.11	DYNLL1	8.96064	16.6322	11.9299	15.5191
ENST00000392537.6	ENSG00000114867.20	EIF4G1	4.91775	9.22686	8.24407	7.51836
ENST00000392539.4	ENSG00000128714.6	HOXD13	1.89896	3.21201	3.74286	3.66087
ENST00000392541.3	ENSG00000154518.9	ATP5MC3	12.3853	22.4019	32.415	31.2057
ENST00000392554.7	ENSG00000184887.13	BTBD6	1.31494	2.53931	2.02667	1.89379
ENST00000392586.5	ENSG00000112290.13	WASF1	1.11905	2.11194	1.54122	1.66738
ENST00000392587.6	ENSG00000112290.13	WASF1	1.2169	2.31301	1.69858	1.79918
ENST00000392588.5	ENSG00000112290.13	WASF1	1.04838	1.98045	1.47357	1.55143
ENST00000392589.6	ENSG00000112290.13	WASF1	1.12617	2.14177	1.5799	1.66828
ENST00000392590.3	ENSG00000170779.11	CDCA4	3.63453	6.73746	3.31596	3.14593
ENST00000392622.3	ENSG00000189171.14	S100A13	5.02015	9.29853	9.13919	8.36447
ENST00000392623.5	ENSG00000189171.14	S100A13	4.78201	8.85813	8.72318	7.93599
ENST00000392708.9	ENSG00000134910.14	STT3A	19.5898	30.8907	63.6009	27.7907
ENST00000392711.5	ENSG00000108946.14	PRKAR1A	1.61512	2.90291	1.61928	1.57466
ENST00000392715.6	ENSG00000100664.11	EIF5	3.15544	5.81557	1.9435	2.24532
ENST00000392776.3	ENSG00000142230.13	SAE1	5.61568	10.5184	9.02919	8.66054
ENST00000392818.7	ENSG00000164897.14	TMUB1	6.08835	11.646	5.92702	4.9379
ENST00000392859.7	ENSG00000095139.14	ARCN1	1.8829	3.48829	1.06792	1.15867
ENST00000392912.6	ENSG00000071794.16	HLTF	1.41438	2.50911	1.22953	1.32478
ENST00000392952.7	ENSG00000099204.20	ABLIM1	1.66096	2.92251	5.19444	2.18436
ENST00000392955.7	ENSG00000099204.20	ABLIM1	1.53922	2.7069	4.79492	2.01715
ENST00000392990.6	ENSG00000090060.18	PAPOLA	2.63355	4.71782	1.41825	1.73328
ENST00000393038.2	ENSG00000141378.14	PTRH2	1.63111	3.08556	2.16889	2.17111
ENST00000393047.8	ENSG00000150776.18	NKAPD1	1.1403	2.10746	1.03826	1.04233
ENST00000393051.5	ENSG00000150768.15	DLAT	1.56314	2.79721	2.3413	2.28641
ENST00000393053.6	ENSG00000120802.13	TMPO	4.16477	7.30299	5.81079	4.18921
ENST00000393085.4	ENSG00000105887.11	MTPN	4.24438	7.59376	4.09706	4.70563
ENST00000393099.3	ENSG00000167526.13	RPL13	23.3918	42.7924	75.1808	69.5541
ENST00000393103.2	ENSG00000155368.16	DBI	2.21739	4.17057	8.55686	7.84783
ENST00000393104.6	ENSG00000150593.18	PDCD4	3.7013	6.19968	6.05601	3.59064
ENST00000393114.7	ENSG00000122783.16	CYREN	2.18906	4.32343	2.9318	2.94666
ENST00000393346.8	ENSG00000073921.18	PICALM	1.89983	3.40673	1.07839	1.23034
ENST00000393356.7	ENSG00000113300.13	CNOT6	1.11883	1.95003	2.61147	1.50897
ENST00000393370.6	ENSG00000119383.19	PTPA	2.3527	4.51206	3.61367	3.2489
ENST00000393375.5	ENSG00000171204.12	TMEM126B	2.9512	5.48304	3.00331	3.65674
ENST00000393408.7	ENSG00000108468.15	CBX1	2.97646	5.3829	3.20694	3.42957
ENST00000393459.5	ENSG00000107819.13	SFXN3	1.15305	1.9803	2.20084	1.4556
ENST00000393486.5	ENSG00000135272.10	MDFIC	1.89458	3.16553	3.4046	1.73065
ENST00000393614.8	ENSG00000168710.18	AHCYL1	3.8917	6.71939	6.25046	3.77829
ENST00000393623.6	ENSG00000079999.14	KEAP1	1.3385	2.54703	2.17567	2.13147
ENST00000393725.6	ENSG00000122203.15	KIAA1191	9.8166	17.0389	14.9052	9.22675
ENST00000393733.6	ENSG00000105364.14	MRPL4	2.06177	3.85794	5.80296	5.34898
ENST00000393793.5	ENSG00000130810.20	PPAN	1.77573	3.40534	2.67598	2.4352
ENST00000393860.7	ENSG00000108774.14	RAB5C	2.62376	4.86395	2.9911	3.23443
ENST00000393885.9	ENSG00000168256.18	NKIRAS2	2.94046	5.00367	4.83564	2.93393
ENST00000393924.1	ENSG00000172354.10	GNB2	3.43073	6.65003	7.43073	6.47275
ENST00000393926.5	ENSG00000172354.10	GNB2	3.18232	6.16524	6.87927	6.00488
ENST00000393927.9	ENSG00000133250.14	ZNF414	4.13053	6.8196	8.63573	3.99393
ENST00000393929.5	ENSG00000113328.19	CCNG1	3.29598	5.99915	6.94123	8.55941
ENST00000393987.2	ENSG00000112667.12	DNPH1	5.85535	10.9069	20.7258	16.7321
ENST00000394053.7	ENSG00000065911.12	MTHFD2	10.0445	18.2488	7.791	7.17878
ENST00000394106.6	ENSG00000183723.12	CMTM4	6.79933	10.1037	5.48904	3.02277
ENST00000394276.3	ENSG00000164040.18	PGRMC2	1.19111	2.084	1.84809	2.13581
ENST00000394308.8	ENSG00000070669.17	ASNS	16.0872	29.3746	7.78817	8.20092
ENST00000394309.7	ENSG00000070669.17	ASNS	16.5616	30.2255	8.07517	8.4611
ENST00000394374.6	ENSG00000133895.15	MEN1	1.00888	1.91122	1.31167	1.4312
ENST00000394417.6	ENSG00000169764.15	UGP2	1.12881	2.15925	1.18314	1.39016
ENST00000394421.6	ENSG00000113649.11	TCERG1	1.20099	2.23403	1.30259	1.4207
ENST00000394440.8	ENSG00000115484.15	CCT4	16.4206	29.9655	20.3453	19.7057
ENST00000394514.6	ENSG00000013561.18	RNF14	1.125	2.06543	1.27755	1.20523
ENST00000394519.5	ENSG00000013561.18	RNF14	9.40628	15.1544	23.6817	10.9871
ENST00000394520.7	ENSG00000013561.18	RNF14	9.42288	15.1792	23.704	11.0014
ENST00000394580.2	ENSG00000130255.13	RPL36	49.0414	90.0216	133.573	125.227
ENST00000394611.6	ENSG00000115310.18	RTN4	1.72476	3.13822	2.26202	2.51058
ENST00000394631.7	ENSG00000109534.17	GAR1	4.2802	7.61683	4.71584	4.68515
ENST00000394670.8	ENSG00000010244.18	ZNF207	2.92409	4.91618	5.03563	3.25965
ENST00000394673.6	ENSG00000010244.18	ZNF207	3.05558	5.5902	4.60575	5.71032
ENST00000394701.5	ENSG00000164022.17	AIMP1	1.85925	3.27104	1.74098	1.92827
ENST00000394795.6	ENSG00000120727.13	PAIP2	3.52003	6.59408	2.35148	2.59321
ENST00000394800.6	ENSG00000280987.4	MATR3	3.95664	7.05642	5.6729	6.38879
ENST00000394801.8	ENSG00000109332.20	UBE2D3	7.61893	13.9489	8.42839	9.59273
ENST00000394803.9	ENSG00000109332.20	UBE2D3	8.00943	14.6801	8.81986	10.0984
ENST00000394804.6	ENSG00000109332.20	UBE2D3	4.5042	8.2521	5.08091	5.77863
ENST00000394805.8	ENSG00000015479.19	MATR3	4.28927	7.68173	6.14424	6.91949
ENST00000394806.6	ENSG00000155330.10	C16orf87	1.57057	2.53683	3.51032	1.77256
ENST00000394888.8	ENSG00000149532.15	CPSF7	3.01727	5.83667	2.00822	2.03727
ENST00000394908.9	ENSG00000132589.16	FLOT2	1.46232	2.81702	1.68391	1.55418
ENST00000394920.6	ENSG00000161016.17	RPL8	94.8434	176.802	143.626	136.254
ENST00000394934.4	ENSG00000197746.14	PSAP	11.0551	20.7487	8.78438	7.29622
ENST00000394936.8	ENSG00000197746.14	PSAP	11.3811	21.3407	9.06079	7.54168
ENST00000394938.8	ENSG00000198242.14	RPL23A	57.4367	105.87	127.977	132.035
ENST00000394967.3	ENSG00000217236.2	SP9	2.349	3.43087	1.93929	1.29456
ENST00000395006.8	ENSG00000139644.13	TMBIM6	9.79861	18.0863	8.9303	8.53562
ENST00000395057.5	ENSG00000164081.12	TEX264	2.56242	4.80566	4.22458	3.93308
ENST00000395098.5	ENSG00000122958.15	VPS26A	2.15942	3.75166	1.99256	2.37799
ENST00000395126.7	ENSG00000068028.17	RASSF1	2.05133	4.02295	1.32307	1.2035
ENST00000395127.6	ENSG00000055332.18	EIF2AK2	3.25104	5.10295	4.89222	2.58176
ENST00000395240.7	ENSG00000149925.20	ALDOA	5.79737	10.861	27.666	25.5028
ENST00000395248.6	ENSG00000285043.1	AC093512.2	3.72499	6.97777	17.4154	16.3619
ENST00000395284.8	ENSG00000170312.16	CDK1	6.97987	12.786	6.33581	6.48517
ENST00000395290.6	ENSG00000149187.18	CELF1	1.81135	3.08271	3.83914	2.05192
ENST00000395326.8	ENSG00000241258.7	CRCP	4.80274	8.0952	8.68049	4.44753
ENST00000395405.5	ENSG00000122952.17	ZWINT	3.44216	6.07568	4.63838	4.81459
ENST00000395422.4	ENSG00000106153.13	CHCHD2	65.059	123.073	75.696	70.8078
ENST00000395423.7	ENSG00000071564.16	TCF3	1.12203	2.10151	1.24406	1.0612
ENST00000395443.7	ENSG00000198218.11	QRICH1	1.60012	2.88698	1.74079	1.87899
ENST00000395468.9	ENSG00000168175.15	MAPK1IP1L	2.88291	5.17742	3.73179	2.76427
ENST00000395472.2	ENSG00000180008.9	SOCS4	1.38846	2.40086	2.03674	1.1527
ENST00000395474.7	ENSG00000178252.18	WDR6	1.64432	3.20545	3.22864	2.87114
ENST00000395535.7	ENSG00000132432.14	SEC61G	10.8035	20.0895	10.6703	10.3668
ENST00000395575.7	ENSG00000072210.19	ALDH3A2	1.8171	3.05832	3.50931	2.29221
ENST00000395659.1	ENSG00000124172.10	ATP5F1E	4.4081	8.01012	8.51252	9.38039
ENST00000395699.5	ENSG00000146676.10	PURB	2.56581	4.22143	6.00217	2.896
ENST00000395719.7	ENSG00000138757.14	G3BP2	2.19853	3.98458	2.74099	2.86551
[truncated: 1,820 more rows]

## Sheet: DRRs across entire mRNAs
Supplemental Table S3. DHX36-induced DRRs within DHX36-bound mRNAs
DHX36-induced DRRs across entire DHX36-bound mRNAs
Gene	Transcript	DRR_start(relative to the start of mRNA)	DRR_end(relative to the start of mRNA)	Transcript_region	ΔavgReact(KO-WT)	Pvalue	FDR
PAN3	ENST00000380958.8	4992	5006	3UTR	-0.183233	0.00952945	0.219177
PA2G4	ENST00000303305.11	7	17	5UTR	-0.0248182	0.0501741	0.172013
PA2G4	ENST00000303305.11	161	184	5UTR	-0.0472708	0.0227235	0.103879
PA2G4	ENST00000303305.11	306	318	CDS	-0.198962	0.0211576	0.103879
PA2G4	ENST00000303305.11	765	805	CDS	-0.0203049	0.0013586	0.0395082
PA2G4	ENST00000303305.11	833	849	CDS	-0.155412	0.0227235	0.103879
PA2G4	ENST00000303305.11	1315	1333	CDS	-0.169447	0.013988	0.103879
PA2G4	ENST00000303305.11	1540	1574	3UTR	-0.341414	0.00246927	0.0395082
PA2G4	ENST00000303305.11	1643	1670	3UTR	-0.0840357	0.0825144	0.220039
PA2G4	ENST00000303305.11	1936	1966	3UTR	-0.0337903	0.0119533	0.103879
PA2G4	ENST00000303305.11	2083	2103	3UTR	-0.184167	0.0631395	0.183678
PA2G4	ENST00000303305.11	2202	2225	3UTR	-0.217917	0.0441745	0.172013
PA2G4	ENST00000303305.11	2300	2320	3UTR	-0.0681905	0.053754	0.172013
L2HGDH	ENST00000555610.1	57	83	CDS	-0.197648	0.0486005	0.0810009
L2HGDH	ENST00000555610.1	118	128	CDS	-0.0216364	0.0907246	0.113406
L2HGDH	ENST00000555610.1	422	465	CDS	-0.0227955	0.00952945	0.0476472
L2HGDH	ENST00000555610.1	624	640	CDS	-0.0780294	0.176271	0.176271
L2HGDH	ENST00000555610.1	698	715	3UTR	0.0582778	0.029586	0.0739651
CFL2	ENST00000298159.11	7	27	5UTR	-0.0210238	0.0501741	0.125215
CFL2	ENST00000298159.11	141	158	CDS	0.00269444	0.0753928	0.147982
CFL2	ENST00000298159.11	171	183	CDS	0.116423	0.0467462	0.125215
CFL2	ENST00000298159.11	195	211	CDS	-0.026	0.100621	0.162542
CFL2	ENST00000298159.11	313	334	CDS	-0.0607727	0.0925719	0.155521
CFL2	ENST00000298159.11	639	664	3UTR	0.00196154	0.0536638	0.125215
CFL2	ENST00000298159.11	791	816	3UTR	0.0815192	0.122147	0.189532
CFL2	ENST00000298159.11	1039	1067	3UTR	-0.0570172	0.0293537	0.112078
CFL2	ENST00000298159.11	1118	1141	3UTR	0.0685833	0.0403064	0.120919
CFL2	ENST00000298159.11	1227	1277	3UTR	-0.049049	0.00101054	0.0265248
CFL2	ENST00000298159.11	1532	1551	3UTR	-0.055725	0.040029	0.120919
CFL2	ENST00000298159.11	1560	1584	3UTR	-0.0435	0.0733538	0.147982
CFL2	ENST00000298159.11	1832	1844	3UTR	-0.0323462	0.0917153	0.155521
CFL2	ENST00000298159.11	1923	1957	3UTR	0.0333714	0.0775144	0.147982
CFL2	ENST00000298159.11	2065	2089	3UTR	-0.01738	0.0324326	0.113514
CFL2	ENST00000298159.11	2240	2279	3UTR	-0.137175	0.00126309	0.0265248
CFL2	ENST00000298159.11	2397	2415	3UTR	0.0421316	0.163938	0.22211
CFL2	ENST00000298159.11	2451	2470	3UTR	-0.117525	0.134033	0.189532
CFL2	ENST00000298159.11	2476	2512	3UTR	-0.132189	0.00679744	0.0407847
CFL2	ENST00000298159.11	2597	2608	3UTR	-0.204917	0.00402262	0.0407847
CFL2	ENST00000298159.11	2620	2650	3UTR	-0.120532	0.00586849	0.0407847
CFL2	ENST00000298159.11	2685	2709	3UTR	-0.20536	0.00330033	0.0407847
CFL2	ENST00000298159.11	2727	2759	3UTR	-0.289636	0.00640512	0.0407847
CFL2	ENST00000298159.11	2787	2799	3UTR	-0.100846	0.0849053	0.155044
CFL2	ENST00000298159.11	2836	2857	3UTR	-0.116727	0.051571	0.125215
CFL2	ENST00000298159.11	2862	2883	3UTR	-0.401886	0.13538	0.189532
CFL2	ENST00000298159.11	2959	2989	3UTR	-0.0614355	0.0590822	0.130603
CFL2	ENST00000298159.11	3602	3624	3UTR	-0.197935	0.133125	0.189532
CFL2	ENST00000298159.11	3712	3722	3UTR	-0.572091	0.00952945	0.0444707
CFL2	ENST00000298159.11	3731	3754	3UTR	-0.315833	0.0188638	0.079228
CFL2	ENST00000298159.11	4179	4225	3UTR	-0.0214681	0.00933574	0.0444707
MID1IP1	ENST00000614558.2	283	315	5UTR	-0.668803	0.0126655	0.0949912
MID1IP1	ENST00000614558.2	438	457	5UTR	-0.547775	0.0526991	0.152251
MID1IP1	ENST00000614558.2	1989	2002	5UTR	-0.0614286	0.040029	0.152251
MID1IP1	ENST00000614558.2	2262	2296	CDS	-0.0316429	0.000192354	0.00577061
MID1IP1	ENST00000614558.2	2308	2325	CDS	0.0250556	0.00642562	0.0949912
MID1IP1	ENST00000614558.2	2424	2439	CDS	0.0469062	0.0180158	0.108095
MID1IP1	ENST00000614558.2	3001	3042	3UTR	-0.120381	0.0558254	0.152251
MID1IP1	ENST00000614558.2	3046	3068	3UTR	-0.164457	0.0416115	0.152251
MID1IP1	ENST00000614558.2	3361	3385	3UTR	-0.09214	0.0447101	0.152251
MID1IP1	ENST00000614558.2	3523	3578	3UTR	-0.289991	0.0112904	0.0949912
MID1IP1	ENST00000614558.2	3594	3625	3UTR	-0.161859	0.0499115	0.152251
ANKS1A	ENST00000649117.1	259	274	CDS	-3.28156	0.000289917	0.003479
ANKS1A	ENST00000649117.1	517	544	CDS	0.0590179	0.0867841	0.133147
ANKS1A	ENST00000649117.1	674	689	CDS	-0.0821875	0.0887649	0.133147
ANKS1A	ENST00000649117.1	736	757	CDS	0.114023	0.0379635	0.133147
ANKS1A	ENST00000649117.1	1513	1528	CDS	-0.0502187	0.185547	0.222656
ANKS1A	ENST00000649117.1	1775	1787	CDS	0.162654	0.0887649	0.133147
ANKS1A	ENST00000649117.1	2229	2252	CDS	0.0306458	0.0289536	0.133147
ANKS1A	ENST00000649117.1	2788	2806	CDS	-0.0919474	0.211339	0.230552
ANKS1A	ENST00000649117.1	2854	2870	CDS	-0.0894412	0.100621	0.134162
ANKS1A	ENST00000649117.1	2904	2929	CDS	-0.198385	0.0711066	0.133147
ANKS1A	ENST00000649117.1	3002	3019	CDS	0.0821944	0.0528227	0.133147
RNF167	ENST00000575111.5	106	129	5UTR	-0.0225208	0.00538781	0.0574969
RNF167	ENST00000575111.5	265	285	5UTR	0.0135952	0.0707411	0.182216
RNF167	ENST00000575111.5	321	353	5UTR	-0.002	0.0126647	0.0683895
RNF167	ENST00000575111.5	382	405	5UTR	-0.0664792	0.00722259	0.0574969
RNF167	ENST00000575111.5	563	591	CDS	-0.0118621	0.0414802	0.182216
RNF167	ENST00000575111.5	821	831	CDS	-0.0519545	0.0753928	0.182216
RNF167	ENST00000575111.5	926	938	CDS	-0.0394231	0.098663	0.204916
RNF167	ENST00000575111.5	1111	1137	CDS	-0.0824815	0.00124332	0.0335696
RNF167	ENST00000575111.5	1257	1270	CDS	0.000214286	0.0541597	0.182216
RNF167	ENST00000575111.5	1387	1424	CDS	-0.158408	0.00851806	0.0574969
RNF167	ENST00000575111.5	1490	1517	CDS	-0.152589	0.058631	0.182216
RNF167	ENST00000575111.5	1544	1570	CDS	-0.0912963	0.07656	0.182216
RNF167	ENST00000575111.5	1621	1693	3UTR	-0.209822	0.080985	0.182216
KDSR	ENST00000645214.2	66	81	5UTR	-0.0508125	0.0501741	0.135479
KDSR	ENST00000645214.2	472	497	CDS	0.0733077	0.0711066	0.144837
KDSR	ENST00000645214.2	877	901	CDS	0.09208	0.0379635	0.135479
KDSR	ENST00000645214.2	1193	1204	3UTR	-0.00283333	0.100621	0.167733
KDSR	ENST00000645214.2	1313	1338	3UTR	-0.0126731	0.0598612	0.136048
KDSR	ENST00000645214.2	1520	1530	3UTR	-0.697227	0.0514588	0.135479
KDSR	ENST00000645214.2	1559	1580	3UTR	-0.536023	0.0753153	0.144837
KDSR	ENST00000645214.2	1803	1824	3UTR	0.0719545	0.146811	0.215898
KDSR	ENST00000645214.2	1913	1948	3UTR	0.0230833	0.0260715	0.135479
KDSR	ENST00000645214.2	1975	1992	3UTR	0.0755556	0.14316	0.215898
KDSR	ENST00000645214.2	2037	2047	3UTR	-0.717	0.0507812	0.135479
KDSR	ENST00000645214.2	2094	2123	3UTR	0.0541667	0.0376521	0.135479
KDSR	ENST00000645214.2	4260	4277	3UTR	-0.583556	0.10064	0.167733
KDSR	ENST00000645214.2	4304	4321	3UTR	-0.753667	0.0541916	0.135479
KDSR	ENST00000645214.2	4407	4440	3UTR	-0.656029	0.0034396	0.08599
KDSR	ENST00000645214.2	4451	4484	3UTR	-0.447485	0.0208284	0.135479
KDSR	ENST00000645214.2	4491	4505	3UTR	-1.2399	0.00852781	0.106598
SUGP2	ENST00000337018.10	605	626	CDS	0.0305455	0.0295291	0.153215
SUGP2	ENST00000337018.10	983	993	CDS	0.0257273	0.0907246	0.243921
SUGP2	ENST00000337018.10	1628	1677	CDS	-0.05184	0.00594932	0.11226
SUGP2	ENST00000337018.10	1977	2002	CDS	-0.0935385	0.0598612	0.199537
SUGP2	ENST00000337018.10	2052	2086	CDS	-0.00722857	0.000512621	0.025631
SUGP2	ENST00000337018.10	2251	2267	CDS	-0.0380588	0.0541597	0.193427
SUGP2	ENST00000337018.10	2347	2368	CDS	-0.0662955	0.00952945	0.119118
SUGP2	ENST00000337018.10	2396	2412	CDS	-0.0520882	0.0173053	0.144211
SUGP2	ENST00000337018.10	2515	2539	CDS	0.0295	0.0753928	0.221743
SUGP2	ENST00000337018.10	2736	2753	CDS	-0.286139	0.0067356	0.11226
SUGP2	ENST00000337018.10	2761	2774	CDS	-0.100893	0.102447	0.243921
SUGP2	ENST00000337018.10	2797	2822	CDS	-0.223712	0.0237852	0.153215
SUGP2	ENST00000337018.10	3019	3038	CDS	-0.23885	0.0298302	0.153215
SUGP2	ENST00000337018.10	3092	3113	CDS	-0.151614	0.0326286	0.153215
SUGP2	ENST00000337018.10	3336	3355	CDS	-0.16435	0.0458403	0.176309
SUGP2	ENST00000337018.10	3370	3408	3UTR	-0.296513	0.0367715	0.153215
SUGP2	ENST00000337018.10	3432	3458	3UTR	-0.365741	0.012453	0.12453
SUGP2	ENST00000337018.10	3501	3514	3UTR	-0.311	0.0977694	0.243921
SUGP2	ENST00000337018.10	3543	3554	3UTR	-0.502542	0.0341765	0.153215
SUGP2	ENST00000337018.10	3566	3588	3UTR	-0.328043	0.0676637	0.211449
SUGP2	ENST00000337018.10	3599	3619	3UTR	-0.00445238	0.0936559	0.243921
PPP2CA	ENST00000481195.6	98	117	5UTR	-0.027675	0.0467462	0.201009
PPP2CA	ENST00000481195.6	521	556	CDS	0.0550417	0.00451003	0.0969657
PPP2CA	ENST00000481195.6	820	861	CDS	-0.0448095	0.0219029	0.188365
PPP2CA	ENST00000481195.6	1345	1370	3UTR	-0.194788	0.0188638	0.188365
PPP2CA	ENST00000481195.6	1408	1442	3UTR	-0.0668286	0.0164227	0.188365
PPP2CA	ENST00000481195.6	1445	1457	3UTR	-0.0597692	0.0925719	0.234152
PPP2CA	ENST00000481195.6	1676	1747	3UTR	-0.248472	0.00278094	0.0969657
PPP2CA	ENST00000481195.6	1905	1920	3UTR	-0.0704063	0.0536638	0.20738
PPP2CA	ENST00000481195.6	2031	2047	3UTR	-0.1515	0.0295291	0.199229
PPP2CA	ENST00000481195.6	2361	2377	3UTR	-0.0342059	0.0907246	0.234152
PPP2CA	ENST00000481195.6	3202	3228	3UTR	-0.0344074	0.0449433	0.201009
PPP2CA	ENST00000481195.6	3440	3474	3UTR	-0.288	0.0578734	0.20738
PPP2CA	ENST00000481195.6	3521	3537	3UTR	-0.455706	0.0775144	0.222208
PPP2CA	ENST00000481195.6	4000	4019	3UTR	-0.40515	0.0324326	0.199229
PPP2CA	ENST00000481195.6	4081	4092	3UTR	-0.368208	0.0646973	0.213999
PPP2CA	ENST00000481195.6	4273	4284	3UTR	-0.151792	0.0379635	0.201009
PPP2CA	ENST00000481195.6	4518	4541	3UTR	0.000166667	0.0753928	0.222208
EIF3A	ENST00000369144.8	240	265	CDS	0.110865	0.0925719	0.162334
EIF3A	ENST00000369144.8	1089	1109	CDS	-0.0230952	0.135949	0.199392
EIF3A	ENST00000369144.8	1210	1224	CDS	0.0375	0.147254	0.209005
EIF3A	ENST00000369144.8	1282	1309	CDS	0.011625	0.0161565	0.0789871
EIF3A	ENST00000369144.8	1327	1351	CDS	0.03456	0.0539866	0.113477
EIF3A	ENST00000369144.8	1873	1905	CDS	0.0307273	0.0324551	0.101717
EIF3A	ENST00000369144.8	1963	1981	CDS	-0.0118684	0.0962588	0.162334
EIF3A	ENST00000369144.8	2046	2065	CDS	0.026225	0.0514588	0.113477
EIF3A	ENST00000369144.8	2146	2164	CDS	-0.0391842	0.0977694	0.162334
EIF3A	ENST00000369144.8	2373	2395	CDS	-0.068	0.0279648	0.101717
EIF3A	ENST00000369144.8	2436	2507	CDS	-0.0629444	0.00310332	0.0416803
EIF3A	ENST00000369144.8	2536	2546	CDS	0.0421818	0.0753928	0.13822
EIF3A	ENST00000369144.8	2657	2676	CDS	-0.161725	0.065952	0.124
EIF3A	ENST00000369144.8	2691	2708	CDS	0.000444444	0.036801	0.101717
EIF3A	ENST00000369144.8	2749	2832	CDS	-0.109006	0.000729122	0.017927
EIF3A	ENST00000369144.8	2848	2879	CDS	-0.0982031	0.0786376	0.141227
EIF3A	ENST00000369144.8	2896	2920	CDS	-0.03942	0.0262459	0.101717
EIF3A	ENST00000369144.8	2932	2951	CDS	-0.25625	0.0107172	0.0725469
EIF3A	ENST00000369144.8	2973	2985	CDS	-0.0475385	0.14316	0.206526
EIF3A	ENST00000369144.8	2994	3004	CDS	-0.259318	0.0377803	0.101717
EIF3A	ENST00000369144.8	3024	3073	CDS	-0.09524	0.00426275	0.0416803
EIF3A	ENST00000369144.8	3204	3226	CDS	-0.0762609	0.0416115	0.101717
EIF3A	ENST00000369144.8	3247	3269	CDS	-0.171261	0.00372416	0.0416803
EIF3A	ENST00000369144.8	3281	3312	CDS	-0.100656	0.0306429	0.101717
EIF3A	ENST00000369144.8	3349	3440	CDS	-0.286114	0.00101858	0.017927
EIF3A	ENST00000369144.8	3475	3497	CDS	-0.0947391	0.160087	0.216733
EIF3A	ENST00000369144.8	3535	3557	CDS	-0.0448478	0.184213	0.238394
EIF3A	ENST00000369144.8	3565	3579	CDS	-0.179267	0.0126647	0.0783625
EIF3A	ENST00000369144.8	3590	3601	CDS	-0.115875	0.133057	0.199392
EIF3A	ENST00000369144.8	3623	3658	CDS	-0.0895694	0.0148274	0.0783625
EIF3A	ENST00000369144.8	3667	3682	CDS	-0.146031	0.0387781	0.101717
EIF3A	ENST00000369144.8	3687	3703	CDS	-0.0584412	0.104206	0.163753
EIF3A	ENST00000369144.8	3763	3804	CDS	-0.0856905	0.032753	0.101717
EIF3A	ENST00000369144.8	3834	3844	CDS	-0.135045	0.179476	0.238208
EIF3A	ENST00000369144.8	3858	3951	CDS	-0.223495	0.000874847	0.017927
EIF3A	ENST00000369144.8	3954	3966	CDS	-0.293577	0.154032	0.211793
EIF3A	ENST00000369144.8	3970	3989	CDS	-0.2308	0.0203356	0.0909896
EIF3A	ENST00000369144.8	3995	4005	CDS	-0.233773	0.0966797	0.162334
EIF3A	ENST00000369144.8	4102	4134	CDS	-0.228727	0.0355806	0.101717
EIF3A	ENST00000369144.8	4143	4156	CDS	-0.286536	0.0227235	0.0952222
EIF3A	ENST00000369144.8	4178	4208	CDS	-0.337484	0.00403032	0.0416803
EIF3A	ENST00000369144.8	4221	4256	CDS	-0.197722	0.00959583	0.0725469
EIF3A	ENST00000369144.8	4302	4315	3UTR	-0.254857	0.0101318	0.0725469
EIF3A	ENST00000369144.8	4334	4344	3UTR	-0.3315	0.0514588	0.113477
EIF3A	ENST00000369144.8	4362	4387	3UTR	-0.174385	0.0635192	0.124
EIF3A	ENST00000369144.8	4520	4537	3UTR	-0.361556	0.0648689	0.124
EIF3A	ENST00000369144.8	4547	4559	3UTR	-0.166308	0.199152	0.248927
EIF3A	ENST00000369144.8	4587	4635	3UTR	-0.36448	0.0147912	0.0783625
EIF3A	ENST00000369144.8	4644	4673	3UTR	-0.366933	0.0399317	0.101717
EIF3A	ENST00000369144.8	4757	4791	3UTR	-0.235257	0.0662272	0.124
EIF3A	ENST00000369144.8	4826	4868	3UTR	-0.32993	0.18932	0.241452
EIF3A	ENST00000369144.8	4924	4936	3UTR	-0.246385	0.0646973	0.124
EIF3A	ENST00000369144.8	4948	4993	3UTR	-0.311076	0.0415457	0.101717
EIF3A	ENST00000369144.8	5002	5015	3UTR	-0.295821	0.0539866	0.113477
EIF3A	ENST00000369144.8	5042	5175	3UTR	-0.40853	6.48917e-05	0.00285524
EIF3A	ENST00000369144.8	5185	5264	3UTR	-0.378387	1.30178e-05	0.00114556
EIF3A	ENST00000369144.8	5525	5541	3UTR	-0.0787353	0.181363	0.238208
EIF3A	ENST00000369144.8	5735	5779	3UTR	0.0319889	0.0151382	0.0783625
EIF3A	ENST00000369144.8	5786	5813	3UTR	-0.0417321	0.0399291	0.101717
EIF3A	ENST00000369144.8	5835	5854	3UTR	0.020275	0.10358	0.163753
EIF3A	ENST00000369144.8	5905	5929	3UTR	0.02496	0.0206795	0.0909896
EIF3A	ENST00000369144.8	5988	6002	3UTR	-0.0391	0.0541597	0.113477
EIF3A	ENST00000369144.8	6036	6053	3UTR	-0.127028	0.102447	0.163753
EIF3A	ENST00000369144.8	6225	6256	3UTR	-0.0442188	0.0103048	0.0725469
EIF3A	ENST00000369144.8	6356	6376	3UTR	-0.117262	0.0414802	0.101717
EIF3A	ENST00000369144.8	6422	6437	3UTR	-0.09125	0.135949	0.199392
EIF3A	ENST00000369144.8	6470	6484	3UTR	-0.160033	0.200839	0.248927
EIF3A	ENST00000369144.8	6490	6508	3UTR	-0.130026	0.154032	0.211793
EIF3A	ENST00000369144.8	6515	6536	3UTR	-0.156182	0.0324551	0.101717
EIF3A	ENST00000369144.8	6574	6591	3UTR	-0.00186111	0.118068	0.182281
EIF3A	ENST00000369144.8	6599	6627	3UTR	-0.0449138	0.0512352	0.113477
HIPK1	ENST00000369558.5	2985	2997	CDS	0.0238846	0.140356	0.245423
HIPK1	ENST00000369558.5	3048	3067	CDS	0.074825	0.0501741	0.170421
HIPK1	ENST00000369558.5	3363	3384	CDS	0.00656818	0.0711066	0.177585
HIPK1	ENST00000369558.5	3618	3639	CDS	0.02775	0.0887649	0.190229
HIPK1	ENST00000369558.5	3660	3692	CDS	0.0404091	0.0711066	0.177585
HIPK1	ENST00000369558.5	4784	4795	3UTR	-0.00720833	0.147254	0.245423
HIPK1	ENST00000369558.5	5329	5369	3UTR	-0.0200244	0.0500003	0.170421
HIPK1	ENST00000369558.5	5395	5417	3UTR	-0.0772391	0.0379635	0.166482
HIPK1	ENST00000369558.5	5515	5544	3UTR	-0.0350167	0.0188164	0.122307
HIPK1	ENST00000369558.5	5612	5623	3UTR	0.0620417	0.0867841	0.190229
HIPK1	ENST00000369558.5	5635	5672	3UTR	0.00994737	0.016362	0.11817
HIPK1	ENST00000369558.5	5843	5867	3UTR	0.06298	0.0112471	0.091383
HIPK1	ENST00000369558.5	6021	6048	3UTR	-0.129786	0.00601847	0.0748417
HIPK1	ENST00000369558.5	6060	6093	3UTR	-0.0355882	0.0305573	0.165519
HIPK1	ENST00000369558.5	6100	6114	3UTR	0.0612	0.14316	0.245423
HIPK1	ENST00000369558.5	6137	6163	3UTR	-0.161241	0.0213474	0.126144
HIPK1	ENST00000369558.5	6214	6240	3UTR	-0.0765741	0.122324	0.233855
HIPK1	ENST00000369558.5	6327	6377	3UTR	-0.0321078	0.0550591	0.170421
HIPK1	ENST00000369558.5	6457	6476	3UTR	-0.190025	0.12767	0.237102
HIPK1	ENST00000369558.5	6545	6559	3UTR	0.0672	0.0907246	0.190229
HIPK1	ENST00000369558.5	6600	6623	3UTR	0.0617917	0.040029	0.166482
HIPK1	ENST00000369558.5	6813	6843	3UTR	-0.101	0.00574503	0.0748417
HIPK1	ENST00000369558.5	6912	6934	3UTR	-0.176152	0.0661493	0.177585
HIPK1	ENST00000369558.5	6967	6998	3UTR	-0.0931719	0.0419429	0.166482
HIPK1	ENST00000369558.5	7033	7053	3UTR	-0.142214	0.0539866	0.170421
HIPK1	ENST00000369558.5	7105	7157	3UTR	-0.0299811	0.00690846	0.0748417
HIPK1	ENST00000369558.5	7348	7362	3UTR	0.112233	0.0631395	0.177585
HIPK1	ENST00000369558.5	7460	7470	3UTR	0.100727	0.147254	0.245423
HIPK1	ENST00000369558.5	7477	7516	3UTR	-0.276913	0.0435414	0.166482
HIPK1	ENST00000369558.5	7532	7544	3UTR	-0.198385	0.00890859	0.0827227
HIPK1	ENST00000369558.5	7605	7635	3UTR	-0.320484	0.0380894	0.166482
HIPK1	ENST00000369558.5	7656	7667	3UTR	-0.0690417	0.102447	0.206116
HIPK1	ENST00000369558.5	7731	7774	3UTR	-0.32492	0.0696429	0.177585
HIPK1	ENST00000369558.5	7808	7821	3UTR	-0.391036	0.0849053	0.190229
HIPK1	ENST00000369558.5	7841	7855	3UTR	-0.237267	0.104643	0.206116
HIPK1	ENST00000369558.5	7875	7919	3UTR	-0.199989	0.00163707	0.0354697
HIPK1	ENST00000369558.5	7951	7969	3UTR	-0.505737	0.0737662	0.177585
HIPK1	ENST00000369558.5	7977	8022	3UTR	-0.408076	0.000866647	0.028166
HIPK1	ENST00000369558.5	8038	8134	3UTR	-0.180454	0.000193285	0.0125635
CMTM4	ENST00000330687.8	920	943	3UTR	-0.0759792	0.0289536	0.067917
CMTM4	ENST00000330687.8	1028	1040	3UTR	-0.136885	0.0907246	0.130417
CMTM4	ENST00000330687.8	1243	1290	3UTR	0.0572292	0.0067356	0.0387297
CMTM4	ENST00000330687.8	1390	1409	3UTR	0.02295	0.0379635	0.0792839
CMTM4	ENST00000330687.8	1943	1955	3UTR	0.154115	0.0295291	0.067917
CMTM4	ENST00000330687.8	1976	2013	3UTR	0.06575	0.0413655	0.0792839
CMTM4	ENST00000330687.8	2063	2078	3UTR	-0.105063	0.0161565	0.0591949
CMTM4	ENST00000330687.8	2384	2402	3UTR	-0.238184	0.00334614	0.0387297
CMTM4	ENST00000330687.8	2416	2438	3UTR	-0.0013913	0.199152	0.243121
CMTM4	ENST00000330687.8	2496	2511	3UTR	-0.0849375	0.140356	0.189894
CMTM4	ENST00000330687.8	2529	2579	3UTR	-0.0258627	0.00400907	0.0387297
CMTM4	ENST00000330687.8	2591	2601	3UTR	-0.0416818	0.200839	0.243121
CMTM4	ENST00000330687.8	2606	2624	3UTR	-0.103579	0.0180158	0.0591949
CMTM4	ENST00000330687.8	2735	2757	3UTR	-0.151804	0.0840834	0.128928
CMTM4	ENST00000330687.8	2896	2909	3UTR	-0.0652857	0.0775658	0.12743
CMTM4	ENST00000330687.8	2915	2936	3UTR	-0.0755455	0.0122338	0.0562753
CMTM4	ENST00000330687.8	2994	3016	3UTR	-0.138913	0.0232521	0.0668498
CMTM4	ENST00000330687.8	3078	3136	3UTR	-0.0298559	0.00586132	0.0387297
CMTM4	ENST00000330687.8	3311	3348	3UTR	-0.0941579	0.0524351	0.0927699
CDC123	ENST00000281141.9	535	549	CDS	-0.186567	0.102447	0.183931
CDC123	ENST00000281141.9	553	577	CDS	-0.12538	0.156734	0.235101
CDC123	ENST00000281141.9	647	676	CDS	0.0497833	0.0034657	0.0623826
CDC123	ENST00000281141.9	802	817	CDS	-0.153062	0.0213474	0.166865
CDC123	ENST00000281141.9	866	898	CDS	-0.1195	0.0769246	0.183931
CDC123	ENST00000281141.9	958	1004	CDS	-0.138755	0.112402	0.183931
CDC123	ENST00000281141.9	1009	1022	CDS	-0.281393	0.0962588	0.183931
CDC123	ENST00000281141.9	1090	1106	3UTR	-0.285912	0.0527569	0.175387
CDC123	ENST00000281141.9	1111	1144	3UTR	-0.178279	0.0370812	0.166865
CDC123	ENST00000281141.9	1156	1182	3UTR	-0.0302963	0.0584624	0.175387
CDC123	ENST00000281141.9	1205	1218	3UTR	-0.295857	0.102447	0.183931
CDC123	ENST00000281141.9	1267	1282	3UTR	-0.256375	0.0288391	0.166865
CAPN7	ENST00000253693.7	32	42	5UTR	-0.0375455	0.211339	0.246562
CAPN7	ENST00000253693.7	363	377	CDS	0.0507667	0.185547	0.245954
CAPN7	ENST00000253693.7	499	517	CDS	0.0591842	0.0907246	0.167702
CAPN7	ENST00000253693.7	560	574	CDS	0.0526667	0.098733	0.167702
CAPN7	ENST00000253693.7	1186	1196	CDS	-0.0421364	0.100621	0.167702
CAPN7	ENST00000253693.7	1880	1900	CDS	-0.00861905	0.220604	0.249069
CAPN7	ENST00000253693.7	2211	2243	CDS	0.0131667	0.00923304	0.0679413
CAPN7	ENST00000253693.7	2433	2473	CDS	-0.0389756	0.00334685	0.0489555
CAPN7	ENST00000253693.7	2529	2573	CDS	-0.266278	0.0097059	0.0679413
CAPN7	ENST00000253693.7	2603	2615	CDS	-0.426269	0.0917153	0.167702
CAPN7	ENST00000253693.7	2642	2660	CDS	-0.175868	0.189736	0.245954
CAPN7	ENST00000253693.7	2663	2708	CDS	-0.0720109	0.0518473	0.151221
CAPN7	ENST00000253693.7	2787	2798	3UTR	-0.0536667	0.142949	0.206155
CAPN7	ENST00000253693.7	2838	2871	3UTR	-0.0623529	0.00419618	0.0489555
CAPN7	ENST00000253693.7	2905	2934	3UTR	-0.190467	0.0399291	0.127047
CAPN7	ENST00000253693.7	3023	3034	3UTR	-0.257375	0.0295291	0.116006
CAPN7	ENST00000253693.7	3052	3067	3UTR	-0.3125	0.098663	0.167702
CAPN7	ENST00000253693.7	3192	3218	3UTR	-0.301778	0.0332039	0.116214
CAPN7	ENST00000253693.7	3252	3307	3UTR	-0.117152	0.00138932	0.0486264
CAPN7	ENST00000253693.7	3313	3338	3UTR	0.0556731	0.0298302	0.116006
CAPN7	ENST00000253693.7	3357	3387	3UTR	-0.169081	0.0205512	0.102756
CAPN7	ENST00000253693.7	3403	3415	3UTR	-0.280615	0.207412	0.246562
CAPN7	ENST00000253693.7	3440	3469	3UTR	-0.0975333	0.11865	0.188762
CAPN7	ENST00000253693.7	3519	3536	3UTR	-0.171889	0.142941	0.206155
CAPN7	ENST00000253693.7	3550	3571	3UTR	-0.19575	0.205058	0.246562
CAPN7	ENST00000253693.7	3617	3638	3UTR	-0.151227	0.0188164	0.102756
CAPN7	ENST00000253693.7	3650	3665	3UTR	-0.113875	0.0617671	0.158798
CAPN7	ENST00000253693.7	3672	3695	3UTR	-0.275979	0.0635192	0.158798
CAPN7	ENST00000253693.7	3700	3712	3UTR	-0.166769	0.147254	0.206155
CAPN7	ENST00000253693.7	4133	4144	3UTR	-0.0727917	0.0907246	0.167702
CAPN7	ENST00000253693.7	4209	4230	3UTR	-0.00104545	0.0711066	0.165915
ELOC	ENST00000602840.5	37	78	5UTR	0.0189881	0.0190833	0.124657
ELOC	ENST00000602840.5	278	305	CDS	0.137679	0.0458403	0.124657
ELOC	ENST00000602840.5	1093	1111	3UTR	-0.0271842	0.0295291	0.124657
ELOC	ENST00000602840.5	1232	1245	3UTR	-0.129214	0.0977694	0.185256
ELOC	ENST00000602840.5	1946	1986	3UTR	0.0616463	0.00674369	0.107899
ELOC	ENST00000602840.5	2490	2504	3UTR	-0.3141	0.104206	0.185256
ELOC	ENST00000602840.5	2567	2583	3UTR	-0.182765	0.0467462	0.124657
ELOC	ENST00000602840.5	2646	2659	3UTR	0.23075	0.0631395	0.144319
ELOC	ENST00000602840.5	2670	2698	3UTR	0.0497069	0.0416115	0.124657
AGO1	ENST00000373206.5	1911	1921	CDS	0.515909	0.185547	0.185547
AGO1	ENST00000373206.5	2040	2057	CDS	-0.350944	0.100621	0.185547
TMEM123	ENST00000398136.7	321	331	CDS	-0.0107273	0.0907246	0.200539
TMEM123	ENST00000398136.7	450	477	CDS	-0.00683929	0.0810996	0.200539
TMEM123	ENST00000398136.7	564	583	CDS	0.0144	0.0917153	0.200539
TMEM123	ENST00000398136.7	605	628	CDS	-0.0086875	0.014721	0.0920061
TMEM123	ENST00000398136.7	702	740	CDS	-0.0381538	0.0588977	0.199061
TMEM123	ENST00000398136.7	781	802	3UTR	-0.0692727	0.029012	0.120883
TMEM123	ENST00000398136.7	873	896	3UTR	-0.0284583	0.112008	0.202424
TMEM123	ENST00000398136.7	941	959	3UTR	-0.0218947	0.133201	0.215789
TMEM123	ENST00000398136.7	1087	1105	3UTR	-0.0210789	0.0925719	0.200539
TMEM123	ENST00000398136.7	1171	1182	3UTR	-0.086125	0.0753928	0.200539
TMEM123	ENST00000398136.7	1264	1277	3UTR	-0.0541429	0.0767882	0.200539
TMEM123	ENST00000398136.7	1323	1342	3UTR	-0.0508	0.00296077	0.0370096
TMEM123	ENST00000398136.7	1350	1360	3UTR	-0.134409	0.0259565	0.120883
TMEM123	ENST00000398136.7	1517	1530	3UTR	-0.119607	0.0962588	0.200539
TMEM123	ENST00000398136.7	1561	1591	3UTR	-0.145065	0.140131	0.218955
TMEM123	ENST00000398136.7	1636	1653	3UTR	-0.0915833	0.00539372	0.0449477
TMEM123	ENST00000398136.7	1675	1707	3UTR	-0.10853	0.0208984	0.116102
TMEM123	ENST00000398136.7	1728	1746	3UTR	-0.105526	0.117406	0.202424
TMEM123	ENST00000398136.7	1841	1858	3UTR	-0.121	0.111021	0.202424
TMEM123	ENST00000398136.7	1876	1913	3UTR	-0.0727895	0.0773371	0.200539
TMEM123	ENST00000398136.7	1917	1930	3UTR	-0.132286	0.0733538	0.200539
TMEM123	ENST00000398136.7	1968	2011	3UTR	-0.167443	0.00929979	0.0664271
TMEM123	ENST00000398136.7	2058	2071	3UTR	-0.146071	0.116976	0.202424
TMEM123	ENST00000398136.7	2253	2269	3UTR	-0.161559	0.169382	0.231927
TMEM123	ENST00000398136.7	2286	2324	3UTR	-0.121667	0.0597183	0.199061
TMEM123	ENST00000398136.7	2359	2391	3UTR	-0.169788	0.00536244	0.0449477
TMEM123	ENST00000398136.7	2437	2456	3UTR	-0.22195	0.182758	0.234305
TMEM123	ENST00000398136.7	2465	2483	3UTR	-0.232579	0.182758	0.234305
TMEM123	ENST00000398136.7	2546	2559	3UTR	-0.361607	0.133789	0.215789
TMEM123	ENST00000398136.7	2577	2605	3UTR	-0.14081	0.0272526	0.120883
TMEM123	ENST00000398136.7	2768	2780	3UTR	-0.260308	0.112008	0.202424
TMEM123	ENST00000398136.7	2808	2819	3UTR	-0.320542	0.171626	0.231927
TMEM123	ENST00000398136.7	2823	2870	3UTR	-0.271813	0.00193637	0.0370096
TMEM123	ENST00000398136.7	2919	2939	3UTR	-0.317143	0.169004	0.231927
TMEM123	ENST00000398136.7	2944	3016	3UTR	-0.271952	1.18167e-05	0.000590836
TMEM123	ENST00000398136.7	3049	3061	3UTR	-0.230269	0.15271	0.231379
TMEM123	ENST00000398136.7	3090	3117	3UTR	-0.295339	0.159733	0.231927
TMEM123	ENST00000398136.7	3172	3197	3UTR	-0.350346	0.0420987	0.161918
TMEM123	ENST00000398136.7	3227	3284	3UTR	-0.266336	0.00293102	0.0370096
CCNG1	ENST00000340828.7	631	653	CDS	0.012587	0.181363	0.246136
CCNG1	ENST00000340828.7	776	791	CDS	-0.06775	0.0617671	0.167654
CCNG1	ENST00000340828.7	800	828	CDS	0.0593103	0.1634	0.238815
CCNG1	ENST00000340828.7	834	870	CDS	-0.0623649	0.111894	0.202475
CCNG1	ENST00000340828.7	904	925	CDS	-0.0281136	0.100602	0.202475
CCNG1	ENST00000340828.7	941	958	CDS	-0.0434444	0.0341765	0.111378
CCNG1	ENST00000340828.7	1000	1043	CDS	-0.0452159	0.159949	0.238815
CCNG1	ENST00000340828.7	1077	1118	CDS	-0.0526429	0.00205254	0.0191189
CCNG1	ENST00000340828.7	1197	1223	3UTR	-0.236019	0.035172	0.111378
CCNG1	ENST00000340828.7	1232	1249	3UTR	-0.118889	0.12767	0.220521
CCNG1	ENST00000340828.7	1290	1354	3UTR	-0.149662	0.00301877	0.0191189
CCNG1	ENST00000340828.7	1370	1402	3UTR	-0.242091	0.0720967	0.171644
CCNG1	ENST00000340828.7	1405	1430	3UTR	-0.139788	0.176556	0.246136
CCNG1	ENST00000340828.7	1435	1476	3UTR	-0.0879286	0.0493827	0.144349
CCNG1	ENST00000340828.7	1506	1544	3UTR	-0.0396282	0.1048	0.202475
CCNG1	ENST00000340828.7	1575	1638	3UTR	-0.148242	0.000746788	0.014189
CCNG1	ENST00000340828.7	1645	1674	3UTR	-0.12145	0.0219029	0.092479
CCNG1	ENST00000340828.7	1732	1744	3UTR	-0.123692	0.144794	0.229257
CCNG1	ENST00000340828.7	1796	1832	3UTR	-0.163041	0.017498	0.0831157
CCNG1	ENST00000340828.7	1835	1845	3UTR	-0.252727	0.0767882	0.171644
CCNG1	ENST00000340828.7	1871	1929	3UTR	-0.202534	0.00266924	0.0191189
CCNG1	ENST00000340828.7	1943	2012	3UTR	-0.219143	0.0029769	0.0191189
CCNG1	ENST00000340828.7	2033	2047	3UTR	-0.184333	0.138428	0.228707
CCNG1	ENST00000340828.7	2058	2136	3UTR	-0.251994	1.78126e-05	0.000676879
CCNG1	ENST00000340828.7	2214	2278	3UTR	-0.269877	0.00487737	0.0264771
CCNG1	ENST00000340828.7	2290	2307	3UTR	-0.359306	0.0261375	0.0993224
CCNG1	ENST00000340828.7	2315	2326	3UTR	-0.174375	0.0756836	0.171644
CCNG1	ENST00000340828.7	2346	2377	3UTR	-0.273438	0.108444	0.202475
PAWR	ENST00000328827.9	399	418	CDS	0.077325	0.100621	0.193917
PAWR	ENST00000328827.9	1177	1214	CDS	-0.0407368	0.0121951	0.193917
PAWR	ENST00000328827.9	1332	1343	3UTR	-0.004	0.0907246	0.193917
PAWR	ENST00000328827.9	1421	1439	3UTR	0.123632	0.0907246	0.193917
PAWR	ENST00000328827.9	1443	1459	3UTR	0.0356176	0.0907246	0.193917
PAWR	ENST00000328827.9	1476	1497	3UTR	-0.110682	0.102447	0.193917
PAWR	ENST00000328827.9	2423	2444	3UTR	0.100523	0.0887649	0.193917
PAWR	ENST00000328827.9	2562	2581	3UTR	0.113525	0.100621	0.193917
PAWR	ENST00000328827.9	3075	3099	3UTR	0.0559	0.029586	0.193917
PAWR	ENST00000328827.9	3184	3214	3UTR	-0.00867742	0.0534484	0.193917
PAWR	ENST00000328827.9	3323	3333	3UTR	-0.0239545	0.0487563	0.193917
PAWR	ENST00000328827.9	3434	3455	3UTR	-0.490341	0.07656	0.193917
PAWR	ENST00000328827.9	3480	3504	3UTR	-0.31414	0.0588977	0.193917
PAWR	ENST00000328827.9	3652	3673	3UTR	-0.523341	0.0962588	0.193917
PAWR	ENST00000328827.9	3911	3926	3UTR	0.204531	0.14316	0.235787
PAWR	ENST00000328827.9	3992	4005	3UTR	0.101393	0.0180158	0.193917
PAWR	ENST00000328827.9	4228	4251	3UTR	0.0179375	0.0486005	0.193917
PAWR	ENST00000328827.9	4536	4555	3UTR	0.0399	0.0292376	0.193917
PAWR	ENST00000328827.9	4846	4886	3UTR	-0.0341585	0.0775144	0.193917
PAWR	ENST00000328827.9	4902	4924	3UTR	0.0742826	0.0415656	0.193917
PAWR	ENST00000328827.9	4988	5000	3UTR	-0.0760385	0.0707411	0.193917
PAWR	ENST00000328827.9	5011	5025	3UTR	-0.0405667	0.0528227	0.193917
PAWR	ENST00000328827.9	5414	5425	3UTR	-0.269125	0.0467462	0.193917
PAWR	ENST00000328827.9	5429	5465	3UTR	-0.0734595	0.0205512	0.193917
PAWR	ENST00000328827.9	5613	5623	3UTR	0.160409	0.146811	0.235787
PAWR	ENST00000328827.9	5695	5708	3UTR	-0.129964	0.0631395	0.193917
PAWR	ENST00000328827.9	5740	5762	3UTR	-0.115261	0.0295473	0.193917
PAWR	ENST00000328827.9	5844	5863	3UTR	-0.117825	0.111344	0.203491
PAWR	ENST00000328827.9	5893	5909	3UTR	-0.118882	0.0103292	0.193917
PAWR	ENST00000328827.9	7908	7923	3UTR	-0.0983437	0.116976	0.206658
PAWR	ENST00000328827.9	8007	8024	3UTR	-0.159528	0.0620874	0.193917
PAWR	ENST00000328827.9	8621	8638	3UTR	-0.0085	0.140356	0.235787
PAWR	ENST00000328827.9	8681	8699	3UTR	-0.128421	0.0767882	0.193917
DHX15	ENST00000336812.5	51	64	5UTR	-0.0783214	0.0925719	0.185144
DHX15	ENST00000336812.5	209	233	CDS	-0.12452	0.153278	0.237334
DHX15	ENST00000336812.5	503	513	CDS	0.0225	0.102447	0.196698
DHX15	ENST00000336812.5	716	731	CDS	-0.0615313	0.00890859	0.0475125
DHX15	ENST00000336812.5	737	750	CDS	0.0101071	0.0887649	0.185144
DHX15	ENST00000336812.5	938	958	CDS	-0.0223095	0.12767	0.226969
DHX15	ENST00000336812.5	1014	1024	CDS	-0.0157273	0.135949	0.233056
DHX15	ENST00000336812.5	1072	1082	CDS	-0.0427273	0.146811	0.234897
DHX15	ENST00000336812.5	1111	1147	CDS	0.000472973	0.0181209	0.0788211
DHX15	ENST00000336812.5	1252	1279	CDS	-0.0945893	0.00789274	0.0473565
DHX15	ENST00000336812.5	1328	1348	CDS	-0.0262619	0.1634	0.238456
DHX15	ENST00000336812.5	1407	1429	CDS	-0.0146087	0.0598612	0.15963
DHX15	ENST00000336812.5	1454	1472	CDS	-0.119763	0.0775658	0.177293
DHX15	ENST00000336812.5	1488	1562	CDS	-0.06712	0.00416831	0.0285827
DHX15	ENST00000336812.5	1575	1617	CDS	-0.0651512	0.000989283	0.00949712
DHX15	ENST00000336812.5	1633	1648	CDS	-0.172563	0.0775658	0.177293
DHX15	ENST00000336812.5	1652	1666	CDS	-0.165367	0.0211576	0.0788211
DHX15	ENST00000336812.5	1796	1833	CDS	-0.207316	0.0519778	0.155933
DHX15	ENST00000336812.5	1839	1856	CDS	-0.113722	0.0467462	0.155933
DHX15	ENST00000336812.5	1927	1948	CDS	-0.03425	0.17188	0.242654
DHX15	ENST00000336812.5	1967	1984	CDS	-0.165972	0.163938	0.238456
DHX15	ENST00000336812.5	2066	2081	CDS	-0.180969	0.179476	0.246138
DHX15	ENST00000336812.5	2268	2288	CDS	-0.296833	0.0181209	0.0788211
DHX15	ENST00000336812.5	2325	2336	CDS	-0.164542	0.14316	0.234897
DHX15	ENST00000336812.5	2348	2373	CDS	-0.268769	0.0511704	0.155933
DHX15	ENST00000336812.5	2396	2443	CDS	-0.231302	0.0596201	0.15963
DHX15	ENST00000336812.5	2476	2486	CDS	-0.182	0.0707411	0.177293
DHX15	ENST00000336812.5	2521	2578	3UTR	-0.407362	0.000498479	0.00598175
DHX15	ENST00000336812.5	2586	2599	3UTR	-0.406857	0.0213474	0.0788211
DHX15	ENST00000336812.5	2605	2625	3UTR	-0.222238	0.0817175	0.178293
DHX15	ENST00000336812.5	2634	2660	3UTR	-0.339944	0.00244429	0.0195543
DHX15	ENST00000336812.5	2683	2696	3UTR	-0.2765	0.117406	0.216749
DHX15	ENST00000336812.5	2702	2796	3UTR	-0.310842	2.87096e-05	0.000459354
DHX15	ENST00000336812.5	2803	2862	3UTR	-0.499958	5.80457e-07	2.78619e-05
DHX15	ENST00000336812.5	2870	2965	3UTR	-0.404224	1.6632e-06	3.99168e-05
PTPA	ENST00000337738.5	199	217	5UTR	-0.000947368	0.0211576	0.205078
PTPA	ENST00000337738.5	276	290	5UTR	-0.00813333	0.0528227	0.205078
PTPA	ENST00000337738.5	425	435	CDS	0.0342727	0.0711066	0.205078
PTPA	ENST00000337738.5	453	480	CDS	0.0676964	0.0227294	0.205078
PTPA	ENST00000337738.5	1241	1284	CDS	-0.0278182	0.0476214	0.205078
PTPA	ENST00000337738.5	1515	1526	3UTR	-0.0759583	0.0887649	0.228707
PTPA	ENST00000337738.5	1539	1552	3UTR	-0.0110714	0.0707411	0.205078
PTPA	ENST00000337738.5	1649	1663	3UTR	-0.0526333	0.0501741	0.205078
PTPA	ENST00000337738.5	1701	1718	3UTR	-0.0910278	0.0925719	0.228707
PTPA	ENST00000337738.5	1769	1785	3UTR	-0.184235	0.0372157	0.205078
PTPA	ENST00000337738.5	1830	1857	3UTR	-0.256089	0.0487765	0.205078
PTPA	ENST00000337738.5	2239	2277	3UTR	-0.237026	0.062138	0.205078
PTPA	ENST00000337738.5	2400	2427	3UTR	-0.131036	0.0287166	0.205078
PTPA	ENST00000337738.5	2439	2452	3UTR	-0.187929	0.0279648	0.205078
PTPA	ENST00000337738.5	2475	2513	3UTR	-0.256872	0.00303518	0.127478
PTPA	ENST00000337738.5	2518	2530	3UTR	-0.119269	0.0732422	0.205078
PTPA	ENST00000337738.5	2708	2727	3UTR	-0.122325	0.0584624	0.205078
AP001273.2	ENST00000638767.1	104	119	5UTR	0.0550937	0.0501741	0.127365
AP001273.2	ENST00000638767.1	330	349	CDS	0.0507	0.0211576	0.0997431
AP001273.2	ENST00000638767.1	760	774	CDS	0.0358	0.0295291	0.121808
AP001273.2	ENST00000638767.1	994	1005	CDS	0.081125	0.185547	0.244922
AP001273.2	ENST00000638767.1	1071	1117	CDS	0.0515851	0.0070737	0.0997431
AP001273.2	ENST00000638767.1	1367	1388	CDS	-0.0258864	0.0501741	0.127365
AP001273.2	ENST00000638767.1	1499	1515	CDS	0.110088	0.140356	0.221002
AP001273.2	ENST00000638767.1	1522	1548	CDS	0.0146667	0.0467462	0.127365
AP001273.2	ENST00000638767.1	1794	1811	CDS	0.01025	0.0753928	0.171123
AP001273.2	ENST00000638767.1	1892	1902	CDS	-0.0746364	0.180655	0.244922
AP001273.2	ENST00000638767.1	2022	2032	CDS	-0.0565	0.0501741	0.127365
AP001273.2	ENST00000638767.1	2045	2056	CDS	-0.0166667	0.0914466	0.188609
AP001273.2	ENST00000638767.1	2095	2119	CDS	-0.00728	0.146811	0.221002
AP001273.2	ENST00000638767.1	2339	2349	CDS	-0.157636	0.100621	0.191846
AP001273.2	ENST00000638767.1	2396	2420	CDS	-0.1663	0.048971	0.127365
AP001273.2	ENST00000638767.1	2424	2444	CDS	-0.183429	0.0211576	0.0997431
AP001273.2	ENST00000638767.1	2557	2567	CDS	-0.0347273	0.0180158	0.0997431
AP001273.2	ENST00000638767.1	2579	2591	CDS	-0.163269	0.135949	0.221002
AP001273.2	ENST00000638767.1	2602	2629	CDS	-0.300571	0.0117681	0.0997431
AP001273.2	ENST00000638767.1	2684	2696	3UTR	-0.260346	0.0121951	0.0997431
AP001273.2	ENST00000638767.1	2703	2719	3UTR	-0.254647	0.153278	0.221002
AP001273.2	ENST00000638767.1	2723	2747	3UTR	-0.12284	0.077783	0.171123
AP001273.2	ENST00000638767.1	2751	2792	3UTR	-0.284881	0.0148076	0.0997431
AP001273.2	ENST00000638767.1	2834	2847	3UTR	-0.425464	0.154032	0.221002
AP001273.2	ENST00000638767.1	2939	2954	3UTR	-0.491687	0.104643	0.191846
GMNN	ENST00000356509.7	95	113	5UTR	-0.117553	0.0183356	0.0952094
GMNN	ENST00000356509.7	177	192	5UTR	0.118688	0.0907246	0.164621
GMNN	ENST00000356509.7	234	268	CDS	0.0645	0.100602	0.164621
GMNN	ENST00000356509.7	279	291	CDS	0.139962	0.0211576	0.0952094
GMNN	ENST00000356509.7	508	529	CDS	-0.0224773	0.00722259	0.0952094
GMNN	ENST00000356509.7	547	559	CDS	-0.0684231	0.0173053	0.0952094
GMNN	ENST00000356509.7	591	617	CDS	0.122426	0.169382	0.230754
GMNN	ENST00000356509.7	639	662	CDS	0.0869167	0.0711841	0.164621
GMNN	ENST00000356509.7	677	687	CDS	0.150591	0.179476	0.230754
GMNN	ENST00000356509.7	772	795	CDS	-0.132271	0.0925082	0.164621
GMNN	ENST00000356509.7	864	889	3UTR	0.0165962	0.0852994	0.164621
GMNN	ENST00000356509.7	944	959	3UTR	0.0226562	0.0387781	0.139601
GMNN	ENST00000356509.7	1027	1044	3UTR	-0.108278	0.0921176	0.164621
GMNN	ENST00000356509.7	1058	1082	3UTR	0.01866	0.127916	0.191874
FOXD1	ENST00000615637.3	324	336	5UTR	-0.0297308	0.140356	0.231806
FOXD1	ENST00000615637.3	546	572	CDS	-0.217037	0.144701	0.231806
FOXD1	ENST00000615637.3	820	833	CDS	0.00307143	0.135949	0.231806
FOXD1	ENST00000615637.3	842	858	CDS	0.00279412	0.0227235	0.0974116
FOXD1	ENST00000615637.3	951	964	CDS	0.0167857	0.0711066	0.211543
FOXD1	ENST00000615637.3	1052	1067	CDS	0.0715937	0.0753928	0.211543
FOXD1	ENST00000615637.3	1213	1235	CDS	-0.152609	0.0100968	0.0974116
FOXD1	ENST00000615637.3	1400	1429	CDS	-0.02015	0.0146913	0.0974116
FOXD1	ENST00000615637.3	1775	1789	CDS	-0.179633	0.146811	0.231806
FOXD1	ENST00000615637.3	1889	1904	3UTR	-0.153406	0.102447	0.231806
FOXD1	ENST00000615637.3	1964	1987	3UTR	-0.116979	0.0937006	0.231806
FOXD1	ENST00000615637.3	1997	2020	3UTR	0.0196458	0.0227294	0.0974116
FOXD1	ENST00000615637.3	2041	2059	3UTR	-0.237974	0.0775658	0.211543
FOXD1	ENST00000615637.3	2063	2094	3UTR	-0.0892187	0.134033	0.231806
FOXD1	ENST00000615637.3	2097	2116	3UTR	-0.135675	0.110636	0.231806
FOXD1	ENST00000615637.3	2129	2146	3UTR	-0.129722	0.0183356	0.0974116
FOXD1	ENST00000615637.3	2217	2227	3UTR	-0.120591	0.0514588	0.19297
FOXD1	ENST00000615637.3	2356	2394	3UTR	-0.0922821	0.0144728	0.0974116
FOXD1	ENST00000615637.3	2450	2472	3UTR	-0.0752609	0.0225717	0.0974116
ASNS	ENST00000394308.8	59	86	5UTR	-0.0824821	0.0131732	0.0233398
ASNS	ENST00000394308.8	99	115	5UTR	-0.155471	0.163938	0.172567
ASNS	ENST00000394308.8	136	167	CDS	-0.146219	0.020944	0.02992
ASNS	ENST00000394308.8	182	221	CDS	-0.13115	0.0160673	0.0247189
ASNS	ENST00000394308.8	234	262	CDS	-0.192414	0.119825	0.133139
ASNS	ENST00000394308.8	284	308	CDS	-0.1438	0.0140039	0.0233398
ASNS	ENST00000394308.8	318	338	CDS	-0.0946667	0.0124339	0.0233398
ASNS	ENST00000394308.8	344	358	CDS	-0.1208	0.0753928	0.094241
ASNS	ENST00000394308.8	361	451	CDS	-0.138692	9.14048e-05	0.000304683
ASNS	ENST00000394308.8	462	519	CDS	-0.171724	0.0064231	0.0142736
ASNS	ENST00000394308.8	530	594	CDS	-0.170346	8.161e-05	0.000304683
ASNS	ENST00000394308.8	605	739	CDS	-0.174796	1.58221e-07	1.58221e-06
ASNS	ENST00000394308.8	753	877	CDS	-0.205188	8.48817e-07	4.24408e-06
ASNS	ENST00000394308.8	881	931	CDS	-0.23301	0.00197022	0.00492555
ASNS	ENST00000394308.8	938	962	CDS	-0.13746	0.0884982	0.104116
ASNS	ENST00000394308.8	967	995	CDS	-0.265966	0.031407	0.041876
ASNS	ENST00000394308.8	998	1114	CDS	-0.221376	7.11217e-07	4.24408e-06
ASNS	ENST00000394308.8	1136	1177	CDS	-0.287869	0.000523627	0.00149608
ASNS	ENST00000394308.8	1188	1905	CDS	-0.374737	4.22107e-80	8.44213e-79
BTG2	ENST00000290551.5	17	27	5UTR	0.0827727	0.0867841	0.169353
BTG2	ENST00000290551.5	406	437	CDS	0.0670625	0.0617671	0.162384
BTG2	ENST00000290551.5	622	634	3UTR	-0.148769	0.0711066	0.162384
BTG2	ENST00000290551.5	725	740	3UTR	-0.0409375	0.176271	0.246779
BTG2	ENST00000290551.5	916	936	3UTR	0.0142619	0.115012	0.189432
BTG2	ENST00000290551.5	1201	1220	3UTR	-0.1092	0.171414	0.246779
BTG2	ENST00000290551.5	1277	1301	3UTR	0.04688	0.0538444	0.162384
BTG2	ENST00000290551.5	1339	1389	3UTR	-0.000352941	0.036801	0.162384
BTG2	ENST00000290551.5	1434	1447	3UTR	-0.218571	0.102447	0.179282
BTG2	ENST00000290551.5	1485	1497	3UTR	0.000653846	0.0907246	0.169353
BTG2	ENST00000290551.5	1614	1634	3UTR	-0.15869	0.0733538	0.162384
BTG2	ENST00000290551.5	1667	1685	3UTR	-0.0814474	0.0753928	0.162384
BTG2	ENST00000290551.5	1707	1730	3UTR	-0.0739583	0.00435963	0.12207
BTG2	ENST00000290551.5	1743	1766	3UTR	-0.134979	0.058276	0.162384
BTG2	ENST00000290551.5	1940	1954	3UTR	-0.3759	0.0486005	0.162384
BTG2	ENST00000290551.5	2165	2193	3UTR	-0.0644138	0.0514588	0.162384
BTG2	ENST00000290551.5	2501	2516	3UTR	-0.19	0.146811	0.228372
BTG2	ENST00000290551.5	2573	2587	3UTR	-0.1681	0.0415656	0.162384
BTG2	ENST00000290551.5	2598	2653	3UTR	-0.210205	0.0589997	0.162384
BTG2	ENST00000290551.5	2689	2703	3UTR	-0.139667	0.0501741	0.162384
NBR1	ENST00000341165.10	367	397	CDS	0.0200806	0.0211576	0.13257
NBR1	ENST00000341165.10	525	542	CDS	0.0368333	0.0536638	0.134171
NBR1	ENST00000341165.10	637	651	CDS	0.0436667	0.0295291	0.134171
NBR1	ENST00000341165.10	868	887	CDS	0.0529	0.0112471	0.0956007
NBR1	ENST00000341165.10	1314	1328	CDS	-0.0619333	0.0528227	0.134171
NBR1	ENST00000341165.10	1621	1635	CDS	-0.0121667	0.0379635	0.134171
NBR1	ENST00000341165.10	1668	1715	CDS	0.0369375	0.0191107	0.13257
NBR1	ENST00000341165.10	1855	1869	CDS	0.000133333	0.12767	0.197308
NBR1	ENST00000341165.10	1886	1910	CDS	0.0044	0.0620874	0.134171
NBR1	ENST00000341165.10	1919	1971	CDS	-0.0115566	0.000117671	0.00600124
NBR1	ENST00000341165.10	1986	1996	CDS	0.0316364	0.140356	0.210534
NBR1	ENST00000341165.10	2071	2087	CDS	0.0157353	0.0917153	0.1566
NBR1	ENST00000341165.10	2126	2164	CDS	-0.0321282	0.00267763	0.0455197
NBR1	ENST00000341165.10	2175	2215	CDS	-0.0249878	0.0416151	0.134171
NBR1	ENST00000341165.10	2276	2302	CDS	-0.00218519	0.116976	0.186431
NBR1	ENST00000341165.10	2402	2424	CDS	-0.0998696	0.0343401	0.134171
NBR1	ENST00000341165.10	2507	2519	CDS	0.0178462	0.0887649	0.1566
NBR1	ENST00000341165.10	2526	2547	CDS	-0.0572727	0.0977694	0.160846
NBR1	ENST00000341165.10	2669	2695	CDS	-0.00496296	0.0233948	0.13257
NBR1	ENST00000341165.10	2763	2785	CDS	-0.228913	0.0591564	0.134171
NBR1	ENST00000341165.10	3171	3192	3UTR	-0.237886	0.053754	0.134171
NBR1	ENST00000341165.10	3269	3285	3UTR	0.00470588	0.0921176	0.1566
NBR1	ENST00000341165.10	3315	3346	3UTR	-0.184719	0.075336	0.147775
NBR1	ENST00000341165.10	3351	3376	3UTR	-0.156077	0.0876215	0.1566
NBR1	ENST00000341165.10	3426	3442	3UTR	-0.249912	0.0737662	0.147775
NBR1	ENST00000341165.10	3479	3489	3UTR	-0.122909	0.176271	0.249717
NBR1	ENST00000341165.10	3597	3618	3UTR	-0.103227	0.0513199	0.134171
NBR1	ENST00000341165.10	3794	3804	3UTR	-0.234045	0.0631395	0.134171
NBR1	ENST00000341165.10	3965	4001	3UTR	-0.331162	0.00570452	0.0727326
NBR1	ENST00000341165.10	4038	4052	3UTR	-0.1769	0.058276	0.134171
NBR1	ENST00000341165.10	4096	4148	3UTR	-0.350953	0.00780254	0.0795859
NBR1	ENST00000341165.10	4307	4335	3UTR	-0.38681	0.0420782	0.134171
NBR1	ENST00000341165.10	4370	4391	3UTR	-0.227205	0.0336912	0.134171
NBR1	ENST00000341165.10	4450	4483	3UTR	-0.215265	0.0522645	0.134171
NBR1	ENST00000341165.10	4513	4526	3UTR	-0.11925	0.176271	0.249717
NBR1	ENST00000341165.10	4529	4583	3UTR	-0.0814273	0.00159454	0.0406607
POLR2D	ENST00000409955.1	226	249	CDS	-0.00452083	0.0528973	0.0925703
POLR2D	ENST00000409955.1	304	335	CDS	0.0534531	0.0500003	0.0925703
POLR2D	ENST00000409955.1	423	437	3UTR	0.0819667	0.116976	0.153532
POLR2D	ENST00000409955.1	574	598	3UTR	-0.05556	0.0326286	0.0856501
POLR2D	ENST00000409955.1	605	623	3UTR	-0.0302368	0.0112471	0.0749272
POLR2D	ENST00000409955.1	964	1004	3UTR	-0.0891829	0.0142718	0.0749272
POLR2D	ENST00000409955.1	1007	1028	3UTR	-0.230886	0.0324326	0.0856501
POLR2D	ENST00000409955.1	1032	1068	3UTR	-0.0907162	0.0441745	0.0925703
POLR2D	ENST00000409955.1	1156	1167	3UTR	-0.173583	0.0711066	0.114865
POLR2D	ENST00000409955.1	1177	1196	3UTR	-0.10465	0.029012	0.0856501
POLR2D	ENST00000409955.1	1227	1263	3UTR	-0.0473378	0.00829765	0.0749272
POLR2D	ENST00000409955.1	1312	1334	3UTR	-0.130457	0.0124662	0.0749272
POLR2D	ENST00000409955.1	1340	1358	3UTR	-0.0248684	0.025029	0.0856501
POLR2D	ENST00000409955.1	1388	1409	3UTR	0.114773	0.163938	0.191262
POLR2D	ENST00000409955.1	1507	1519	3UTR	-0.0850769	0.0415656	0.0925703
POLR2D	ENST00000409955.1	1527	1555	3UTR	-0.094	0.0807604	0.121141
POLR2D	ENST00000409955.1	1590	1602	3UTR	0.0154615	0.0962588	0.134762
POLR2D	ENST00000409955.1	1621	1649	3UTR	0.108034	0.142002	0.175415
FOXO4	ENST00000374259.8	26	42	5UTR	0.145706	0.185547	0.238332
FOXO4	ENST00000374259.8	1014	1026	CDS	0.0887692	0.0867841	0.185256
FOXO4	ENST00000374259.8	1988	2001	CDS	0.143964	0.185547	0.238332
FOXO4	ENST00000374259.8	2173	2183	CDS	-0.170864	0.185547	0.238332
FOXO4	ENST00000374259.8	2474	2484	3UTR	0.116455	0.211339	0.238332
FOXO4	ENST00000374259.8	2512	2535	3UTR	-0.0756042	0.203471	0.238332
FOXO4	ENST00000374259.8	2714	2724	3UTR	-0.00681818	0.0501741	0.163953
FOXO4	ENST00000374259.8	2815	2828	3UTR	-0.0894286	0.104206	0.185256
FOXO4	ENST00000374259.8	2931	2955	3UTR	0.04094	0.0414655	0.163953
FOXO4	ENST00000374259.8	3129	3139	3UTR	-0.132409	0.223436	0.238332
FOXO4	ENST00000374259.8	3142	3172	3UTR	-0.16221	0.0512352	0.163953
FOXO4	ENST00000374259.8	3197	3213	3UTR	-0.0823235	0.104206	0.185256
FOXO4	ENST00000374259.8	3236	3268	3UTR	-0.209333	0.00320981	0.051357
FOXO4	ENST00000374259.8	3305	3317	3UTR	0.0616923	0.0617671	0.164712
FOXO4	ENST00000374259.8	3470	3494	3UTR	-0.01676	0.00923304	0.0738643
ATP5MC3	ENST00000409194.5	18	34	5UTR	-0.279412	0.189736	0.243946
ATP5MC3	ENST00000409194.5	272	283	CDS	0.074125	0.102447	0.15367
ATP5MC3	ENST00000409194.5	381	396	CDS	-0.134719	0.220604	0.24818
ATP5MC3	ENST00000409194.5	419	433	CDS	-0.0527333	0.0962588	0.15367
ATP5MC3	ENST00000409194.5	443	543	CDS	-0.103891	0.0179161	0.0806225
ATP5MC3	ENST00000409194.5	615	630	3UTR	-0.348125	0.0719299	0.15367
ATP5MC3	ENST00000409194.5	655	677	3UTR	0.0347391	0.00889422	0.080048
ATP5MC3	ENST00000409194.5	726	752	3UTR	0.0763333	0.0332729	0.0998186
UBE2V2	ENST00000520809.1	69	85	5UTR	-0.176941	0.154032	0.218211
UBE2V2	ENST00000520809.1	125	174	5UTR	-0.45929	0.0691607	0.172688
UBE2V2	ENST00000520809.1	223	240	5UTR	-0.122139	0.0711066	0.172688
UBE2V2	ENST00000520809.1	282	297	5UTR	-0.5555	0.0326996	0.129076
UBE2V2	ENST00000520809.1	1281	1296	5UTR	-0.00559375	0.14316	0.218211
UBE2V2	ENST00000520809.1	1345	1396	5UTR	0.027625	0.00334614	0.0284422
UBE2V2	ENST00000520809.1	1810	1826	3UTR	-0.0704118	0.0379635	0.129076
UBE2V2	ENST00000520809.1	2003	2016	3UTR	0.0169643	0.104206	0.196834
UBE2V2	ENST00000520809.1	2176	2192	3UTR	-0.0248529	0.102447	0.196834
UBE2V2	ENST00000520809.1	2245	2259	3UTR	-0.0323667	0.029586	0.129076
UBE2V2	ENST00000520809.1	2263	2280	3UTR	-0.208806	0.153278	0.218211
UBE2V2	ENST00000520809.1	2352	2389	3UTR	-0.195066	0.00244501	0.0284422
ARMC1	ENST00000276569.8	41	63	5UTR	0.0147174	0.102447	0.17864
ARMC1	ENST00000276569.8	66	94	5UTR	-0.00391379	0.040029	0.17864
ARMC1	ENST00000276569.8	843	872	CDS	-0.0271	0.0737662	0.17864
ARMC1	ENST00000276569.8	941	964	CDS	0.0360208	0.0414802	0.17864
ARMC1	ENST00000276569.8	1061	1073	3UTR	-0.0721538	0.100621	0.17864
ARMC1	ENST00000276569.8	1312	1323	3UTR	0.0515833	0.0753928	0.17864
ARMC1	ENST00000276569.8	1367	1378	3UTR	0.0353333	0.104206	0.17864
ARMC1	ENST00000276569.8	1385	1397	3UTR	0.0180769	0.140356	0.219688
ARMC1	ENST00000276569.8	1407	1423	3UTR	-0.185971	0.0415656	0.17864
ARMC1	ENST00000276569.8	1436	1456	3UTR	-0.0679524	0.029012	0.17864
ARMC1	ENST00000276569.8	1489	1505	3UTR	-0.0618529	0.100621	0.17864
ARMC1	ENST00000276569.8	1640	1651	3UTR	-0.011375	0.102447	0.17864
ARMC1	ENST00000276569.8	1731	1752	3UTR	-0.124705	0.0143839	0.17864
ARMC1	ENST00000276569.8	1838	1848	3UTR	-0.109727	0.0528227	0.17864
ARMC1	ENST00000276569.8	1874	1911	3UTR	-0.107039	0.0558254	0.17864
ARMC1	ENST00000276569.8	2151	2162	3UTR	0.0333333	0.070497	0.17864
ARMC1	ENST00000276569.8	2214	2241	3UTR	0.00398214	0.100594	0.17864
ARMC1	ENST00000276569.8	2247	2263	3UTR	-0.130324	0.0616025	0.17864
ARMC1	ENST00000276569.8	2412	2430	3UTR	-0.108763	0.0403064	0.17864
ARMC1	ENST00000276569.8	2440	2453	3UTR	-0.0894286	0.116976	0.191416
ARMC1	ENST00000276569.8	2478	2494	3UTR	0.0802353	0.0183356	0.17864
ARMC1	ENST00000276569.8	2519	2538	3UTR	-0.158125	0.0617671	0.17864
ARMC1	ENST00000276569.8	2897	2911	3UTR	-0.2138	0.0962588	0.17864
ENTPD7	ENST00000370489.5	885	905	CDS	0.173667	0.209246	0.24153
ENTPD7	ENST00000370489.5	1838	1854	CDS	0.0205294	0.0907246	0.24153
ENTPD7	ENST00000370489.5	2472	2493	3UTR	0.214932	0.0528227	0.24153
ENTPD7	ENST00000370489.5	3893	3914	3UTR	-0.266318	0.025029	0.200232
ENTPD7	ENST00000370489.5	4250	4276	3UTR	-0.264833	0.146811	0.24153
ENTPD7	ENST00000370489.5	4353	4367	3UTR	-0.157833	0.178636	0.24153
ENTPD7	ENST00000370489.5	7421	7442	3UTR	-0.123932	0.180655	0.24153
ENTPD7	ENST00000370489.5	7455	7469	3UTR	-0.00216667	0.0907246	0.24153
ENTPD7	ENST00000370489.5	7945	7955	3UTR	0.213227	0.185547	0.24153
ENTPD7	ENST00000370489.5	7988	8006	3UTR	-0.0121316	0.211339	0.24153
ENTPD7	ENST00000370489.5	8122	8149	3UTR	0.0316607	0.0111271	0.178033
ENTPD7	ENST00000370489.5	8157	8170	3UTR	-0.149821	0.211339	0.24153
ENTPD7	ENST00000370489.5	8257	8270	3UTR	-0.326786	0.0907246	0.24153
ENTPD7	ENST00000370489.5	8334	8344	3UTR	0.245318	0.211339	0.24153
GRPEL2	ENST00000329271.8	1185	1195	3UTR	0.0722727	0.100621	0.234783
GRPEL2	ENST00000329271.8	1458	1471	3UTR	-0.0499643	0.0887649	0.226812
GRPEL2	ENST00000329271.8	1607	1619	3UTR	0.00926923	0.0907246	0.226812
GRPEL2	ENST00000329271.8	2306	2330	3UTR	-0.00952	0.0346065	0.182668
GRPEL2	ENST00000329271.8	2611	2634	3UTR	0.0186667	0.0325769	0.182668
GRPEL2	ENST00000329271.8	2660	2678	3UTR	-0.0298684	0.0501741	0.182668
GRPEL2	ENST00000329271.8	2920	2959	3UTR	-0.1903	0.0345262	0.182668
GRPEL2	ENST00000329271.8	3212	3238	3UTR	-0.126778	0.052191	0.182668
GRPEL2	ENST00000329271.8	3259	3300	3UTR	-0.0188452	0.00536244	0.0938426
GRPEL2	ENST00000329271.8	3468	3517	3UTR	-0.22112	0.0420635	0.182668
GRPEL2	ENST00000329271.8	3605	3626	3UTR	-0.0777273	0.0119121	0.138974
GRPEL2	ENST00000329271.8	3669	3723	3UTR	-0.220318	0.00440831	0.0938426
GRPEL2	ENST00000329271.8	3790	3807	3UTR	-0.284417	0.0516749	0.182668
GRPEL2	ENST00000329271.8	3860	3878	3UTR	-0.226947	0.0884982	0.226812
GRPEL2	ENST00000329271.8	3982	3993	3UTR	0.0135	0.0753928	0.226812
DLAT	ENST00000280346.10	735	771	CDS	0.032973	0.0977694	0.210146
DLAT	ENST00000280346.10	1587	1604	CDS	0.0846389	0.0124662	0.0981005
DLAT	ENST00000280346.10	1789	1829	CDS	0.063878	0.0108951	0.0981005
DLAT	ENST00000280346.10	1843	1859	CDS	-0.0112941	0.154032	0.240108
DLAT	ENST00000280346.10	1946	1957	CDS	0.0731667	0.102447	0.210146
DLAT	ENST00000280346.10	2050	2068	CDS	0.0529737	0.0962588	0.210146
DLAT	ENST00000280346.10	2163	2195	CDS	0.0474091	0.0511704	0.169502
DLAT	ENST00000280346.10	2207	2243	CDS	-0.0522568	0.0425309	0.150276
DLAT	ENST00000280346.10	2310	2320	CDS	0.0529545	0.029586	0.142071
DLAT	ENST00000280346.10	2324	2349	CDS	-0.0610577	0.0936559	0.210146
DLAT	ENST00000280346.10	2364	2374	CDS	-0.0341818	0.116976	0.213784
DLAT	ENST00000280346.10	2514	2527	CDS	-0.187071	0.1634	0.247434
DLAT	ENST00000280346.10	2690	2766	3UTR	-0.0600195	0.0131402	0.0981005
DLAT	ENST00000280346.10	2790	2803	3UTR	-0.11625	0.110636	0.210146
DLAT	ENST00000280346.10	2842	2858	3UTR	-0.258588	0.0711066	0.209416
DLAT	ENST00000280346.10	2926	2941	3UTR	-0.258125	0.110636	0.210146
DLAT	ENST00000280346.10	2959	2973	3UTR	-0.1473	0.129243	0.220615
DLAT	ENST00000280346.10	2985	3013	3UTR	-0.223897	0.00335305	0.0981005
DLAT	ENST00000280346.10	3135	3167	3UTR	-0.0721667	0.0148076	0.0981005
DLAT	ENST00000280346.10	3174	3205	3UTR	-0.01025	0.0298174	0.142071
DLAT	ENST00000280346.10	3231	3260	3UTR	-0.196833	0.0753153	0.21009
DLAT	ENST00000280346.10	3351	3362	3UTR	-0.0171667	0.140356	0.225421
DLAT	ENST00000280346.10	3365	3383	3UTR	-0.0828684	0.111021	0.210146
DLAT	ENST00000280346.10	3490	3523	3UTR	-0.169559	0.0348475	0.142071
DLAT	ENST00000280346.10	3616	3626	3UTR	-0.296091	0.0377803	0.143025
DLAT	ENST00000280346.10	3713	3758	3UTR	-0.266413	0.0799351	0.210146
DLAT	ENST00000280346.10	3790	3805	3UTR	-0.311437	0.00836435	0.0981005
DLAT	ENST00000280346.10	3815	3830	3UTR	-0.152719	0.0298302	0.142071
DLAT	ENST00000280346.10	3885	3912	3UTR	-0.165536	0.004126	0.0981005
DLAT	ENST00000280346.10	4064	4094	3UTR	-0.127758	0.098663	0.210146
DLAT	ENST00000280346.10	4107	4140	3UTR	-0.0853971	0.0328686	0.142071
DLAT	ENST00000280346.10	4146	4167	3UTR	0.00722727	0.131747	0.220615
DLAT	ENST00000280346.10	4177	4200	3UTR	-0.175271	0.0711226	0.209416
DLAT	ENST00000280346.10	4279	4294	3UTR	-0.114219	0.133201	0.220615
DLAT	ENST00000280346.10	4342	4379	3UTR	-0.160237	0.0127525	0.0981005
PELP1	ENST00000436683.6	760	781	CDS	0.0224091	0.176271	0.231933
PELP1	ENST00000436683.6	975	989	CDS	0.0169667	0.176271	0.231933
PELP1	ENST00000436683.6	1070	1088	CDS	-0.0124474	0.102447	0.162984
PELP1	ENST00000436683.6	1151	1202	CDS	0.0159615	0.111021	0.168945
PELP1	ENST00000436683.6	1246	1268	CDS	0.0531087	0.0528227	0.108753
PELP1	ENST00000436683.6	1302	1313	CDS	0.0615833	0.185547	0.231933
PELP1	ENST00000436683.6	1743	1762	CDS	-0.034475	0.0514588	0.108753
PELP1	ENST00000436683.6	1788	1798	CDS	0.0327273	0.0501741	0.108753
PELP1	ENST00000436683.6	1839	1849	CDS	0.0545	0.100621	0.162984
PELP1	ENST00000436683.6	2099	2119	CDS	-0.145619	0.147254	0.214745
PELP1	ENST00000436683.6	2258	2269	CDS	0.050875	0.0711066	0.126297
PELP1	ENST00000436683.6	2346	2368	CDS	0.0249783	0.00890859	0.0623602
PELP1	ENST00000436683.6	2391	2403	CDS	0.0386538	0.0501741	0.108753
PELP1	ENST00000436683.6	2421	2434	CDS	-0.0466071	0.0467462	0.108753
PELP1	ENST00000436683.6	2516	2535	CDS	-0.067575	0.0711066	0.126297
PELP1	ENST00000436683.6	2628	2674	CDS	-0.00164894	0.00313061	0.0365238
PELP1	ENST00000436683.6	2706	2724	CDS	-0.0484211	0.0377803	0.108753
PELP1	ENST00000436683.6	2812	2829	CDS	-0.155528	0.181803	0.231933
PELP1	ENST00000436683.6	2849	2875	CDS	-0.236833	0.0412846	0.108753
PELP1	ENST00000436683.6	2917	3052	CDS	-0.321768	1.42682e-05	0.000499386
PELP1	ENST00000436683.6	3067	3087	CDS	-0.445833	0.0203356	0.101678
PELP1	ENST00000436683.6	3132	3162	CDS	-0.273613	0.00109654	0.0191895
PELP1	ENST00000436683.6	3176	3217	CDS	-0.311667	0.0132021	0.0770124
PELP1	ENST00000436683.6	3224	3246	CDS	-0.459848	0.0721696	0.126297
PELP1	ENST00000436683.6	3306	3346	CDS	-0.27728	0.00504154	0.0441134
PELP1	ENST00000436683.6	3363	3378	CDS	-0.0468438	0.0414802	0.108753
PELP1	ENST00000436683.6	3399	3420	CDS	-0.442023	0.0317097	0.108753
PELP1	ENST00000436683.6	3431	3447	CDS	-0.254412	0.0443268	0.108753
TMEM167B	ENST00000338272.9	273	290	CDS	0.00908333	0.0501741	0.193427
TMEM167B	ENST00000338272.9	369	381	3UTR	0.0210385	0.0907246	0.210391
TMEM167B	ENST00000338272.9	906	923	3UTR	-0.192861	0.0541597	0.193427
TMEM167B	ENST00000338272.9	1373	1395	3UTR	-0.0234348	0.0473354	0.193427
TMEM167B	ENST00000338272.9	1420	1434	3UTR	0.0191	0.0907246	0.210391
TMEM167B	ENST00000338272.9	1712	1726	3UTR	-0.347567	0.10358	0.215792
TMEM167B	ENST00000338272.9	1819	1837	3UTR	-0.0972632	0.0840834	0.210391
TMEM167B	ENST00000338272.9	1997	2016	3UTR	-0.1045	0.040029	0.193427
TMEM167B	ENST00000338272.9	2020	2041	3UTR	0.0765	0.0111271	0.193427
TMEM167B	ENST00000338272.9	2147	2171	3UTR	0.09128	0.0341083	0.193427
TMEM167B	ENST00000338272.9	2212	2231	3UTR	-0.2355	0.0925719	0.210391
TMEM167B	ENST00000338272.9	2702	2734	3UTR	-0.0325758	0.0343401	0.193427
FBXO45	ENST00000311630.7	68	80	5UTR	0.0375	0.185547	0.24313
FBXO45	ENST00000311630.7	473	483	CDS	0.0435455	0.211339	0.249723
FBXO45	ENST00000311630.7	1301	1318	3UTR	-0.0388889	0.0467462	0.15241
FBXO45	ENST00000311630.7	1377	1392	3UTR	0.132406	0.029586	0.15241
FBXO45	ENST00000311630.7	1664	1675	3UTR	-0.0217917	0.0907246	0.15241
FBXO45	ENST00000311630.7	1859	1879	3UTR	0.00635714	0.0887649	0.15241
FBXO45	ENST00000311630.7	2063	2075	3UTR	-0.00592308	0.185547	0.24313
FBXO45	ENST00000311630.7	2202	2218	3UTR	0.0035	0.209246	0.249723
FBXO45	ENST00000311630.7	2387	2441	3UTR	0.0539273	0.00537857	0.126042
FBXO45	ENST00000311630.7	2495	2508	3UTR	0.0864286	0.0501741	0.15241
FBXO45	ENST00000311630.7	2525	2539	3UTR	0.0707	0.0711066	0.15241
FBXO45	ENST00000311630.7	2638	2659	3UTR	-0.0819545	0.146811	0.206623
FBXO45	ENST00000311630.7	2727	2738	3UTR	-0.0242917	0.0887649	0.15241
FBXO45	ENST00000311630.7	2755	2775	3UTR	0.0870476	0.220604	0.249723
FBXO45	ENST00000311630.7	3294	3304	3UTR	-0.0973182	0.0501741	0.15241
FBXO45	ENST00000311630.7	3389	3407	3UTR	0.0259211	0.00890859	0.126042
FBXO45	ENST00000311630.7	3462	3495	3UTR	0.0311471	0.0345262	0.15241
FBXO45	ENST00000311630.7	3548	3577	3UTR	0.0159667	0.014987	0.142376
FBXO45	ENST00000311630.7	3581	3607	3UTR	-0.111352	0.127425	0.193686
FBXO45	ENST00000311630.7	3616	3633	3UTR	-0.075	0.14316	0.206623
FBXO45	ENST00000311630.7	3729	3753	3UTR	-0.01882	0.058276	0.15241
FBXO45	ENST00000311630.7	3793	3810	3UTR	0.0253889	0.0631395	0.15241
FBXO45	ENST00000311630.7	3911	3927	3UTR	-0.186206	0.0925719	0.15241
FBXO45	ENST00000311630.7	3941	3958	3UTR	0.0176111	0.0711066	0.15241
FBXO45	ENST00000311630.7	3998	4014	3UTR	-0.117	0.0962588	0.15241
FBXO45	ENST00000311630.7	4038	4055	3UTR	-0.0692222	0.0415656	0.15241
FBXO45	ENST00000311630.7	4107	4117	3UTR	0.0529545	0.223436	0.249723
FBXO45	ENST00000311630.7	4464	4487	3UTR	-0.181812	0.222041	0.249723
FBXO45	ENST00000311630.7	4507	4521	3UTR	-0.352233	0.0757141	0.15241
FBXO45	ENST00000311630.7	4675	4694	3UTR	-0.065025	0.0907246	0.15241
FBXO45	ENST00000311630.7	4770	4794	3UTR	-0.29746	0.0909856	0.15241
FBXO45	ENST00000311630.7	4807	4861	3UTR	-0.273691	0.00995065	0.126042
FBXO45	ENST00000311630.7	4880	4904	3UTR	-0.3296	0.0822481	0.15241
FBXO45	ENST00000311630.7	5134	5146	3UTR	-0.266154	0.0733538	0.15241
CYFIP2	ENST00000620254.5	685	700	CDS	-0.022125	0.180655	0.220801
CYFIP2	ENST00000620254.5	1977	1990	CDS	0.0126071	0.0467462	0.111808
CYFIP2	ENST00000620254.5	2202	2214	CDS	-0.102769	0.0887649	0.144654
CYFIP2	ENST00000620254.5	2303	2317	CDS	-0.1229	0.0295291	0.108338
CYFIP2	ENST00000620254.5	2415	2431	CDS	-0.0393824	0.029012	0.108338
CYFIP2	ENST00000620254.5	2659	2687	CDS	-0.043931	0.0767882	0.129949
CYFIP2	ENST00000620254.5	2834	2857	CDS	-0.100792	0.0527569	0.111808
CYFIP2	ENST00000620254.5	2915	2940	CDS	-0.119404	0.0573539	0.111808
CYFIP2	ENST00000620254.5	2989	3000	CDS	-0.138125	0.0259565	0.108338
CYFIP2	ENST00000620254.5	3108	3118	CDS	-0.0800909	0.140356	0.187142
CYFIP2	ENST00000620254.5	3221	3273	CDS	-0.185575	0.00900366	0.0990403
CYFIP2	ENST00000620254.5	3314	3328	CDS	-0.3297	0.029586	0.108338
CYFIP2	ENST00000620254.5	3427	3445	CDS	-0.400632	0.0298302	0.108338
CYFIP2	ENST00000620254.5	3463	3484	CDS	-0.224591	0.0324551	0.108338
CYFIP2	ENST00000620254.5	3506	3516	CDS	-0.327136	0.0379635	0.108338
CYFIP2	ENST00000620254.5	3543	3553	CDS	-0.289182	0.0536638	0.111808
CYFIP2	ENST00000620254.5	3560	3617	CDS	-0.250552	0.0584451	0.111808
CYFIP2	ENST00000620254.5	3634	3665	CDS	-0.251641	0.0360014	0.108338
CYFIP2	ENST00000620254.5	3676	3702	CDS	-0.393907	0.0204109	0.108338
CYFIP2	ENST00000620254.5	3771	3786	CDS	-0.142375	0.0393958	0.108338
CYFIP2	ENST00000620254.5	3789	3803	CDS	-0.4773	0.157587	0.203936
CYFIP2	ENST00000620254.5	3807	3827	CDS	0.0228333	0.169382	0.212937
CYFIP2	ENST00000620254.5	3851	3901	3UTR	-0.426902	0.00238709	0.052516
CYFIP2	ENST00000620254.5	4014	4026	3UTR	-0.242385	0.116976	0.171565
CYFIP2	ENST00000620254.5	4263	4273	3UTR	-0.0181818	0.140356	0.187142
CYFIP2	ENST00000620254.5	4485	4497	3UTR	0.00207692	0.0501741	0.111808
CYFIP2	ENST00000620254.5	4997	5018	3UTR	0.0910455	0.0711066	0.125148
CYFIP2	ENST00000620254.5	5182	5197	3UTR	0.0915938	0.207108	0.246291
CYFIP2	ENST00000620254.5	5212	5229	3UTR	0.0396944	0.0528227	0.111808
CYFIP2	ENST00000620254.5	5428	5444	3UTR	-0.0364412	0.0180158	0.108338
CYFIP2	ENST00000620254.5	5553	5615	3UTR	0.0603016	0.00788038	0.0990403
CYFIP2	ENST00000620254.5	5670	5701	3UTR	0.0547656	0.0960636	0.150957
CYFIP2	ENST00000620254.5	5777	5807	3UTR	0.0309677	0.00176213	0.052516
CYFIP2	ENST00000620254.5	5834	5844	3UTR	-0.0323182	0.0711066	0.125148
CYFIP2	ENST00000620254.5	5878	5915	3UTR	0.0398684	0.0145314	0.108338
CYFIP2	ENST00000620254.5	5998	6012	3UTR	-0.0022	0.135949	0.187142
CYFIP2	ENST00000620254.5	6277	6307	3UTR	-0.0608871	0.112008	0.169943
ING3	ENST00000445699.5	254	265	CDS	0.424708	0.180181	0.236826
ING3	ENST00000445699.5	1363	1378	3UTR	-0.348906	0.203471	0.236826
ING3	ENST00000445699.5	1390	1423	3UTR	-0.113941	0.207223	0.236826
ING3	ENST00000445699.5	1503	1529	3UTR	0.0812593	0.135949	0.236826
ING3	ENST00000445699.5	1541	1562	3UTR	-0.189773	0.0457779	0.236826
ING3	ENST00000445699.5	1571	1594	3UTR	-0.0184583	0.0976835	0.236826
ING3	ENST00000445699.5	1650	1668	3UTR	-0.219079	0.0707411	0.236826
OXSR1	ENST00000311806.8	53	76	5UTR	0.00814583	0.0377018	0.141845
OXSR1	ENST00000311806.8	492	506	CDS	0.0407	0.185547	0.231933
OXSR1	ENST00000311806.8	740	751	CDS	0.0692083	0.0907246	0.146407
OXSR1	ENST00000311806.8	760	777	CDS	0.0302222	0.0907246	0.146407
OXSR1	ENST00000311806.8	837	849	CDS	-0.0453077	0.100621	0.147973
OXSR1	ENST00000311806.8	940	952	CDS	0.0805769	0.0501741	0.141845
OXSR1	ENST00000311806.8	983	996	CDS	0.0381429	0.139259	0.178537
OXSR1	ENST00000311806.8	1342	1353	CDS	-0.0759583	0.100621	0.147973
OXSR1	ENST00000311806.8	1683	1693	CDS	0.0332727	0.0753928	0.146407
OXSR1	ENST00000311806.8	1706	1748	CDS	0.0312209	0.00208299	0.0260374
OXSR1	ENST00000311806.8	1855	1869	CDS	0.009	0.104206	0.148866
OXSR1	ENST00000311806.8	1999	2010	3UTR	-0.0235833	0.0887649	0.146407
OXSR1	ENST00000311806.8	2045	2060	3UTR	0.0535	0.0840834	0.146407
OXSR1	ENST00000311806.8	2068	2079	3UTR	-0.152	0.200839	0.239094
OXSR1	ENST00000311806.8	2095	2123	3UTR	-0.0952759	0.00348977	0.0348977
OXSR1	ENST00000311806.8	2150	2186	3UTR	-0.0369189	0.0539009	0.141845
OXSR1	ENST00000311806.8	2349	2360	3UTR	-0.0723333	0.209246	0.243309
OXSR1	ENST00000311806.8	2517	2528	3UTR	0.0215833	0.200839	0.239094
OXSR1	ENST00000311806.8	2589	2627	3UTR	-0.00688462	0.0925342	0.146407
OXSR1	ENST00000311806.8	2725	2770	3UTR	0.032163	0.0070214	0.0575662
OXSR1	ENST00000311806.8	2779	2815	3UTR	-0.133851	0.0693417	0.146407
OXSR1	ENST00000311806.8	2879	2898	3UTR	-0.0809	0.0486005	0.141845
OXSR1	ENST00000311806.8	3087	3142	3UTR	-0.101938	0.000967603	0.0161267
OXSR1	ENST00000311806.8	3157	3191	3UTR	-0.159286	0.0254842	0.115837
OXSR1	ENST00000311806.8	3289	3303	3UTR	-0.0893333	0.0753928	0.146407
OXSR1	ENST00000311806.8	3308	3329	3UTR	-0.059	0.0767882	0.146407
OXSR1	ENST00000311806.8	3348	3374	3UTR	-0.0895556	0.053754	0.141845
OXSR1	ENST00000311806.8	3419	3447	3UTR	-0.13681	0.0637216	0.146407
OXSR1	ENST00000311806.8	3538	3551	3UTR	-0.20425	0.0514588	0.141845
OXSR1	ENST00000311806.8	3653	3703	3UTR	-0.125716	0.000895511	0.0161267
OXSR1	ENST00000311806.8	3809	3821	3UTR	-0.2635	0.135949	0.178537
OXSR1	ENST00000311806.8	3825	3841	3UTR	-0.164235	0.0937006	0.146407
OXSR1	ENST00000311806.8	3845	3868	3UTR	-0.148417	0.0937006	0.146407
OXSR1	ENST00000311806.8	3883	3908	3UTR	-0.0747885	0.118282	0.159841
OXSR1	ENST00000311806.8	3974	3998	3UTR	-0.29576	0.0488864	0.141845
OXSR1	ENST00000311806.8	4002	4027	3UTR	-0.214327	0.00921059	0.0575662
OXSR1	ENST00000311806.8	4049	4074	3UTR	-0.201038	0.0345262	0.141845
OXSR1	ENST00000311806.8	4115	4158	3UTR	-0.331114	0.00869461	0.0575662
OXSR1	ENST00000311806.8	4179	4213	3UTR	-0.306829	0.0129673	0.0648365
OXSR1	ENST00000311806.8	4236	4308	3UTR	-0.308521	3.60823e-05	0.00180411
OXSR1	ENST00000311806.8	4344	4368	3UTR	-0.40568	0.075336	0.146407
OXSR1	ENST00000311806.8	4387	4420	3UTR	-0.344397	0.0109511	0.0608395
OXSR1	ENST00000311806.8	4433	4455	3UTR	-0.252065	0.117585	0.159841
RPS6KB1	ENST00000225577.9	92	120	CDS	-0.0364138	0.14316	0.192331
RPS6KB1	ENST00000225577.9	533	564	CDS	-0.0960312	0.0467462	0.13255
RPS6KB1	ENST00000225577.9	591	620	CDS	-0.0776833	0.115012	0.175257
RPS6KB1	ENST00000225577.9	625	643	CDS	0.0254211	0.0173053	0.101484
RPS6KB1	ENST00000225577.9	706	720	CDS	0.0617667	0.147254	0.192331
RPS6KB1	ENST00000225577.9	1048	1073	CDS	-0.103288	0.0279648	0.105279
RPS6KB1	ENST00000225577.9	1258	1284	CDS	-0.0308148	0.0343401	0.122098
RPS6KB1	ENST00000225577.9	1513	1529	CDS	-0.135147	0.0707411	0.156118
RPS6KB1	ENST00000225577.9	1535	1551	CDS	-0.0900882	0.135949	0.192331
RPS6KB1	ENST00000225577.9	1648	1673	3UTR	-0.224	0.0820359	0.163049
RPS6KB1	ENST00000225577.9	1906	1922	3UTR	-0.159941	0.0500003	0.133334
RPS6KB1	ENST00000225577.9	1934	1945	3UTR	-0.214	0.0617671	0.144319
RPS6KB1	ENST00000225577.9	1966	1986	3UTR	-0.203452	0.053754	0.13761
RPS6KB1	ENST00000225577.9	2015	2036	3UTR	-0.0362273	0.045041	0.13255
RPS6KB1	ENST00000225577.9	2139	2160	3UTR	-0.0517727	0.147254	0.192331
RPS6KB1	ENST00000225577.9	2173	2195	3UTR	-0.0547609	0.0467462	0.13255
RPS6KB1	ENST00000225577.9	2250	2268	3UTR	-0.294158	0.0273068	0.105279
RPS6KB1	ENST00000225577.9	2437	2452	3UTR	-0.236187	0.133201	0.192331
RPS6KB1	ENST00000225577.9	2592	2604	3UTR	-0.0430769	0.0907246	0.163049
RPS6KB1	ENST00000225577.9	2902	2917	3UTR	-0.171281	0.0180158	0.101484
RPS6KB1	ENST00000225577.9	3282	3295	3UTR	0.0852857	0.12767	0.190021
RPS6KB1	ENST00000225577.9	3473	3491	3UTR	0.0854474	0.0207455	0.101484
RPS6KB1	ENST00000225577.9	3499	3512	3UTR	-0.09925	0.0917153	0.163049
RPS6KB1	ENST00000225577.9	3673	3701	3UTR	-0.0187069	0.10064	0.17408
RPS6KB1	ENST00000225577.9	3808	3830	3UTR	-0.0517391	0.0767882	0.163049
RPS6KB1	ENST00000225577.9	3836	3860	3UTR	-0.0045	0.0222504	0.101484
RPS6KB1	ENST00000225577.9	4051	4071	3UTR	-0.122024	0.045041	0.13255
RPS6KB1	ENST00000225577.9	4075	4086	3UTR	0.0120417	0.0917153	0.163049
RPS6KB1	ENST00000225577.9	4089	4151	3UTR	-0.0717222	0.00142995	0.0457583
RPS6KB1	ENST00000225577.9	4206	4227	3UTR	-0.0398182	0.0218862	0.101484
RPS6KB1	ENST00000225577.9	4235	4245	3UTR	-0.130318	0.104206	0.175257
RPS6KB1	ENST00000225577.9	4335	4348	3UTR	-0.112214	0.0180158	0.101484
RPS6KB1	ENST00000225577.9	4392	4407	3UTR	-0.0429062	0.0630448	0.144319
RPS6KB1	ENST00000225577.9	4413	4428	3UTR	-0.216906	0.0103292	0.101484
RPS6KB1	ENST00000225577.9	4440	4503	3UTR	-0.0918984	0.0156243	0.101484
RPS6KB1	ENST00000225577.9	4506	4536	3UTR	-0.0685968	0.00679744	0.101484
RPS6KB1	ENST00000225577.9	4589	4605	3UTR	-0.0654118	0.112008	0.175257
RPS6KB1	ENST00000225577.9	4677	4689	3UTR	-0.246308	0.0631395	0.144319
RPS6KB1	ENST00000225577.9	4704	4731	3UTR	-0.122018	0.109201	0.175257
RPS6KB1	ENST00000225577.9	4794	4815	3UTR	-0.366523	0.0117681	0.101484
RPS6KB1	ENST00000225577.9	4822	4838	3UTR	-0.295382	0.183493	0.225837
RPS6KB1	ENST00000225577.9	4848	4863	3UTR	-0.0436875	0.00713309	0.101484
RPS6KB1	ENST00000225577.9	4874	4907	3UTR	-0.11175	0.0476352	0.13255
RPS6KB1	ENST00000225577.9	4942	4959	3UTR	-0.586028	0.147254	0.192331
RPS6KB1	ENST00000225577.9	4967	4994	3UTR	-0.0975893	0.0237852	0.101484
RPS6KB1	ENST00000225577.9	5021	5044	3UTR	-0.159333	0.183078	0.225837
RPS6KB1	ENST00000225577.9	5050	5071	3UTR	-0.330045	0.0203356	0.101484
RPS6KB1	ENST00000225577.9	5079	5097	3UTR	-0.199711	0.182758	0.225837
RPS6KB1	ENST00000225577.9	5102	5152	3UTR	-0.198235	0.0817013	0.163049
RPS6KB1	ENST00000225577.9	5164	5177	3UTR	-0.261036	0.115012	0.175257
RPS6KB1	ENST00000225577.9	5197	5242	3UTR	-0.273859	0.000131472	0.00841419
RPS6KB1	ENST00000225577.9	5250	5263	3UTR	0.0117143	0.0867841	0.163049
TRIM25	ENST00000316881.9	358	368	CDS	-0.0682273	0.185547	0.249328
TRIM25	ENST00000316881.9	1857	1872	CDS	-0.0483437	0.0907246	0.172464
TRIM25	ENST00000316881.9	1921	1932	CDS	-0.17825	0.100621	0.173069
TRIM25	ENST00000316881.9	2146	2160	3UTR	0.0158	0.0295291	0.0906905
TRIM25	ENST00000316881.9	2762	2779	3UTR	-0.0571389	0.0501741	0.113552
TRIM25	ENST00000316881.9	3075	3106	3UTR	-0.0219844	0.0379635	0.0906905
TRIM25	ENST00000316881.9	3308	3323	3UTR	0.0665625	0.180655	0.249328
TRIM25	ENST00000316881.9	3407	3438	3UTR	0.0304531	0.0332729	0.0906905
TRIM25	ENST00000316881.9	3515	3541	3UTR	-0.0433333	0.153278	0.24411
TRIM25	ENST00000316881.9	3620	3652	3UTR	0.0669394	0.029199	0.0906905
TRIM25	ENST00000316881.9	3683	3706	3UTR	-0.0529375	0.0121951	0.0906905
TRIM25	ENST00000316881.9	3749	3766	3UTR	-0.0266944	0.0711066	0.145599
TRIM25	ENST00000316881.9	3796	3828	3UTR	0.0847273	0.00484698	0.0906905
TRIM25	ENST00000316881.9	4206	4217	3UTR	-0.0114167	0.180655	0.249328
TRIM25	ENST00000316881.9	4251	4261	3UTR	-0.101136	0.0379635	0.0906905
TRIM25	ENST00000316881.9	4313	4332	3UTR	-0.148625	0.0598612	0.128702
TRIM25	ENST00000316881.9	4369	4387	3UTR	-0.0548947	0.0962588	0.172464
TRIM25	ENST00000316881.9	4605	4625	3UTR	-0.118833	0.0104313	0.0906905
TRIM25	ENST00000316881.9	4666	4694	3UTR	-0.1305	0.179476	0.249328
TRIM25	ENST00000316881.9	4784	4797	3UTR	-0.0223214	0.0332729	0.0906905
TRIM25	ENST00000316881.9	4921	4939	3UTR	-0.140368	0.0258231	0.0906905
TRIM25	ENST00000316881.9	4970	4999	3UTR	-0.0795333	0.0276544	0.0906905
TRIM25	ENST00000316881.9	5041	5059	3UTR	-0.0722105	0.116976	0.193461
TRIM25	ENST00000316881.9	5112	5125	3UTR	-0.0396786	0.0925719	0.172464
TRIM25	ENST00000316881.9	5137	5163	3UTR	-0.213296	0.0262459	0.0906905
TRIM25	ENST00000316881.9	5186	5226	3UTR	-0.0144512	0.0186063	0.0906905
TRIM25	ENST00000316881.9	5231	5276	3UTR	-0.298576	0.0102434	0.0906905
TRIM25	ENST00000316881.9	5337	5359	3UTR	-0.111739	0.0350987	0.0906905
TRIM25	ENST00000316881.9	5392	5416	3UTR	-0.08714	0.00296077	0.0906905
TRIM25	ENST00000316881.9	5442	5452	3UTR	-0.290409	0.160156	0.245954
TRIM25	ENST00000316881.9	5544	5605	3UTR	-0.119774	0.0208783	0.0906905
TRIM25	ENST00000316881.9	5636	5652	3UTR	-0.164912	0.0151382	0.0906905
FUCA1	ENST00000374479.3	82	97	CDS	0.0655938	0.0907246	0.215972
FUCA1	ENST00000374479.3	899	915	CDS	0.0430882	0.12767	0.215972
FUCA1	ENST00000374479.3	940	955	CDS	-0.104313	0.140356	0.215972
FUCA1	ENST00000374479.3	974	984	CDS	-0.0760909	0.0887649	0.215972
FUCA1	ENST00000374479.3	1081	1096	CDS	0.0026875	0.135949	0.215972
FUCA1	ENST00000374479.3	1185	1198	CDS	-0.119536	0.116976	0.215972
FUCA1	ENST00000374479.3	1512	1529	3UTR	0.00111111	0.147254	0.215972
FUCA1	ENST00000374479.3	1533	1546	3UTR	-0.227821	0.0104313	0.0852061
FUCA1	ENST00000374479.3	1557	1575	3UTR	-0.133053	0.0630448	0.215972
FUCA1	ENST00000374479.3	1592	1613	3UTR	-0.0983409	0.0840834	0.215972
FUCA1	ENST00000374479.3	1653	1668	3UTR	-0.284156	0.015492	0.0852061
FUCA1	ENST00000374479.3	1690	1734	3UTR	-0.224044	0.0285306	0.125535
FUCA1	ENST00000374479.3	1858	1871	3UTR	-0.0857857	0.100621	0.215972
FUCA1	ENST00000374479.3	1951	1971	3UTR	-0.389167	0.014721	0.0852061
FUCA1	ENST00000374479.3	1989	2020	3UTR	0.0206719	0.00294464	0.064782
ALKBH4	ENST00000292566.4	236	268	CDS	-0.00637879	0.0126849	0.215644
ZNF428	ENST00000300811.8	26	37	5UTR	0.145583	0.0907246	0.147586
ZNF428	ENST00000300811.8	256	274	CDS	0.305132	0.118068	0.147586
ZNF428	ENST00000300811.8	552	569	CDS	0.0497222	0.209246	0.232496
ZNF428	ENST00000300811.8	576	608	CDS	-0.000833333	0.00674369	0.0337184
ZNF428	ENST00000300811.8	726	752	CDS	-0.0208704	0.0164847	0.0528941
ZNF428	ENST00000300811.8	850	863	3UTR	-0.198643	0.0211576	0.0528941
ZNF428	ENST00000300811.8	875	887	3UTR	-0.172115	0.0711841	0.142368
ZNF428	ENST00000300811.8	894	904	3UTR	-0.0916818	0.104206	0.147586
ZNF428	ENST00000300811.8	979	1000	3UTR	-0.544795	0.00429498	0.0337184
LCP1	ENST00000398576.6	1556	1571	CDS	-0.21775	0.185547	0.185547
LCP1	ENST00000398576.6	1794	1804	CDS	0.705136	0.185547	0.185547
LCP1	ENST00000398576.6	2051	2063	CDS	-0.275692	0.185547	0.185547
LCP1	ENST00000398576.6	2163	2183	CDS	-0.25419	0.0907246	0.114918
LCP1	ENST00000398576.6	2489	2502	3UTR	-0.273321	0.0501741	0.0733314
LCP1	ENST00000398576.6	2862	2888	3UTR	-0.391167	0.0180158	0.0489001
LCP1	ENST00000398576.6	3021	3059	3UTR	-0.2605	0.00713309	0.0271058
LCP1	ENST00000398576.6	3124	3152	3UTR	-0.151621	0.00713309	0.0271058
LCP1	ENST00000398576.6	3166	3200	3UTR	0.202786	0.0210314	0.0499495
LCP1	ENST00000398576.6	3257	3278	3UTR	-0.0808636	0.0907246	0.114918
LCP1	ENST00000398576.6	3296	3310	3UTR	-0.2988	0.185547	0.185547
LCP1	ENST00000398576.6	3384	3412	3UTR	-0.186224	0.0177612	0.0489001
LCP1	ENST00000398576.6	3420	3447	3UTR	-0.213071	0.0295291	0.0510048
LCP1	ENST00000398576.6	3504	3524	3UTR	-0.483762	0.0295291	0.0510048
LCP1	ENST00000398576.6	3554	3621	3UTR	-0.150382	0.00125342	0.0119075
LCP1	ENST00000398576.6	3629	3713	3UTR	-0.217359	4.71112e-05	0.000895113
LCP1	ENST00000398576.6	3762	3795	3UTR	-0.249147	0.0289536	0.0510048
LCP1	ENST00000398576.6	3804	3825	3UTR	-0.170773	0.0379635	0.0601088
LCP1	ENST00000398576.6	3859	3898	3UTR	-0.233962	0.0070737	0.0271058
ANKIB1	ENST00000265742.8	960	974	CDS	0.0113333	0.185547	0.219726
ANKIB1	ENST00000265742.8	1402	1413	CDS	0.154542	0.0487563	0.129061
ANKIB1	ENST00000265742.8	1605	1621	CDS	0.0671471	0.100621	0.173677
ANKIB1	ENST00000265742.8	2071	2085	CDS	-0.00803333	0.185547	0.219726
ANKIB1	ENST00000265742.8	2459	2474	CDS	0.0879375	0.0907246	0.173453
ANKIB1	ENST00000265742.8	2518	2541	CDS	0.0266875	0.180655	0.219726
ANKIB1	ENST00000265742.8	2765	2778	CDS	0.05125	0.100621	0.173677
ANKIB1	ENST00000265742.8	2979	3008	CDS	0.0699333	0.0295291	0.094915
ANKIB1	ENST00000265742.8	3321	3347	CDS	-0.0439815	0.0112471	0.0633236
ANKIB1	ENST00000265742.8	3504	3520	CDS	0.137029	0.0295291	0.094915
ANKIB1	ENST00000265742.8	4165	4187	3UTR	0.0532609	0.104206	0.173677
ANKIB1	ENST00000265742.8	4262	4295	3UTR	-0.662941	0.00257129	0.0258387
ANKIB1	ENST00000265742.8	4482	4549	3UTR	-0.0132941	0.000732234	0.0164753
ANKIB1	ENST00000265742.8	4578	4600	3UTR	-0.187261	0.117863	0.182891
ANKIB1	ENST00000265742.8	4636	4704	3UTR	-0.109768	0.0177684	0.0799579
ANKIB1	ENST00000265742.8	4733	4781	3UTR	-0.12149	0.0635786	0.150581
ANKIB1	ENST00000265742.8	5026	5052	3UTR	-0.0830185	0.0840834	0.171989
ANKIB1	ENST00000265742.8	5097	5119	3UTR	-0.0531522	0.0775658	0.166212
ANKIB1	ENST00000265742.8	5146	5159	3UTR	0.0105	0.180655	0.219726
ANKIB1	ENST00000265742.8	5178	5227	3UTR	-0.15888	0.0114856	0.0633236
ANKIB1	ENST00000265742.8	5234	5269	3UTR	-0.0409167	0.00287097	0.0258387
ANKIB1	ENST00000265742.8	5286	5303	3UTR	-0.219194	0.171626	0.219726
ANKIB1	ENST00000265742.8	5320	5347	3UTR	-0.048125	0.0597698	0.149424
ANKIB1	ENST00000265742.8	5396	5422	3UTR	0.0251667	0.0377803	0.10728
ANKIB1	ENST00000265742.8	5433	5478	3UTR	-0.139576	0.0381442	0.10728
ANKIB1	ENST00000265742.8	5485	5499	3UTR	0.0227333	0.0295291	0.094915
ANKIB1	ENST00000265742.8	5514	5529	3UTR	-0.198906	0.207412	0.233338
ANKIB1	ENST00000265742.8	5588	5614	3UTR	-0.279926	0.0925082	0.173453
ANKIB1	ENST00000265742.8	5638	5675	3UTR	0.0402237	0.0126647	0.0633236
ANKIB1	ENST00000265742.8	5797	5810	3UTR	-0.264929	0.200839	0.231737
ANKIB1	ENST00000265742.8	5819	5891	3UTR	-0.0725822	0.000219895	0.00989526
ANKIB1	ENST00000265742.8	5898	5910	3UTR	-0.314269	0.0707411	0.159167
ANKIB1	ENST00000265742.8	5914	5937	3UTR	-0.451042	0.00717695	0.0538271
ANKIB1	ENST00000265742.8	5970	5988	3UTR	-0.347579	0.147254	0.207076
ANKIB1	ENST00000265742.8	6012	6027	3UTR	-0.332375	0.181363	0.219726
ANKIB1	ENST00000265742.8	6033	6046	3UTR	-0.013	0.146589	0.207076
ANKIB1	ENST00000265742.8	6114	6135	3UTR	-0.363091	0.111021	0.178426
ANKIB1	ENST00000265742.8	6146	6166	3UTR	-0.251976	0.131747	0.197621
ANKIB1	ENST00000265742.8	6198	6244	3UTR	-0.152511	0.00155609	0.0233413
ANKIB1	ENST00000265742.8	6280	6299	3UTR	-0.3654	0.0273068	0.094915
PELI2	ENST00000267460.9	694	713	CDS	0.08175	0.0907246	0.181449
PELI2	ENST00000267460.9	1566	1577	3UTR	0.181083	0.172889	0.240874
PELI2	ENST00000267460.9	3175	3193	3UTR	0.00557895	0.0295291	0.103551
PELI2	ENST00000267460.9	3635	3650	3UTR	-0.02325	0.0501741	0.131536
PELI2	ENST00000267460.9	3828	3847	3UTR	0.071425	0.0289536	0.103551
PELI2	ENST00000267460.9	4239	4264	3UTR	-0.118462	0.0711066	0.153153
PELI2	ENST00000267460.9	4548	4567	3UTR	0.077025	0.029586	0.103551
PELI2	ENST00000267460.9	4624	4668	3UTR	-0.0387556	0.0516749	0.131536
PELI2	ENST00000267460.9	4728	4742	3UTR	0.0089	0.146811	0.240874
PELI2	ENST00000267460.9	4806	4824	3UTR	0.0405263	0.0107697	0.103551
PELI2	ENST00000267460.9	4831	4852	3UTR	-0.374023	0.015492	0.103551
PELI2	ENST00000267460.9	4927	4940	3UTR	-0.16075	0.0295291	0.103551
PELI2	ENST00000267460.9	4946	4959	3UTR	-0.199321	0.029586	0.103551
PELI2	ENST00000267460.9	4975	4985	3UTR	-0.0176364	0.140356	0.240874
PELI2	ENST00000267460.9	4999	5015	3UTR	-0.0128235	0.0377018	0.117294
PELI2	ENST00000267460.9	5065	5075	3UTR	-0.225318	0.180655	0.240874
PELI2	ENST00000267460.9	5106	5127	3UTR	-0.0656591	0.163865	0.240874
PELI2	ENST00000267460.9	5404	5424	3UTR	-0.376071	0.115012	0.214689
PELI2	ENST00000267460.9	5498	5524	3UTR	-0.328481	0.0126568	0.103551
PELI2	ENST00000267460.9	5552	5570	3UTR	-0.148632	0.1634	0.240874
PELI2	ENST00000267460.9	5589	5622	3UTR	-0.157574	0.0630762	0.147178
SERPINH1	ENST00000533603.5	114	137	5UTR	-0.001375	0.0116882	0.035185
SERPINH1	ENST00000533603.5	206	242	5UTR	-0.000621622	0.00472101	0.0194742
SERPINH1	ENST00000533603.5	351	394	CDS	-0.130909	0.00295663	0.0139384
SERPINH1	ENST00000533603.5	398	458	CDS	-0.088418	0.0231757	0.0588306
SERPINH1	ENST00000533603.5	517	535	CDS	-0.116605	0.0104313	0.035185
SERPINH1	ENST00000533603.5	548	587	CDS	-0.108675	0.0502062	0.0916303
SERPINH1	ENST00000533603.5	646	660	CDS	-0.1304	0.144794	0.191128
SERPINH1	ENST00000533603.5	902	916	CDS	-0.2254	0.203471	0.248686
SERPINH1	ENST00000533603.5	927	943	CDS	-0.0395	0.0962588	0.13811
SERPINH1	ENST00000533603.5	951	965	CDS	-0.0932667	0.135949	0.18693
SERPINH1	ENST00000533603.5	1101	1113	CDS	-0.2145	0.0414802	0.0907427
SERPINH1	ENST00000533603.5	1153	1171	CDS	-0.276105	0.0711066	0.10666
SERPINH1	ENST00000533603.5	1174	1250	CDS	-0.167162	0.000585087	0.00449325
SERPINH1	ENST00000533603.5	1261	1271	CDS	-0.227727	0.0467462	0.0907427
SERPINH1	ENST00000533603.5	1287	1303	CDS	-0.318824	0.0598612	0.0940676
SERPINH1	ENST00000533603.5	1339	1352	CDS	-0.205607	0.0415656	0.0907427
SERPINH1	ENST00000533603.5	1363	1391	CDS	-0.264241	0.0117283	0.035185
SERPINH1	ENST00000533603.5	1402	1457	CDS	-0.26192	0.00118923	0.00654076
SERPINH1	ENST00000533603.5	1514	1533	CDS	-0.22765	0.0527569	0.0916303
SERPINH1	ENST00000533603.5	1545	1558	CDS	-0.284321	0.0188164	0.0517452
SERPINH1	ENST00000533603.5	1566	1578	CDS	-0.238231	0.15271	0.193824
SERPINH1	ENST00000533603.5	1632	1728	3UTR	-0.248675	0.000258331	0.00284164
SERPINH1	ENST00000533603.5	1738	1839	3UTR	-0.287328	1.74561e-06	2.88026e-05
SERPINH1	ENST00000533603.5	1876	2143	3UTR	-0.34433	7.73762e-15	2.55341e-13
SERPINH1	ENST00000533603.5	2152	2192	3UTR	-0.286049	0.000680795	0.00449325
SERPINH1	ENST00000533603.5	2213	2227	3UTR	-0.142567	0.0467462	0.0907427
SERPINH1	ENST00000533603.5	2230	2264	3UTR	-0.0294571	0.0590035	0.0940676
GJA3	ENST00000241125.4	1571	1591	3UTR	-0.176952	0.0501741	0.168489
GJA3	ENST00000241125.4	2061	2074	3UTR	-0.171214	0.140356	0.219282
GJA3	ENST00000241125.4	2601	2616	3UTR	0.181625	0.0907246	0.168489
GJA3	ENST00000241125.4	3277	3291	3UTR	-0.461233	0.0907246	0.168489
GJA3	ENST00000241125.4	3843	3855	3UTR	0.456269	0.0501741	0.168489
GJA3	ENST00000241125.4	4030	4048	3UTR	-0.0713421	0.178636	0.219282
GJA3	ENST00000241125.4	4116	4131	3UTR	0.0885625	0.0907246	0.168489
GJA3	ENST00000241125.4	4144	4156	3UTR	-0.272462	0.185547	0.219282
GJA3	ENST00000241125.4	4575	4598	3UTR	0.007	0.0907246	0.168489
GJA3	ENST00000241125.4	4824	4834	3UTR	-0.441455	0.185547	0.219282
GJA3	ENST00000241125.4	5032	5042	3UTR	0.0183636	0.211339	0.228951
GJA3	ENST00000241125.4	5120	5135	3UTR	0.0449375	0.0487563	0.168489
NUMBL	ENST00000252891.8	820	846	CDS	0.052463	0.0462958	0.150522
NUMBL	ENST00000252891.8	989	999	CDS	0.0541818	0.211339	0.241311
NUMBL	ENST00000252891.8	1058	1068	CDS	-0.0114545	0.0907246	0.167264
NUMBL	ENST00000252891.8	1257	1283	CDS	0.141889	0.0110075	0.0990672
NUMBL	ENST00000252891.8	1452	1484	CDS	-0.415333	0.0991194	0.167264
NUMBL	ENST00000252891.8	1667	1689	CDS	0.0570217	0.098733	0.167264
NUMBL	ENST00000252891.8	1826	1836	CDS	0.0223636	0.185547	0.23856
NUMBL	ENST00000252891.8	2168	2186	3UTR	-0.00407895	0.146811	0.220216
NUMBL	ENST00000252891.8	2244	2255	3UTR	0.0166667	0.180655	0.23856
NUMBL	ENST00000252891.8	2339	2358	3UTR	0.0411	0.070497	0.165894
NUMBL	ENST00000252891.8	2372	2412	3UTR	-0.0306098	0.0701546	0.165894
NUMBL	ENST00000252891.8	2546	2558	3UTR	-0.138385	0.0887649	0.167264
NUMBL	ENST00000252891.8	2569	2583	3UTR	-0.107633	0.0501741	0.150522
NUMBL	ENST00000252891.8	2603	2622	3UTR	0.038125	0.014987	0.101162
NUMBL	ENST00000252891.8	2630	2640	3UTR	-0.268682	0.223436	0.241311
NUMBL	ENST00000252891.8	2738	2755	3UTR	-0.0255278	0.223436	0.241311
NUMBL	ENST00000252891.8	2811	2831	3UTR	0.128429	0.0501741	0.150522
NUMBL	ENST00000252891.8	3022	3035	3UTR	-0.771643	0.00724164	0.0990672
NUMBL	ENST00000252891.8	3054	3064	3UTR	-0.642182	0.0737305	0.165894
NUMBL	ENST00000252891.8	3075	3096	3UTR	-0.543818	0.200458	0.241311
NUMBL	ENST00000252891.8	3100	3113	3UTR	-0.0443571	0.135949	0.21592
NUMBL	ENST00000252891.8	3181	3236	3UTR	-0.0704375	0.0265558	0.133137
NUMBL	ENST00000252891.8	3266	3281	3UTR	-0.440469	0.010549	0.0990672
NUMBL	ENST00000252891.8	3372	3392	3UTR	0.0885714	0.029586	0.133137
NUMBL	ENST00000252891.8	3430	3452	3UTR	0.0158043	0.17932	0.23856
ATN1	ENST00000356654.8	236	253	CDS	0.05175	0.0501741	0.187651
ATN1	ENST00000356654.8	306	325	CDS	0.06455	0.102447	0.187651
ATN1	ENST00000356654.8	953	971	CDS	-0.0167895	0.0907246	0.187651
ATN1	ENST00000356654.8	1347	1372	CDS	-0.000903846	0.0379635	0.187651
ATN1	ENST00000356654.8	1587	1609	CDS	-0.0246087	0.0962588	0.187651
ATN1	ENST00000356654.8	1799	1811	CDS	-0.0908846	0.0907246	0.187651
ATN1	ENST00000356654.8	2351	2388	CDS	0.0128553	0.115012	0.187651
ATN1	ENST00000356654.8	2757	2767	CDS	-0.0360909	0.102447	0.187651
ATN1	ENST00000356654.8	3088	3109	CDS	-0.0338409	0.0631395	0.187651
ATN1	ENST00000356654.8	3117	3145	CDS	-0.114586	0.131096	0.203199
ATN1	ENST00000356654.8	3215	3232	CDS	-0.249806	0.115012	0.187651
ATN1	ENST00000356654.8	3247	3267	CDS	-0.0997857	0.0180158	0.187651
ATN1	ENST00000356654.8	3383	3407	CDS	0.0279	0.111021	0.187651
ATN1	ENST00000356654.8	3461	3504	CDS	-0.0654773	0.00460767	0.142838
ATN1	ENST00000356654.8	3518	3540	CDS	-0.11363	0.0743893	0.187651
ATN1	ENST00000356654.8	3645	3660	CDS	-0.0147812	0.0849053	0.187651
ATN1	ENST00000356654.8	3667	3698	CDS	-0.0242031	0.103302	0.187651
ATN1	ENST00000356654.8	3862	3878	3UTR	-0.222618	0.0962588	0.187651
ATN1	ENST00000356654.8	3888	3915	3UTR	-0.076125	0.0721544	0.187651
ATN1	ENST00000356654.8	4200	4221	3UTR	0.0596591	0.104643	0.187651
MXD1	ENST00000264444.7	4399	4418	3UTR	-0.055925	0.0501741	0.125435
MXD1	ENST00000264444.7	4461	4477	3UTR	-3.15729	0.0048581	0.0242905
MXD1	ENST00000264444.7	5203	5230	3UTR	-0.3105	0.0112471	0.0374905
MXD1	ENST00000264444.7	5276	5319	3UTR	-0.176818	0.00253874	0.0242905
MXD1	ENST00000264444.7	5376	5400	3UTR	-0.03628	0.0707411	0.141482
PDHB	ENST00000474765.1	604	618	CDS	0.0267	0.0539866	0.134967
PDHB	ENST00000474765.1	662	690	CDS	-0.0966207	0.0296947	0.111355
PDHB	ENST00000474765.1	767	785	CDS	0.00363158	0.016405	0.082025
PDHB	ENST00000474765.1	811	831	CDS	-0.184429	0.075336	0.161434
PDHB	ENST00000474765.1	1054	1094	3UTR	-0.0141098	0.000401894	0.0060284
PDHB	ENST00000474765.1	1217	1230	3UTR	-0.0144286	0.0161565	0.082025
PDHB	ENST00000474765.1	1240	1266	3UTR	0.0378148	0.051571	0.134967
FZD6	ENST00000522566.5	133	148	5UTR	0.117219	0.185547	0.219282
FZD6	ENST00000522566.5	552	568	CDS	-0.0673824	0.211339	0.219793
FZD6	ENST00000522566.5	666	677	CDS	-0.0385	0.211339	0.219793
FZD6	ENST00000522566.5	1232	1242	CDS	0.189909	0.0487563	0.144947
FZD6	ENST00000522566.5	1738	1758	CDS	-0.119524	0.0962588	0.16351
FZD6	ENST00000522566.5	1878	1899	CDS	-0.00134091	0.0887649	0.16351
FZD6	ENST00000522566.5	1975	1995	CDS	0.121238	0.0295291	0.109891
FZD6	ENST00000522566.5	2132	2147	CDS	0.0212188	0.0295291	0.109891
FZD6	ENST00000522566.5	2541	2568	3UTR	-0.0805179	0.0121951	0.105691
FZD6	ENST00000522566.5	2578	2590	3UTR	-0.0447692	0.0501741	0.144947
FZD6	ENST00000522566.5	2635	2650	3UTR	-0.0395625	0.118068	0.180575
FZD6	ENST00000522566.5	2688	2707	3UTR	-0.0421	0.100621	0.16351
FZD6	ENST00000522566.5	2752	2762	3UTR	-0.311545	0.140356	0.190854
FZD6	ENST00000522566.5	2784	2797	3UTR	-0.231071	0.209246	0.219793
FZD6	ENST00000522566.5	2914	2936	3UTR	-0.131283	0.146811	0.190854
FZD6	ENST00000522566.5	2987	3010	3UTR	-0.229063	0.029586	0.109891
FZD6	ENST00000522566.5	3040	3117	3UTR	-0.156353	0.000807319	0.0209903
FZD6	ENST00000522566.5	3206	3218	3UTR	-0.188154	0.181363	0.219282
FZD6	ENST00000522566.5	3391	3403	3UTR	-0.338808	0.0173053	0.109891
FZD6	ENST00000522566.5	3411	3423	3UTR	-0.259077	0.0707411	0.16351
FZD6	ENST00000522566.5	3438	3455	3UTR	-0.183889	0.0598612	0.155639
FZD6	ENST00000522566.5	3488	3504	3UTR	-0.313794	0.0962588	0.16351
FZD6	ENST00000522566.5	3556	3566	3UTR	-0.0933636	0.140356	0.190854
FZD6	ENST00000522566.5	3590	3640	3UTR	-0.189794	0.00454697	0.0591106
FZD6	ENST00000522566.5	3652	3666	3UTR	-0.434467	0.0962588	0.16351
MRPL34	ENST00000602206.1	16	39	CDS	-0.0958958	0.00348977	0.0122142
MRPL34	ENST00000602206.1	95	123	CDS	0.0560345	0.0516749	0.120575
MRPL34	ENST00000602206.1	264	276	3UTR	0.0478846	0.203471	0.237382
MRPL34	ENST00000602206.1	352	440	3UTR	0.166006	0.000367754	0.00257428
MRPL34	ENST00000602206.1	507	531	3UTR	0.13328	0.0711226	0.124465
MRPL34	ENST00000602206.1	544	568	3UTR	-0.03006	0.10064	0.140896
SDC4	ENST00000372733.3	26	52	5UTR	0.052	0.0295291	0.152599
SDC4	ENST00000372733.3	604	625	CDS	-0.0210682	0.0484538	0.152599
SDC4	ENST00000372733.3	730	749	3UTR	0.043725	0.0528227	0.152599
SDC4	ENST00000372733.3	987	1009	3UTR	-0.0169565	0.100621	0.190259
SDC4	ENST00000372733.3	1045	1062	3UTR	-0.00294444	0.0467462	0.152599
SDC4	ENST00000372733.3	1451	1472	3UTR	0.00202273	0.0962588	0.190259
SDC4	ENST00000372733.3	1484	1498	3UTR	-0.7302	0.00418692	0.0934689
SDC4	ENST00000372733.3	1606	1631	3UTR	-0.149019	0.0620874	0.161427
SDC4	ENST00000372733.3	1643	1654	3UTR	0.021125	0.185547	0.241211
SDC4	ENST00000372733.3	1692	1721	3UTR	-0.184233	0.110636	0.191769
SDC4	ENST00000372733.3	1803	1820	3UTR	-0.0508056	0.102447	0.190259
SDC4	ENST00000372733.3	1873	1915	3UTR	-0.00915116	0.144678	0.19798
SDC4	ENST00000372733.3	1918	1939	3UTR	-0.0757727	0.0161565	0.140023
SDC4	ENST00000372733.3	2117	2138	3UTR	-0.05875	0.131747	0.196371
SDC4	ENST00000372733.3	2166	2181	3UTR	-0.0100938	0.0377803	0.152599
SDC4	ENST00000372733.3	2184	2197	3UTR	-0.203571	0.131096	0.196371
SDC4	ENST00000372733.3	2209	2222	3UTR	-0.2865	0.135949	0.196371
SDC4	ENST00000372733.3	2385	2398	3UTR	-0.0276786	0.0379635	0.152599
SDC4	ENST00000372733.3	2429	2495	3UTR	-0.156619	0.00718991	0.0934689
SDC4	ENST00000372733.3	2533	2545	3UTR	0.0221154	0.100621	0.190259
TRIM11	ENST00000493030.6	2011	2024	5UTR	-0.547679	0.154032	0.244638
TRIM11	ENST00000493030.6	2047	2069	5UTR	-0.231739	0.0251856	0.170003
TRIM11	ENST00000493030.6	2072	2082	5UTR	-0.324591	0.118068	0.227704
TRIM11	ENST00000493030.6	2188	2224	5UTR	-0.294514	0.00887407	0.103827
TRIM11	ENST00000493030.6	4302	4317	CDS	-0.0685313	0.0907246	0.212774
TRIM11	ENST00000493030.6	4409	4427	CDS	-0.0207632	0.0541597	0.190736
TRIM11	ENST00000493030.6	4681	4696	CDS	-0.310844	0.0775658	0.209428
TRIM11	ENST00000493030.6	4754	4773	3UTR	-0.1315	0.0631395	0.190736
TRIM11	ENST00000493030.6	4840	4855	3UTR	-0.0651562	0.00721641	0.103827
TRIM11	ENST00000493030.6	4881	4908	3UTR	0.0330357	0.098663	0.212774
TRIM11	ENST00000493030.6	4951	4962	3UTR	0.114667	0.0501741	0.190736
TRIM11	ENST00000493030.6	4975	4989	3UTR	0.101367	0.102447	0.212774
TRIM11	ENST00000493030.6	5008	5027	3UTR	-0.0999	0.146811	0.244638
TRIM11	ENST00000493030.6	5146	5156	3UTR	-0.2625	0.0501741	0.190736
TRIM11	ENST00000493030.6	5278	5308	3UTR	0.0124516	0.0115363	0.103827
TRIM11	ENST00000493030.6	5541	5553	3UTR	0.0506154	0.131096	0.235973
TRIM11	ENST00000493030.6	5629	5652	3UTR	-0.249104	0.0635786	0.190736
PYCR2	ENST00000612039.4	115	157	5UTR	-0.089314	0.0279648	0.0709327
PYCR2	ENST00000612039.4	227	239	CDS	-0.00534615	0.0887649	0.142024
PYCR2	ENST00000612039.4	381	405	CDS	-0.02646	0.00952945	0.0427787
PYCR2	ENST00000612039.4	420	456	CDS	-0.114216	0.0562973	0.0965096
PYCR2	ENST00000612039.4	471	502	CDS	-0.0382188	0.0060261	0.0427787
PYCR2	ENST00000612039.4	567	613	CDS	-0.169032	0.0105816	0.0427787
PYCR2	ENST00000612039.4	627	648	CDS	-0.0673864	0.0414802	0.0768213
PYCR2	ENST00000612039.4	747	758	CDS	0.0104167	0.140356	0.19815
PYCR2	ENST00000612039.4	826	854	CDS	-0.0841552	0.182614	0.243485
PYCR2	ENST00000612039.4	958	977	CDS	-0.21095	0.0416115	0.0768213
PYCR2	ENST00000612039.4	1025	1056	3UTR	-0.104609	0.0251856	0.0709327
PYCR2	ENST00000612039.4	1149	1170	3UTR	-0.216114	0.0106947	0.0427787
PYCR2	ENST00000612039.4	1183	1215	3UTR	-0.188879	0.00204596	0.0427787
PYCR2	ENST00000612039.4	1230	1255	3UTR	-0.260615	0.0219898	0.0709327
PYCR2	ENST00000612039.4	1337	1349	3UTR	-0.303692	0.116976	0.175465
PYCR2	ENST00000612039.4	1371	1394	3UTR	-0.181646	0.0295553	0.0709327
PYCR2	ENST00000612039.4	1405	1417	3UTR	-0.0411538	0.00952945	0.0427787
PYCR2	ENST00000612039.4	1473	1511	3UTR	-0.332372	0.035156	0.076704
STIMATE	ENST00000355083.10	453	476	CDS	0.0045	0.0753928	0.122183
STIMATE	ENST00000355083.10	1051	1066	3UTR	-0.112437	0.0887649	0.122183
STIMATE	ENST00000355083.10	1140	1162	3UTR	-0.040913	0.0112471	0.10209
STIMATE	ENST00000355083.10	2945	2957	3UTR	0.0541154	0.185547	0.197143
STIMATE	ENST00000355083.10	3127	3143	3UTR	0.0782647	0.0295291	0.122183
STIMATE	ENST00000355083.10	3430	3445	3UTR	-0.110156	0.0907246	0.122183
STIMATE	ENST00000355083.10	3524	3541	3UTR	-0.146111	0.100621	0.122183
STIMATE	ENST00000355083.10	3629	3646	3UTR	0.216806	0.0887649	0.122183
STIMATE	ENST00000355083.10	3728	3746	3UTR	0.0621842	0.0180158	0.10209
STIMATE	ENST00000355083.10	3857	3884	3UTR	-0.130821	0.0121951	0.10209
STIMATE	ENST00000355083.10	3941	3957	3UTR	-0.1205	0.0711066	0.122183
STIMATE	ENST00000355083.10	4133	4149	3UTR	-0.0714118	0.0711066	0.122183
STIMATE	ENST00000355083.10	4316	4346	3UTR	-0.0428226	0.0598612	0.122183
STIMATE	ENST00000355083.10	4454	4468	3UTR	0.0430667	0.135949	0.154076
STIMATE	ENST00000355083.10	4508	4522	3UTR	-0.0158	0.200839	0.200839
STIMATE	ENST00000355083.10	4533	4548	3UTR	-0.042125	0.100621	0.122183
STIMATE	ENST00000355083.10	4604	4632	3UTR	0.00172414	0.0415656	0.122183
ZNF710	ENST00000268154.9	608	627	CDS	0.0732	0.0867841	0.153837
ZNF710	ENST00000268154.9	1222	1237	CDS	0.0636875	0.211339	0.235492
ZNF710	ENST00000268154.9	1365	1379	CDS	0.0667667	0.185547	0.226135
ZNF710	ENST00000268154.9	1515	1526	CDS	0.010625	0.0501741	0.121182
ZNF710	ENST00000268154.9	1950	1968	CDS	0.0118421	0.0501741	0.121182
ZNF710	ENST00000268154.9	2359	2373	3UTR	-0.0507	0.211339	0.235492
ZNF710	ENST00000268154.9	2614	2625	3UTR	-0.142667	0.147254	0.198031
ZNF710	ENST00000268154.9	2665	2686	3UTR	-0.0940455	0.0528227	0.121182
ZNF710	ENST00000268154.9	2692	2726	3UTR	-0.0119	0.0514588	0.121182
ZNF710	ENST00000268154.9	2804	2817	3UTR	0.0683929	0.140356	0.195496
ZNF710	ENST00000268154.9	2858	2876	3UTR	-0.0313684	0.0907246	0.153837
ZNF710	ENST00000268154.9	2924	2943	3UTR	0.031525	0.0501741	0.121182
ZNF710	ENST00000268154.9	3005	3023	3UTR	0.101605	0.0528227	0.121182
ZNF710	ENST00000268154.9	3049	3059	3UTR	0.136136	0.0501741	0.121182
ZNF710	ENST00000268154.9	3081	3101	3UTR	-0.0974286	0.0376521	0.121182
ZNF710	ENST00000268154.9	3259	3270	3UTR	0.100417	0.0907246	0.153837
ZNF710	ENST00000268154.9	3426	3459	3UTR	-0.0198971	0.00193585	0.0754983
ZNF710	ENST00000268154.9	3542	3563	3UTR	-0.16375	0.135949	0.195496
ZNF710	ENST00000268154.9	3718	3732	3UTR	-0.147933	0.029586	0.121182
ZNF710	ENST00000268154.9	3787	3808	3UTR	-0.206932	0.0387781	0.121182
ZNF710	ENST00000268154.9	3871	3902	3UTR	-0.0279531	0.112008	0.174732
ZNF710	ENST00000268154.9	3964	3983	3UTR	-0.02525	0.029012	0.121182
ZNF710	ENST00000268154.9	3989	4005	3UTR	-0.093	0.104206	0.169335
ZNF710	ENST00000268154.9	4011	4038	3UTR	-0.0744286	0.131747	0.195496
ZNF710	ENST00000268154.9	4125	4135	3UTR	-0.0674091	0.0467462	0.121182
ZNF710	ENST00000268154.9	4154	4182	3UTR	-0.0909483	0.00395773	0.0771757
ZNF710	ENST00000268154.9	4213	4227	3UTR	-0.262833	0.0766546	0.149476
ZNF710	ENST00000268154.9	4232	4242	3UTR	0.0423182	0.20019	0.235492
ZNF710	ENST00000268154.9	4362	4386	3UTR	-0.09132	0.0326286	0.121182
ZNF710	ENST00000268154.9	4422	4435	3UTR	-0.436536	0.0207455	0.121182
ZNF710	ENST00000268154.9	4445	4456	3UTR	-0.0958333	0.185547	0.226135
ZNF710	ENST00000268154.9	4468	4482	3UTR	-0.0591667	0.180655	0.226135
ZNF710	ENST00000268154.9	4510	4525	3UTR	-0.0423125	0.0295291	0.121182
ZNF710	ENST00000268154.9	4530	4546	3UTR	0.136294	0.0753928	0.149476
ZNF710	ENST00000268154.9	4614	4631	3UTR	-0.0672222	0.0598612	0.129699
KLHL5	ENST00000508137.6	100	125	CDS	0.0628269	0.0501741	0.167247
KLHL5	ENST00000508137.6	130	150	CDS	-0.00738095	0.0501741	0.167247
KLHL5	ENST00000508137.6	315	328	CDS	-0.0104643	0.0907246	0.213908
KLHL5	ENST00000508137.6	395	415	CDS	-0.0840714	0.0907246	0.213908
KLHL5	ENST00000508137.6	465	490	CDS	-0.0501923	0.0917153	0.213908
KLHL5	ENST00000508137.6	876	904	CDS	0.0414828	0.0962588	0.213908
KLHL5	ENST00000508137.6	1319	1337	CDS	-0.0212632	0.0753928	0.213908
KLHL5	ENST00000508137.6	1417	1456	CDS	-0.121475	0.0387781	0.167247
KLHL5	ENST00000508137.6	1607	1651	CDS	-0.0457222	0.0441522	0.167247
KLHL5	ENST00000508137.6	1667	1680	CDS	-0.181786	0.0467462	0.167247
KLHL5	ENST00000508137.6	1897	1919	3UTR	0.0707826	0.0207455	0.167247
KLHL5	ENST00000508137.6	2121	2148	3UTR	-0.124464	0.0207455	0.167247
KLHL5	ENST00000508137.6	2437	2470	3UTR	-0.130294	0.0262459	0.167247
KLHL5	ENST00000508137.6	2519	2547	3UTR	-0.0558276	0.000980698	0.0392279
KLHL5	ENST00000508137.6	2634	2652	3UTR	-0.127421	0.0379635	0.167247
KLHL5	ENST00000508137.6	2671	2690	3UTR	0.00465	0.104206	0.219382
KLHL5	ENST00000508137.6	2734	2745	3UTR	-0.326	0.110636	0.221272
KLHL5	ENST00000508137.6	2790	2813	3UTR	-0.0683333	0.0104313	0.167247
KLHL5	ENST00000508137.6	2816	2851	3UTR	-0.0830139	0.0353501	0.167247
KLHL5	ENST00000508137.6	2874	2894	3UTR	-0.134476	0.0877772	0.213908
ARID3A	ENST00000263620.8	1066	1089	CDS	0.185688	0.0295291	0.124511
ARID3A	ENST00000263620.8	1936	1954	CDS	-0.116132	0.014987	0.124511
ARID3A	ENST00000263620.8	2068	2086	3UTR	0.0191316	0.0887649	0.165954
ARID3A	ENST00000263620.8	3132	3144	3UTR	-0.280692	0.0849053	0.165954
ARID3A	ENST00000263620.8	3211	3241	3UTR	-0.707323	0.0420782	0.124511
ARID3A	ENST00000263620.8	3245	3259	3UTR	-0.5442	0.0513199	0.124511
ARID3A	ENST00000263620.8	3339	3357	3UTR	-0.541763	0.0925082	0.165954
ARID3A	ENST00000263620.8	3576	3589	3UTR	-0.151321	0.0295291	0.124511
ARID3A	ENST00000263620.8	3938	3958	3UTR	0.149214	0.0528227	0.124511
ARID3A	ENST00000263620.8	4830	4848	3UTR	-0.00678947	0.0887649	0.165954
ARID3A	ENST00000263620.8	4853	4874	3UTR	-0.00540909	0.0962588	0.165954
ARID3A	ENST00000263620.8	4931	4962	3UTR	-0.0764844	0.0499165	0.124511
ARID3A	ENST00000263620.8	4970	4988	3UTR	-0.0488421	0.0295291	0.124511
ARID3A	ENST00000263620.8	5064	5087	3UTR	0.0474583	0.0487563	0.124511
ARID3A	ENST00000263620.8	5172	5191	3UTR	-0.036725	0.100621	0.165954
ARID3A	ENST00000263620.8	5206	5222	3UTR	-0.138529	0.039844	0.124511
ARID3A	ENST00000263620.8	5351	5373	3UTR	0.130543	0.029586	0.124511
ARID3A	ENST00000263620.8	5416	5429	3UTR	0.169821	0.0528227	0.124511
ARID3A	ENST00000263620.8	5635	5645	3UTR	0.188273	0.110636	0.165954
ARID3A	ENST00000263620.8	5731	5744	3UTR	-0.766393	0.0103292	0.124511
ARID3A	ENST00000263620.8	5797	5809	3UTR	0.317	0.110636	0.165954
ARID3A	ENST00000263620.8	5837	5855	3UTR	-0.0491316	0.0414802	0.124511
LRRC58	ENST00000295628.4	4171	4181	3UTR	0.0426364	0.100621	0.227629
LRRC58	ENST00000295628.4	4276	4306	3UTR	0.00579032	0.0293537	0.1441
LRRC58	ENST00000295628.4	4387	4400	3UTR	-0.0206071	0.140356	0.241212
LRRC58	ENST00000295628.4	4467	4483	3UTR	-0.286029	0.0936559	0.227629
LRRC58	ENST00000295628.4	4572	4592	3UTR	0.0380476	0.118068	0.227629
LRRC58	ENST00000295628.4	4870	4885	3UTR	-0.471156	0.142941	0.241212
LRRC58	ENST00000295628.4	5006	5016	3UTR	-0.493955	0.103027	0.227629
LRRC58	ENST00000295628.4	5254	5269	3UTR	-0.0575625	0.0293537	0.1441
LRRC58	ENST00000295628.4	5470	5510	3UTR	-0.0610854	0.0251856	0.1441
LRRC58	ENST00000295628.4	5566	5577	3UTR	-0.0380833	0.104206	0.227629
LRRC58	ENST00000295628.4	5951	5967	3UTR	-0.0819412	0.118068	0.227629
LRRC58	ENST00000295628.4	6008	6018	3UTR	-0.0678182	0.0737305	0.227629
LRRC58	ENST00000295628.4	6078	6090	3UTR	-0.206154	0.108154	0.227629
LRRC58	ENST00000295628.4	6097	6112	3UTR	-0.476469	0.0193176	0.1441
LRRC58	ENST00000295628.4	6178	6219	3UTR	-0.241857	0.113735	0.227629
LRRC58	ENST00000295628.4	6223	6250	3UTR	-0.176696	0.00674369	0.121386
LRRC58	ENST00000295628.4	6419	6439	3UTR	-0.0414524	0.110636	0.227629
LRRC58	ENST00000295628.4	6465	6491	3UTR	-0.083463	0.0232521	0.1441
LRRC58	ENST00000295628.4	6507	6532	3UTR	0.0698077	0.0376521	0.156401
LRRC58	ENST00000295628.4	6585	6603	3UTR	-0.0617895	0.100621	0.227629
LRRC58	ENST00000295628.4	6753	6771	3UTR	-0.0751053	0.0616025	0.221769
LRRC58	ENST00000295628.4	6780	6795	3UTR	-0.155812	0.0917153	0.227629
LRRC58	ENST00000295628.4	6955	6970	3UTR	-0.0617188	0.0917153	0.227629
LRRC58	ENST00000295628.4	6989	7015	3UTR	-0.0354444	0.00124332	0.0442228
LRRC58	ENST00000295628.4	7091	7102	3UTR	0.02275	0.0467462	0.180307
LRRC58	ENST00000295628.4	7287	7334	3UTR	-0.017625	0.0205333	0.1441
LRRC58	ENST00000295628.4	7423	7446	3UTR	-0.143875	0.138093	0.241212
LRRC58	ENST00000295628.4	7466	7503	3UTR	-0.105053	0.0108247	0.1441
LRRC58	ENST00000295628.4	7524	7546	3UTR	-0.0860217	0.122245	0.227629
LRRC58	ENST00000295628.4	7600	7613	3UTR	-0.220107	0.0376521	0.156401
LRRC58	ENST00000295628.4	7634	7656	3UTR	-0.167283	0.0161565	0.1441
LRRC58	ENST00000295628.4	7774	7825	3UTR	-0.0829615	0.00163788	0.0442228
ZNF749	ENST00000334181.5	184	198	5UTR	-0.0844667	0.0487563	0.140001
ZNF749	ENST00000334181.5	229	249	5UTR	0.0672381	0.0289536	0.140001
ZNF749	ENST00000334181.5	1710	1721	CDS	-0.118833	0.211339	0.246562
ZNF749	ENST00000334181.5	1820	1835	CDS	0.1545	0.185547	0.23615
ZNF749	ENST00000334181.5	2007	2036	CDS	0.10265	0.098733	0.172783
ZNF749	ENST00000334181.5	2049	2077	CDS	0.113759	0.0500003	0.140001
ZNF749	ENST00000334181.5	2534	2544	CDS	0.166136	0.185547	0.23615
ZNF749	ENST00000334181.5	2781	2813	3UTR	-0.439803	0.088811	0.172783
ZNF749	ENST00000334181.5	2829	2839	3UTR	-0.289318	0.140356	0.218332
ZNF749	ENST00000334181.5	2889	2900	3UTR	-0.361333	0.0486005	0.140001
ZNF749	ENST00000334181.5	3280	3294	3UTR	0.1166	0.0907246	0.172783
ZNF749	ENST00000334181.5	3388	3400	3UTR	-0.13	0.0487563	0.140001
DAP	ENST00000230895.10	582	609	3UTR	-0.0506786	0.153278	0.225409
DAP	ENST00000230895.10	864	876	3UTR	0.0321538	0.131096	0.218494
DAP	ENST00000230895.10	904	916	3UTR	0.0385385	0.0541597	0.12309
DAP	ENST00000230895.10	926	942	3UTR	-0.146588	0.00642562	0.0420975
DAP	ENST00000230895.10	1088	1102	3UTR	-0.0406333	0.104206	0.186083
DAP	ENST00000230895.10	1148	1181	3UTR	-0.0175735	0.0067356	0.0420975
DAP	ENST00000230895.10	1230	1275	3UTR	-0.0288913	0.00586849	0.0420975
DAP	ENST00000230895.10	1318	1345	3UTR	-0.0790179	0.00652558	0.0420975
DAP	ENST00000230895.10	1420	1431	3UTR	-0.129375	0.147254	0.225409
DAP	ENST00000230895.10	1532	1550	3UTR	-0.201316	0.0620874	0.129349
DAP	ENST00000230895.10	1690	1718	3UTR	-0.242	0.052191	0.12309
DAP	ENST00000230895.10	1760	1774	3UTR	0.00493333	0.039844	0.12309
DAP	ENST00000230895.10	1944	1972	3UTR	-0.125069	0.0104105	0.050813
DAP	ENST00000230895.10	2106	2124	3UTR	-0.0590526	0.0121951	0.050813
DAP	ENST00000230895.10	2174	2207	3UTR	-0.216074	0.0318658	0.113807
DAP	ENST00000230895.10	2254	2273	3UTR	-0.01145	0.0925082	0.1779
DAP	ENST00000230895.10	2295	2308	3UTR	0.0288929	0.0528227	0.12309
LRP3	ENST00000253193.9	341	355	5UTR	0.0555333	0.0887649	0.197921
LRP3	ENST00000253193.9	368	389	5UTR	0.0957045	0.00429498	0.145063
LRP3	ENST00000253193.9	412	445	5UTR	-0.0887353	0.0500003	0.157461
LRP3	ENST00000253193.9	705	752	CDS	-0.0137917	0.018599	0.14793
LRP3	ENST00000253193.9	789	832	CDS	0.10283	0.0104949	0.145063
LRP3	ENST00000253193.9	1012	1045	CDS	-0.0586765	0.0968005	0.197921
LRP3	ENST00000253193.9	1181	1207	CDS	-0.0200185	0.0539866	0.157461
LRP3	ENST00000253193.9	1284	1299	CDS	0.063625	0.0925719	0.197921
LRP3	ENST00000253193.9	1718	1729	CDS	0.0590417	0.029586	0.14793
LRP3	ENST00000253193.9	1733	1759	CDS	0.0793889	0.122324	0.214067
LRP3	ENST00000253193.9	1864	1892	CDS	0.0545172	0.101788	0.197921
LRP3	ENST00000253193.9	1905	1917	CDS	-0.131923	0.0514588	0.157461
LRP3	ENST00000253193.9	1960	1994	CDS	0.0770286	0.0442724	0.157461
LRP3	ENST00000253193.9	2040	2053	CDS	-0.124214	0.0753928	0.19197
LRP3	ENST00000253193.9	2097	2114	CDS	0.103667	0.0767882	0.19197
LRP3	ENST00000253193.9	2481	2508	CDS	-0.0687143	0.0124339	0.145063
LRP3	ENST00000253193.9	2697	2716	CDS	-0.12435	0.0273068	0.14793
LRP3	ENST00000253193.9	3344	3364	3UTR	0.0827857	0.118068	0.214067
LRP3	ENST00000253193.9	3490	3508	3UTR	-0.0484737	0.0295291	0.14793
LRP3	ENST00000253193.9	3912	3931	3UTR	-0.084575	0.0487563	0.157461
IMP4	ENST00000259239.8	188	226	CDS	-0.0631923	0.077783	0.227684
IMP4	ENST00000259239.8	265	282	CDS	0.000666667	0.098663	0.227684
IMP4	ENST00000259239.8	337	352	CDS	-0.0795312	0.0887649	0.227684
IMP4	ENST00000259239.8	422	434	CDS	-0.135269	0.0917153	0.227684
IMP4	ENST00000259239.8	575	611	CDS	0.0355811	0.00158633	0.0475898
IMP4	ENST00000259239.8	880	901	CDS	0.0705	0.0909856	0.227684
IMP4	ENST00000259239.8	997	1035	3UTR	-0.321256	0.0196604	0.117962
IMP4	ENST00000259239.8	1176	1186	3UTR	0.108409	0.0295291	0.147646
IMP4	ENST00000259239.8	1424	1450	3UTR	-0.0216481	0.0146913	0.110185
IMP4	ENST00000259239.8	1498	1515	3UTR	-0.0262222	0.0104313	0.110185
IMP4	ENST00000259239.8	1572	1593	3UTR	-0.0791364	0.0486005	0.182252
IMP4	ENST00000259239.8	1668	1692	3UTR	-0.10976	0.0121951	0.110185
IMP4	ENST00000259239.8	2074	2090	3UTR	-0.211441	0.0346065	0.148314
ERF	ENST00000222329.9	471	500	CDS	0.0364167	0.0414802	0.132229
ERF	ENST00000222329.9	686	722	CDS	0.0208108	0.0819934	0.195523
ERF	ENST00000222329.9	1195	1205	CDS	0.0161818	0.0379635	0.132229
ERF	ENST00000222329.9	1223	1237	CDS	-0.0198	0.116976	0.228416
ERF	ENST00000222329.9	1397	1430	CDS	-0.0136176	0.052191	0.147084
ERF	ENST00000222329.9	1443	1472	CDS	-0.0448333	0.0108391	0.132229
ERF	ENST00000222329.9	1640	1680	CDS	-0.137	0.0426545	0.132229
ERF	ENST00000222329.9	1820	1848	3UTR	-0.268466	0.0635192	0.164091
ERF	ENST00000222329.9	1924	1939	3UTR	-0.137687	0.0962588	0.213144
ERF	ENST00000222329.9	2122	2143	3UTR	-0.277386	0.0131655	0.132229
ERF	ENST00000222329.9	2237	2249	3UTR	-0.0723462	0.0295291	0.132229
ERF	ENST00000222329.9	2294	2314	3UTR	-0.0951667	0.00642562	0.132229
ERF	ENST00000222329.9	2427	2466	3UTR	-0.163688	0.117892	0.228416
ERF	ENST00000222329.9	2499	2516	3UTR	-0.18525	0.0387781	0.132229
ERF	ENST00000222329.9	2547	2573	3UTR	-0.0274815	0.0237768	0.132229
ERF	ENST00000222329.9	2621	2646	3UTR	0.103712	0.0387781	0.132229
RANBP2	ENST00000283195.11	1178	1198	CDS	-0.0132381	0.0907246	0.159508
RANBP2	ENST00000283195.11	1860	1875	CDS	0.065125	0.0487563	0.13285
RANBP2	ENST00000283195.11	2575	2611	CDS	-0.0137432	0.112008	0.174234
RANBP2	ENST00000283195.11	2643	2671	CDS	0.0291034	0.0143839	0.06444
RANBP2	ENST00000283195.11	3240	3259	CDS	0.0231	0.0173053	0.0717849
RANBP2	ENST00000283195.11	4305	4339	CDS	0.0246143	0.029586	0.0946753
RANBP2	ENST00000283195.11	4733	4761	CDS	0.0129828	0.0925719	0.159508
RANBP2	ENST00000283195.11	4788	4802	CDS	0.0431667	0.185547	0.244485
RANBP2	ENST00000283195.11	5299	5318	CDS	-0.0234	0.0617671	0.144871
RANBP2	ENST00000283195.11	5471	5483	CDS	-0.0188462	0.140356	0.196499
RANBP2	ENST00000283195.11	5979	5989	CDS	-0.062	0.102447	0.166292
RANBP2	ENST00000283195.11	6107	6119	CDS	0.109154	0.135949	0.192738
RANBP2	ENST00000283195.11	6159	6176	CDS	-0.0742778	0.0711066	0.150263
RANBP2	ENST00000283195.11	6367	6401	CDS	-0.0786571	0.0709381	0.150263
RANBP2	ENST00000283195.11	6505	6517	CDS	0.0231154	0.0501741	0.13285
RANBP2	ENST00000283195.11	6597	6607	CDS	-0.0730909	0.180655	0.240874
RANBP2	ENST00000283195.11	6752	6770	CDS	0.0411579	0.0598612	0.144871
RANBP2	ENST00000283195.11	6956	6982	CDS	-0.0692963	0.088811	0.159508
RANBP2	ENST00000283195.11	7013	7034	CDS	-0.0778864	0.0693417	0.150263
RANBP2	ENST00000283195.11	7068	7103	CDS	-0.0568472	0.0476214	0.13285
RANBP2	ENST00000283195.11	7145	7172	CDS	0.0414464	0.127425	0.187785
RANBP2	ENST00000283195.11	7188	7200	CDS	-0.0171154	0.102447	0.166292
RANBP2	ENST00000283195.11	7239	7263	CDS	0.0666	0.133125	0.191647
RANBP2	ENST00000283195.11	7268	7286	CDS	-0.0211053	0.0921176	0.159508
RANBP2	ENST00000283195.11	7334	7353	CDS	-0.094125	0.0067356	0.042292
RANBP2	ENST00000283195.11	7410	7444	CDS	0.00477143	0.052191	0.13285
RANBP2	ENST00000283195.11	7517	7541	CDS	-0.0027	0.0182902	0.0731607
RANBP2	ENST00000283195.11	7550	7572	CDS	-0.0268261	0.0562973	0.140118
RANBP2	ENST00000283195.11	7652	7679	CDS	0.003875	0.0070214	0.042292
RANBP2	ENST00000283195.11	7840	7873	CDS	-0.0308529	0.173162	0.236514
RANBP2	ENST00000283195.11	7916	7940	CDS	0.05578	0.0387781	0.114293
RANBP2	ENST00000283195.11	8056	8076	CDS	-0.111929	0.0711066	0.150263
RANBP2	ENST00000283195.11	8126	8159	CDS	-0.0862647	0.0061651	0.042292
RANBP2	ENST00000283195.11	8177	8196	CDS	-0.084475	0.0836268	0.159508
RANBP2	ENST00000283195.11	8202	8217	CDS	-0.001125	0.0711066	0.150263
RANBP2	ENST00000283195.11	8229	8261	CDS	-0.144652	0.0217947	0.078742
RANBP2	ENST00000283195.11	8337	8356	CDS	-0.0588	0.0620874	0.144871
RANBP2	ENST00000283195.11	8381	8394	CDS	-0.06075	0.176271	0.23786
RANBP2	ENST00000283195.11	8398	8408	CDS	-0.156773	0.0917153	0.159508
RANBP2	ENST00000283195.11	8446	8457	CDS	-0.186833	0.0377803	0.114293
RANBP2	ENST00000283195.11	8518	8591	CDS	-0.142689	0.013148	0.0640252
RANBP2	ENST00000283195.11	8638	8673	CDS	-0.280125	0.121266	0.18109
RANBP2	ENST00000283195.11	8776	8790	CDS	-0.291333	0.0810996	0.159508
RANBP2	ENST00000283195.11	8815	8828	CDS	-0.0414643	0.171626	0.236514
RANBP2	ENST00000283195.11	8843	8868	CDS	-0.188615	0.00717454	0.042292
RANBP2	ENST00000283195.11	8987	9001	CDS	-0.0573333	0.118068	0.178698
RANBP2	ENST00000283195.11	9045	9072	CDS	-0.157304	0.133468	0.191647
RANBP2	ENST00000283195.11	9081	9098	CDS	-0.284694	0.104206	0.166292
RANBP2	ENST00000283195.11	9120	9138	CDS	-0.2745	0.0117681	0.0599101
RANBP2	ENST00000283195.11	9196	9235	CDS	-0.266937	0.0150033	0.0646298
RANBP2	ENST00000283195.11	9321	9367	CDS	-0.342862	0.00448408	0.0386321
RANBP2	ENST00000283195.11	9382	9450	CDS	-0.342732	0.000934988	0.025072
RANBP2	ENST00000283195.11	9483	9500	CDS	-0.181611	0.00413281	0.0385729
RANBP2	ENST00000283195.11	9508	9530	CDS	-0.276087	0.105417	0.166292
RANBP2	ENST00000283195.11	9549	9562	CDS	-0.321607	0.0733538	0.152141
RANBP2	ENST00000283195.11	9584	9610	CDS	-0.162944	0.0279699	0.0946753
RANBP2	ENST00000283195.11	9685	9784	CDS	-0.41603	2.56106e-05	0.00286839
RANBP2	ENST00000283195.11	9803	9844	3UTR	-0.498988	0.00180691	0.0289105
RANBP2	ENST00000283195.11	9853	9869	3UTR	-0.4205	0.0909856	0.159508
RANBP2	ENST00000283195.11	9907	9979	3UTR	-0.386055	0.00493894	0.0395116
RANBP2	ENST00000283195.11	9991	10053	3UTR	-0.283778	0.00121331	0.025072
RANBP2	ENST00000283195.11	10074	10147	3UTR	-0.219973	0.0109179	0.0582288
RANBP2	ENST00000283195.11	10158	10216	3UTR	-0.165347	0.00330809	0.0370506
RANBP2	ENST00000283195.11	10221	10243	3UTR	-0.223087	0.0921176	0.159508
RANBP2	ENST00000283195.11	10250	10335	3UTR	-0.229128	0.00134314	0.025072
RANBP2	ENST00000283195.11	10355	10376	3UTR	-0.318	0.00601847	0.042292
RANBP2	ENST00000283195.11	10397	10408	3UTR	-0.0208333	0.104206	0.166292
RANBP2	ENST00000283195.11	10413	10437	3UTR	-0.1932	0.051347	0.13285
RANBP2	ENST00000283195.11	10447	10468	3UTR	-0.261136	0.010549	0.0582288
RANBP2	ENST00000283195.11	10482	10536	3UTR	-0.333264	0.00381046	0.0385729
RANBP2	ENST00000283195.11	10548	10574	3UTR	-0.301296	0.0200358	0.0767243
RANBP2	ENST00000283195.11	10578	10611	3UTR	-0.311294	0.0418099	0.12007
RANBP2	ENST00000283195.11	10646	10664	3UTR	-0.102079	0.0293537	0.0946753
RANBP2	ENST00000283195.11	10821	10833	3UTR	-0.141077	0.0295291	0.0946753
RANBP2	ENST00000283195.11	10916	10948	3UTR	-0.0459394	0.115012	0.176457
RANBP2	ENST00000283195.11	10952	10974	3UTR	-0.313217	0.0205512	0.0767243
RANBP2	ENST00000283195.11	10984	11018	3UTR	-0.214486	0.0956895	0.162382
RANBP2	ENST00000283195.11	11026	11036	3UTR	-0.0769545	0.0887649	0.159508
RANBP2	ENST00000283195.11	11096	11130	3UTR	-0.202014	0.0873251	0.159508
RANBP2	ENST00000283195.11	11239	11309	3UTR	-0.234261	0.00236373	0.0294153
RANBP2	ENST00000283195.11	11382	11396	3UTR	-0.176767	0.0377018	0.114293
RANBP2	ENST00000283195.11	11403	11458	3UTR	-0.197643	0.0021756	0.0294153
RANBP2	ENST00000283195.11	11483	11531	3UTR	-0.320122	0.000710133	0.025072
RANBP2	ENST00000283195.11	11580	11603	3UTR	-0.259042	0.0139749	0.06444
RANBP2	ENST00000283195.11	11609	11653	3UTR	-0.299522	0.00031637	0.0177167
LMNB1	ENST00000261366.10	1112	1125	CDS	0.0195714	0.0528227	0.21683
LMNB1	ENST00000261366.10	1595	1633	CDS	-0.0940769	0.107295	0.21683
LMNB1	ENST00000261366.10	1665	1713	CDS	-0.108	0.00118618	0.0343994
LMNB1	ENST00000261366.10	1787	1815	CDS	-0.0295517	0.0737662	0.21683
LMNB1	ENST00000261366.10	1984	2001	CDS	-0.0498333	0.112153	0.21683
LMNB1	ENST00000261366.10	2050	2070	CDS	-0.233524	0.13422	0.243275
LMNB1	ENST00000261366.10	2207	2232	3UTR	-0.168365	0.077783	0.21683
LMNB1	ENST00000261366.10	2258	2273	3UTR	-0.176969	0.0977694	0.21683
LMNB1	ENST00000261366.10	2315	2345	3UTR	-0.244113	0.0693139	0.21683
LMNB1	ENST00000261366.10	2460	2499	3UTR	-0.198675	0.0177385	0.171472
LMNB1	ENST00000261366.10	2507	2558	3UTR	-0.207327	0.0332186	0.194039
LMNB1	ENST00000261366.10	2592	2608	3UTR	-0.0996176	0.0414802	0.200488
LMNB1	ENST00000261366.10	2665	2695	3UTR	-0.191113	0.00506965	0.0735099
LMNB1	ENST00000261366.10	2722	2737	3UTR	0.00128125	0.0937006	0.21683
LMNB1	ENST00000261366.10	2748	2779	3UTR	-0.334062	0.0334551	0.194039
LMNB1	ENST00000261366.10	2803	2816	3UTR	-0.508464	0.0863037	0.21683
DAP3	ENST00000471642.6	129	145	5UTR	-0.0415588	0.0907246	0.131459
DAP3	ENST00000471642.6	252	264	5UTR	-0.0400385	0.0617671	0.128286
DAP3	ENST00000471642.6	436	461	CDS	-0.0392885	0.0104313	0.0506121
DAP3	ENST00000471642.6	470	482	CDS	-0.121731	0.0486005	0.109351
DAP3	ENST00000471642.6	522	537	CDS	-0.157406	0.0112471	0.0506121
DAP3	ENST00000471642.6	553	573	CDS	-0.0787143	0.0279648	0.0861497
DAP3	ENST00000471642.6	652	682	CDS	-0.12329	0.00601847	0.0406247
DAP3	ENST00000471642.6	807	835	CDS	-0.0968276	0.0381442	0.102989
DAP3	ENST00000471642.6	976	1006	CDS	-0.19879	0.119825	0.161764
DAP3	ENST00000471642.6	1011	1037	CDS	-0.118037	0.13813	0.177596
DAP3	ENST00000471642.6	1055	1086	CDS	-0.210906	0.0287166	0.0861497
DAP3	ENST00000471642.6	1098	1126	CDS	-0.282466	0.0925082	0.131459
DAP3	ENST00000471642.6	1202	1222	CDS	-0.123381	0.0227235	0.0861497
DAP3	ENST00000471642.6	1227	1252	CDS	-0.135192	0.0849065	0.131459
DAP3	ENST00000471642.6	1265	1281	CDS	-0.102353	0.0820359	0.131459
DAP3	ENST00000471642.6	1289	1300	CDS	-0.334833	0.00402262	0.0362036
DAP3	ENST00000471642.6	1311	1355	CDS	-0.367533	0.00121367	0.0187312
DAP3	ENST00000471642.6	1444	1500	3UTR	-0.287079	0.0013875	0.0187312
DAP3	ENST00000471642.6	1506	1522	3UTR	-0.281529	0.0820359	0.131459
DAP3	ENST00000471642.6	1558	1581	3UTR	-0.347521	0.0428578	0.105196
DAP3	ENST00000471642.6	1627	1642	3UTR	-0.365312	0.087677	0.131459
NUFIP2	ENST00000225388.9	255	276	CDS	-0.0271591	0.0292376	0.128206
NUFIP2	ENST00000225388.9	487	520	CDS	0.0297059	0.0180158	0.128206
NUFIP2	ENST00000225388.9	798	832	CDS	0.0496429	0.0180158	0.128206
NUFIP2	ENST00000225388.9	1217	1229	CDS	0.0843462	0.172889	0.229864
NUFIP2	ENST00000225388.9	1781	1796	CDS	0.081	0.185547	0.235967
NUFIP2	ENST00000225388.9	1843	1859	CDS	0.0284706	0.0180158	0.128206
NUFIP2	ENST00000225388.9	1926	1940	CDS	-0.0677667	0.0907246	0.161655
NUFIP2	ENST00000225388.9	2020	2053	CDS	-0.0949265	0.0810996	0.161655
NUFIP2	ENST00000225388.9	2087	2099	CDS	-0.0166923	0.140356	0.195496
NUFIP2	ENST00000225388.9	2282	2298	3UTR	0.105294	0.0711066	0.157517
NUFIP2	ENST00000225388.9	2585	2597	3UTR	-0.2485	0.147254	0.200334
NUFIP2	ENST00000225388.9	2662	2675	3UTR	0.00696429	0.0295291	0.128206
NUFIP2	ENST00000225388.9	2772	2789	3UTR	-0.324889	0.14316	0.197056
NUFIP2	ENST00000225388.9	2829	2842	3UTR	-0.06725	0.0295291	0.128206
NUFIP2	ENST00000225388.9	2915	2933	3UTR	-0.156842	0.176271	0.231727
NUFIP2	ENST00000225388.9	3152	3163	3UTR	-0.0669167	0.0501741	0.14318
NUFIP2	ENST00000225388.9	3306	3323	3UTR	-0.281556	0.0917153	0.161655
NUFIP2	ENST00000225388.9	3348	3376	3UTR	-0.0920517	0.0767882	0.157618
NUFIP2	ENST00000225388.9	3523	3555	3UTR	-0.0195758	0.0402602	0.138948
NUFIP2	ENST00000225388.9	3588	3598	3UTR	-0.0645455	0.0887649	0.161655
NUFIP2	ENST00000225388.9	3654	3672	3UTR	-0.183316	0.0630448	0.153672
NUFIP2	ENST00000225388.9	3675	3691	3UTR	-0.191294	0.131096	0.190301
NUFIP2	ENST00000225388.9	3728	3738	3UTR	-0.0582727	0.100621	0.16351
NUFIP2	ENST00000225388.9	4146	4156	3UTR	-0.256818	0.0753928	0.157517
NUFIP2	ENST00000225388.9	4205	4225	3UTR	-0.246429	0.0222767	0.128206
NUFIP2	ENST00000225388.9	4251	4269	3UTR	-0.163632	0.0887649	0.161655
NUFIP2	ENST00000225388.9	4276	4289	3UTR	-0.280143	0.0977694	0.16351
NUFIP2	ENST00000225388.9	4391	4407	3UTR	0.0234412	0.0887649	0.161655
NUFIP2	ENST00000225388.9	4555	4575	3UTR	-0.053619	0.0541597	0.147365
NUFIP2	ENST00000225388.9	4812	4833	3UTR	-0.0988182	0.112008	0.168012
NUFIP2	ENST00000225388.9	4845	4867	3UTR	-0.0961522	0.0415656	0.138948
NUFIP2	ENST00000225388.9	4911	4929	3UTR	-0.205368	0.0341765	0.138948
NUFIP2	ENST00000225388.9	4957	4977	3UTR	-0.0932143	0.102447	0.163769
NUFIP2	ENST00000225388.9	5197	5227	3UTR	0.114823	0.0283797	0.128206
NUFIP2	ENST00000225388.9	5279	5290	3UTR	-0.931958	0.181363	0.233181
NUFIP2	ENST00000225388.9	5673	5691	3UTR	0.0752895	0.0867841	0.161655
NUFIP2	ENST00000225388.9	5938	5951	3UTR	0.112	0.0907246	0.161655
NUFIP2	ENST00000225388.9	6086	6121	3UTR	0.0954861	0.0377803	0.138948
NUFIP2	ENST00000225388.9	6386	6407	3UTR	0.0924318	0.0501741	0.14318
NUFIP2	ENST00000225388.9	6735	6746	3UTR	0.115958	0.180655	0.233181
NUFIP2	ENST00000225388.9	6750	6803	3UTR	0.0532315	0.0287745	0.128206
NUFIP2	ENST00000225388.9	6856	6904	3UTR	0.0867347	0.0285166	0.128206
NUFIP2	ENST00000225388.9	6943	6959	3UTR	0.157059	0.0295291	0.128206
NUFIP2	ENST00000225388.9	6963	6995	3UTR	0.055	0.0617671	0.153672
NUFIP2	ENST00000225388.9	7065	7083	3UTR	0.0568947	0.135949	0.191639
NUFIP2	ENST00000225388.9	7146	7179	3UTR	-0.563426	0.0429177	0.139483
NUFIP2	ENST00000225388.9	7187	7228	3UTR	-0.585012	0.00153055	0.0833514
NUFIP2	ENST00000225388.9	7262	7306	3UTR	-0.663211	0.00408175	0.113679
NUFIP2	ENST00000225388.9	7343	7360	3UTR	-0.531972	0.0180158	0.128206
NUFIP2	ENST00000225388.9	7372	7402	3UTR	-0.66471	0.058631	0.150463
NUFIP2	ENST00000225388.9	7610	7622	3UTR	-0.0148462	0.100621	0.16351
NUFIP2	ENST00000225388.9	7709	7720	3UTR	-0.134125	0.0501741	0.14318
NUFIP2	ENST00000225388.9	7783	7801	3UTR	0.0852368	0.0289536	0.128206
NUFIP2	ENST00000225388.9	7864	7874	3UTR	-0.0439091	0.10358	0.163769
NUFIP2	ENST00000225388.9	8076	8092	3UTR	0.0243824	0.0180158	0.128206
NUFIP2	ENST00000225388.9	8179	8211	3UTR	0.0155303	0.0731984	0.157517
NUFIP2	ENST00000225388.9	8219	8257	3UTR	0.0602051	0.0180158	0.128206
NUFIP2	ENST00000225388.9	8358	8417	3UTR	0.0947667	0.00213721	0.0833514
NUFIP2	ENST00000225388.9	8505	8523	3UTR	0.0634737	0.0541597	0.147365
NUFIP2	ENST00000225388.9	8702	8723	3UTR	-0.00495455	0.040029	0.138948
NUFIP2	ENST00000225388.9	8726	8747	3UTR	-0.0435455	0.0414802	0.138948
NUFIP2	ENST00000225388.9	8759	8781	3UTR	-0.0167609	0.114897	0.170164
NUFIP2	ENST00000225388.9	8864	8874	3UTR	-0.00586364	0.0711066	0.157517
NUFIP2	ENST00000225388.9	8904	8929	3UTR	0.0328077	0.109201	0.168012
NUFIP2	ENST00000225388.9	9001	9021	3UTR	0.012619	0.0733538	0.157517
NUFIP2	ENST00000225388.9	9038	9066	3UTR	0.0652414	0.0048581	0.113679
NUFIP2	ENST00000225388.9	9081	9110	3UTR	-0.0650667	0.159932	0.215082
NUFIP2	ENST00000225388.9	9134	9156	3UTR	-0.0612609	0.0486005	0.14318
NUFIP2	ENST00000225388.9	9174	9184	3UTR	-0.255773	0.0753928	0.157517
NUFIP2	ENST00000225388.9	9275	9290	3UTR	0.017375	0.0733538	0.157517
NUFIP2	ENST00000225388.9	9306	9333	3UTR	-0.0217143	0.0147197	0.128206
NUFIP2	ENST00000225388.9	9337	9371	3UTR	-0.00288571	0.0836268	0.161655
NUFIP2	ENST00000225388.9	9548	9596	3UTR	0.133837	0.0590997	0.150463
NUFIP2	ENST00000225388.9	9600	9612	3UTR	0.0679615	0.100621	0.16351
NUFIP2	ENST00000225388.9	9661	9678	3UTR	0.0691667	0.0925719	0.161655
NUFIP2	ENST00000225388.9	9767	9792	3UTR	0.0294231	0.0227235	0.128206
NUFIP2	ENST00000225388.9	9829	9854	3UTR	-0.0388269	0.131747	0.190301
NUFIP2	ENST00000225388.9	9971	10002	3UTR	0.0129375	0.0414802	0.138948
NUFIP2	ENST00000225388.9	10119	10142	3UTR	0.075875	0.029586	0.128206
NUFIP2	ENST00000225388.9	10206	10218	3UTR	0.142115	0.039844	0.138948
NUFIP2	ENST00000225388.9	10226	10246	3UTR	-0.00633333	0.0707411	0.157517
NUFIP2	ENST00000225388.9	10305	10335	3UTR	0.0448871	0.0291441	0.128206
NUFIP2	ENST00000225388.9	10372	10391	3UTR	-0.044575	0.135949	0.191639
NUFIP2	ENST00000225388.9	10397	10411	3UTR	-0.2386	0.016405	0.128206
NUFIP2	ENST00000225388.9	10478	10521	3UTR	-0.061125	0.000745027	0.0833514
NUFIP2	ENST00000225388.9	10532	10543	3UTR	0.14725	0.0501741	0.14318
NUFIP2	ENST00000225388.9	10590	10624	3UTR	-0.132414	0.109839	0.168012
NUFIP2	ENST00000225388.9	10644	10663	3UTR	0.030225	0.111021	0.168012
NUFIP2	ENST00000225388.9	10681	10697	3UTR	-0.0536765	0.0180158	0.128206
NUFIP2	ENST00000225388.9	10708	10728	3UTR	0.0147143	0.0122338	0.128206
NUFIP2	ENST00000225388.9	10776	10793	3UTR	-0.0783889	0.0591564	0.150463
NUFIP2	ENST00000225388.9	10814	10838	3UTR	-0.00736	0.0954585	0.16351
C22orf39	ENST00000399568.5	98	109	CDS	-0.165125	0.224902	0.238598
C22orf39	ENST00000399568.5	140	173	CDS	-0.174971	0.040013	0.154376
C22orf39	ENST00000399568.5	190	212	CDS	-0.146391	0.0733538	0.165046
C22orf39	ENST00000399568.5	239	261	3UTR	-0.11787	0.157587	0.220662
C22orf39	ENST00000399568.5	624	646	3UTR	0.124674	0.171626	0.220662
C22orf39	ENST00000399568.5	768	791	3UTR	0.203396	0.0393958	0.154376
C22orf39	ENST00000399568.5	818	831	3UTR	-0.0118214	0.102447	0.184405
C22orf39	ENST00000399568.5	877	909	3UTR	0.0603636	0.0514588	0.154376
C22orf39	ENST00000399568.5	941	961	3UTR	-0.0271429	0.238598	0.238598
SMAD3	ENST00000327367.9	1771	1792	CDS	0.0378409	0.0501741	0.101975
SMAD3	ENST00000327367.9	2436	2452	3UTR	-0.0107353	0.140356	0.169758
SMAD3	ENST00000327367.9	2491	2508	3UTR	-0.0521389	0.0501741	0.101975
SMAD3	ENST00000327367.9	2577	2615	3UTR	-0.0917564	0.0103531	0.0502865
SMAD3	ENST00000327367.9	2714	2733	3UTR	-0.10075	0.0377803	0.101975
SMAD3	ENST00000327367.9	2943	2955	3UTR	0.119885	0.185547	0.197143
SMAD3	ENST00000327367.9	2972	2985	3UTR	0.0146071	0.0907246	0.128527
SMAD3	ENST00000327367.9	3201	3230	3UTR	-0.05085	0.0449433	0.101975
SMAD3	ENST00000327367.9	3360	3374	3UTR	0.0236333	0.0907246	0.128527
SMAD3	ENST00000327367.9	3707	3721	3UTR	-0.168833	0.185547	0.197143
SMAD3	ENST00000327367.9	4138	4158	3UTR	0.0485714	0.180655	0.197143
SMAD3	ENST00000327367.9	4580	4591	3UTR	-0.181875	0.211339	0.211339
SMAD3	ENST00000327367.9	4912	4935	3UTR	0.00833333	0.0180158	0.0612539
SMAD3	ENST00000327367.9	4969	4983	3UTR	-0.0819667	0.0501741	0.101975
SMAD3	ENST00000327367.9	5162	5174	3UTR	-0.0414615	0.10358	0.140869
SMAD3	ENST00000327367.9	5225	5244	3UTR	0.021375	0.144794	0.169758
SMAD3	ENST00000327367.9	5261	5288	3UTR	0.0805	0.00713309	0.0404209
SMAD3	ENST00000327367.9	5317	5349	3UTR	0.022803	0.0836268	0.128527
SMAD3	ENST00000327367.9	5392	5501	3UTR	-0.0224	0.000590756	0.0100429
SMAD3	ENST00000327367.9	5571	5586	3UTR	0.0368438	0.0711066	0.115125
SMAD3	ENST00000327367.9	5615	5632	3UTR	-0.0391111	0.0630448	0.112817
SMAD3	ENST00000327367.9	5756	5767	3UTR	-0.233417	0.135949	0.169758
SMAD3	ENST00000327367.9	5785	5823	3UTR	-0.0943205	0.00339017	0.0288165
SMAD3	ENST00000327367.9	5843	5855	3UTR	-0.0228077	0.140356	0.169758
SMAD3	ENST00000327367.9	5867	5894	3UTR	-0.143179	0.0539009	0.101975
SMAD3	ENST00000327367.9	5917	5936	3UTR	-0.09785	0.0539866	0.101975
SMAD3	ENST00000327367.9	5952	5962	3UTR	-0.131045	0.209246	0.211339
SMAD3	ENST00000327367.9	5972	5990	3UTR	-0.0413684	0.0707411	0.115125
SMAD3	ENST00000327367.9	5995	6047	3UTR	0.028934	0.0381016	0.101975
SMAD3	ENST00000327367.9	6091	6127	3UTR	-0.0466081	0.00674369	0.0404209
SMAD3	ENST00000327367.9	6163	6175	3UTR	-0.171038	0.0173053	0.0612539
SMAD3	ENST00000327367.9	6232	6257	3UTR	-0.182231	0.0141465	0.0601227
SMAD3	ENST00000327367.9	6326	6380	3UTR	-0.1816	0.00108134	0.0122552
SMAD3	ENST00000327367.9	6387	6429	3UTR	-0.0923721	0.000207306	0.00704842
C9orf40	ENST00000376854.6	319	338	CDS	0.060725	0.040029	0.13343
C9orf40	ENST00000376854.6	501	520	CDS	0.10955	0.0520296	0.148656
C9orf40	ENST00000376854.6	748	794	CDS	0.0514362	0.0606519	0.15163
C9orf40	ENST00000376854.6	911	921	3UTR	-0.170182	0.0707411	0.157202
C9orf40	ENST00000376854.6	1081	1108	3UTR	0.0489821	0.0164227	0.13343
C9orf40	ENST00000376854.6	1177	1192	3UTR	-0.114562	0.00418692	0.0837385
C9orf40	ENST00000376854.6	1211	1222	3UTR	-0.483417	0.146811	0.226544
C9orf40	ENST00000376854.6	1267	1283	3UTR	-0.103324	0.116976	0.212684
C9orf40	ENST00000376854.6	1488	1503	3UTR	0.0320312	0.0917153	0.183431
C9orf40	ENST00000376854.6	1793	1822	3UTR	0.0277	0.0232521	0.13343
C9orf40	ENST00000376854.6	2009	2027	3UTR	-0.0736053	0.147254	0.226544
C9orf40	ENST00000376854.6	2095	2118	3UTR	-0.0867708	0.040029	0.13343
C9orf40	ENST00000376854.6	2261	2290	3UTR	0.0592833	0.0293537	0.13343
PRKCA	ENST00000413366.8	5301	5313	3UTR	0.0630385	0.185547	0.216471
PRKCA	ENST00000413366.8	6894	6908	3UTR	-0.0141	0.178636	0.216471
PRKCA	ENST00000413366.8	6911	6935	3UTR	-0.06598	0.0458403	0.106961
PRKCA	ENST00000413366.8	6940	6975	3UTR	-1.06164	0.0221106	0.0687886
PRKCA	ENST00000413366.8	6981	7051	3UTR	-1.37311	2.68033e-07	3.75246e-06
PRKCA	ENST00000413366.8	7066	7131	3UTR	-1.2047	2.03087e-05	0.000189548
PRKCA	ENST00000413366.8	7145	7206	3UTR	-1.44628	1.76604e-07	3.75246e-06
PRKCA	ENST00000413366.8	7668	7678	3UTR	0.0184091	0.180655	0.216471
PRKCA	ENST00000413366.8	7722	7790	3UTR	0.127435	0.0034512	0.0193267
PRKCA	ENST00000413366.8	7821	7848	3UTR	0.0927321	0.117244	0.18238
PRKCA	ENST00000413366.8	7885	7910	3UTR	-0.0974808	0.110486	0.18238
PRKCA	ENST00000413366.8	7917	7961	3UTR	0.1342	0.00426949	0.0199243
PRKCA	ENST00000413366.8	8054	8064	3UTR	0.2715	0.0379635	0.0966343
PRKCA	ENST00000413366.8	8082	8102	3UTR	0.00304762	0.0617671	0.133037
PRKCA	ENST00000413366.8	8261	8272	3UTR	0.0682917	0.140356	0.196499
PRKCA	ENST00000413366.8	8301	8323	3UTR	0.00871739	0.0707411	0.141482
PRKCA	ENST00000413366.8	8374	8407	3UTR	-0.0343676	0.00146854	0.0102798
PRKCA	ENST00000413366.8	8432	8451	3UTR	-0.04785	0.0849053	0.15849
PRKCA	ENST00000413366.8	8555	8571	3UTR	0.258294	0.135521	0.196499
PRKCA	ENST00000413366.8	8623	8650	3UTR	0.114107	0.156569	0.208759
PRKCA	ENST00000413366.8	8657	8671	3UTR	0.043	0.029586	0.0828409
PRKCA	ENST00000413366.8	8787	8810	3UTR	0.131562	0.0190833	0.0687886
PRKCA	ENST00000413366.8	8866	8882	3UTR	0.256971	0.112008	0.18238
PRKCA	ENST00000413366.8	8903	8923	3UTR	0.0794762	0.0210314	0.0687886
NGRN	ENST00000379095.4	105	132	CDS	-0.0695893	0.0225717	0.170542
NGRN	ENST00000379095.4	1172	1184	3UTR	-0.111962	0.0617671	0.171369
NGRN	ENST00000379095.4	1234	1303	3UTR	0.05385	0.0027597	0.0996449
NGRN	ENST00000379095.4	1535	1551	3UTR	0.0918824	0.0907246	0.171369
NGRN	ENST00000379095.4	1594	1624	3UTR	0.0464677	0.100621	0.180059
NGRN	ENST00000379095.4	2037	2058	3UTR	0.0626591	0.172889	0.230519
NGRN	ENST00000379095.4	2158	2178	3UTR	0.0191667	0.0867841	0.171369
NGRN	ENST00000379095.4	2695	2713	3UTR	-0.461184	0.0516749	0.171369
NGRN	ENST00000379095.4	2779	2795	3UTR	-0.125912	0.189337	0.238926
NGRN	ENST00000379095.4	2815	2828	3UTR	-0.220393	0.0767882	0.171369
NGRN	ENST00000379095.4	2835	2846	3UTR	-0.301625	0.199152	0.246225
NGRN	ENST00000379095.4	2853	2874	3UTR	-0.422114	0.0173126	0.155372
NGRN	ENST00000379095.4	2883	2903	3UTR	-0.0146667	0.144794	0.208609
NGRN	ENST00000379095.4	3130	3171	3UTR	-0.238464	0.00293073	0.0996449
NGRN	ENST00000379095.4	3210	3228	3UTR	-0.483868	0.169382	0.230519
NGRN	ENST00000379095.4	3291	3301	3UTR	-0.161591	0.140356	0.208609
NGRN	ENST00000379095.4	3312	3331	3UTR	-0.135275	0.0774799	0.171369
NGRN	ENST00000379095.4	3364	3379	3UTR	-0.470062	0.0661493	0.171369
NGRN	ENST00000379095.4	3440	3455	3UTR	-0.0851875	0.0536638	0.171369
NGRN	ENST00000379095.4	3557	3587	3UTR	-0.218565	0.0144728	0.155372
NGRN	ENST00000379095.4	3590	3615	3UTR	-0.244904	0.0416115	0.171369
NGRN	ENST00000379095.4	3624	3650	3UTR	-0.00109259	0.052191	0.171369
NGRN	ENST00000379095.4	3666	3693	3UTR	-0.284339	0.0711226	0.171369
NGRN	ENST00000379095.4	3708	3721	3UTR	-0.412179	0.131747	0.203609
NGRN	ENST00000379095.4	3760	3774	3UTR	-0.00143333	0.146811	0.208609
NGRN	ENST00000379095.4	4031	4061	3UTR	-0.146145	0.0148275	0.155372
NGRN	ENST00000379095.4	4079	4106	3UTR	-0.309589	0.0539866	0.171369
NGRN	ENST00000379095.4	4243	4255	3UTR	0.138385	0.0907246	0.171369
NGRN	ENST00000379095.4	4473	4499	3UTR	0.0421481	0.0960636	0.176549
NGRN	ENST00000379095.4	4649	4670	3UTR	0.0243636	0.0744573	0.171369
NGRN	ENST00000379095.4	4776	4827	3UTR	0.0212981	0.0182791	0.155372
NGRN	ENST00000379095.4	4940	4986	3UTR	0.0238085	0.0139749	0.155372
NGRN	ENST00000379095.4	5097	5115	3UTR	0.0642368	0.0711066	0.171369
NGRN	ENST00000379095.4	5265	5286	3UTR	-0.1175	0.0341765	0.171369
NGRN	ENST00000379095.4	5517	5533	3UTR	-0.133	0.0414655	0.171369
NGRN	ENST00000379095.4	5591	5604	3UTR	-0.00217857	0.0907246	0.171369
NGRN	ENST00000379095.4	5644	5670	3UTR	0.102537	0.0819509	0.171369
NGRN	ENST00000379095.4	5706	5729	3UTR	-0.174229	0.118315	0.191557
NGRN	ENST00000379095.4	5791	5810	3UTR	-0.318225	0.0637216	0.171369
NGRN	ENST00000379095.4	5825	5861	3UTR	-0.387108	0.0623615	0.171369
NGRN	ENST00000379095.4	5955	5969	3UTR	-0.228767	0.115012	0.190752
NGRN	ENST00000379095.4	6062	6084	3UTR	-0.0366739	0.104206	0.181693
NGRN	ENST00000379095.4	6160	6176	3UTR	-0.00491176	0.147254	0.208609
NGRN	ENST00000379095.4	6223	6237	3UTR	0.0265667	0.185547	0.238926
NGRN	ENST00000379095.4	6308	6347	3UTR	0.00325	0.0457779	0.171369
NGRN	ENST00000379095.4	6371	6387	3UTR	0.153941	0.0501741	0.171369
NGRN	ENST00000379095.4	6420	6440	3UTR	-0.121643	0.110636	0.188081
NGRN	ENST00000379095.4	6514	6524	3UTR	0.112182	0.131096	0.203609
NGRN	ENST00000379095.4	6536	6554	3UTR	0.0253421	0.0867841	0.171369
NGRN	ENST00000379095.4	6599	6609	3UTR	-0.0687273	0.0295291	0.171369
NGRN	ENST00000379095.4	6730	6753	3UTR	-0.150896	0.0159399	0.155372
NGRN	ENST00000379095.4	6769	6792	3UTR	0.0165833	0.189736	0.238926
NGRN	ENST00000379095.4	6925	6935	3UTR	0.123318	0.172889	0.230519
NGRN	ENST00000379095.4	7078	7091	3UTR	-0.270464	0.0536638	0.171369
NGRN	ENST00000379095.4	7126	7140	3UTR	-0.0801	0.0887649	0.171369
DYNLL2	ENST00000579991.3	56	66	5UTR	-0.0836364	0.0295291	0.115164
DYNLL2	ENST00000579991.3	367	399	CDS	-0.0169848	0.117406	0.191505
DYNLL2	ENST00000579991.3	455	468	CDS	0.0790714	0.100621	0.18473
DYNLL2	ENST00000579991.3	550	578	3UTR	-0.201224	0.040029	0.130453
DYNLL2	ENST00000579991.3	604	622	3UTR	-0.0877105	0.0112471	0.0877277
DYNLL2	ENST00000579991.3	659	670	3UTR	-0.127583	0.180655	0.249528
DYNLL2	ENST00000579991.3	690	736	3UTR	-0.0613085	0.00346237	0.0510888
DYNLL2	ENST00000579991.3	950	962	3UTR	-0.0269231	0.0501741	0.130453
DYNLL2	ENST00000579991.3	976	1005	3UTR	0.0114833	0.0207455	0.115164
DYNLL2	ENST00000579991.3	1215	1249	3UTR	-0.0132429	0.0649091	0.158216
DYNLL2	ENST00000579991.3	1276	1315	3UTR	0.0699875	0.0048581	0.0510888
DYNLL2	ENST00000579991.3	1346	1381	3UTR	-0.150792	0.00523988	0.0510888
DYNLL2	ENST00000579991.3	1437	1447	3UTR	-0.0972273	0.104206	0.18473
DYNLL2	ENST00000579991.3	1477	1516	3UTR	-0.193025	0.0283999	0.115164
DYNLL2	ENST00000579991.3	1566	1587	3UTR	-0.103636	0.0925719	0.18473
DYNLL2	ENST00000579991.3	1599	1613	3UTR	-0.594767	0.12767	0.191505
DYNLL2	ENST00000579991.3	1640	1651	3UTR	-0.123083	0.147254	0.2127
DYNLL2	ENST00000579991.3	1677	1697	3UTR	-0.137857	0.12767	0.191505
DYNLL2	ENST00000579991.3	1706	1718	3UTR	-0.221654	0.0753928	0.163351
DYNLL2	ENST00000579991.3	1734	1775	3UTR	-0.153405	0.0263545	0.115164
DYNLL2	ENST00000579991.3	1844	1862	3UTR	-0.197421	0.0469193	0.130453
DYNLL2	ENST00000579991.3	1916	1956	3UTR	-0.181329	0.0738526	0.163351
DYNLL2	ENST00000579991.3	2118	2187	3UTR	-0.120229	6.56389e-05	0.00255992
DYNLL2	ENST00000579991.3	2202	2214	3UTR	-0.6675	0.121948	0.191505
DYNLL2	ENST00000579991.3	2224	2243	3UTR	0.028	0.0486005	0.130453
DYNLL2	ENST00000579991.3	2356	2383	3UTR	-0.213768	0.0970362	0.18473
DYNLL2	ENST00000579991.3	2391	2419	3UTR	-0.312172	0.0486976	0.130453
DYNLL2	ENST00000579991.3	5970	5982	3UTR	0.00503846	0.185547	0.249528
DYNLL2	ENST00000579991.3	6133	6165	3UTR	0.00898485	0.0170032	0.110521
KIF22	ENST00000569382.2	138	153	CDS	0.0650312	0.100621	0.17441
KIF22	ENST00000569382.2	195	212	CDS	0.151056	0.171626	0.21249
KIF22	ENST00000569382.2	220	247	CDS	0.0581071	0.0514588	0.164849
KIF22	ENST00000569382.2	447	457	CDS	-0.0370455	0.0180158	0.142598
KIF22	ENST00000569382.2	698	711	CDS	-0.0461071	0.135949	0.186036
KIF22	ENST00000569382.2	845	863	CDS	-0.000184211	0.0753928	0.164849
KIF22	ENST00000569382.2	971	981	CDS	-0.0187727	0.0887649	0.164849
KIF22	ENST00000569382.2	1015	1039	CDS	-0.0048	0.144794	0.188232
KIF22	ENST00000569382.2	1067	1086	CDS	-0.0585	0.0514588	0.164849
KIF22	ENST00000569382.2	1122	1146	CDS	-0.1499	0.0370849	0.164849
KIF22	ENST00000569382.2	1157	1176	CDS	-0.038175	0.112153	0.182249
KIF22	ENST00000569382.2	1357	1375	CDS	-0.177053	0.129243	0.186036
KIF22	ENST00000569382.2	1387	1424	CDS	-0.166658	0.0520312	0.164849
KIF22	ENST00000569382.2	1505	1521	CDS	-0.127618	0.0849053	0.164849
KIF22	ENST00000569382.2	1526	1571	CDS	-0.0113043	0.00146593	0.0381141
KIF22	ENST00000569382.2	1575	1605	CDS	-0.0899839	0.07656	0.164849
KIF22	ENST00000569382.2	1740	1789	CDS	-0.15756	0.0165936	0.142598
KIF22	ENST00000569382.2	1810	1851	CDS	-0.237333	0.0868181	0.164849
KIF22	ENST00000569382.2	1858	1882	CDS	-0.19436	0.135666	0.186036
KIF22	ENST00000569382.2	1907	1935	CDS	-0.235948	0.0219381	0.142598
KIF22	ENST00000569382.2	1952	1978	CDS	-0.244852	0.0597183	0.164849
RPS2	ENST00000526522.5	10	56	5UTR	-0.000106383	0.0831975	0.157226
RPS2	ENST00000526522.5	126	137	5UTR	0.074625	0.180655	0.240874
RPS2	ENST00000526522.5	183	194	CDS	-0.131292	0.180655	0.240874
RPS2	ENST00000526522.5	234	256	CDS	-0.0876739	0.0917153	0.157226
RPS2	ENST00000526522.5	632	697	CDS	-0.139992	9.68707e-05	0.00116245
RPS2	ENST00000526522.5	708	740	CDS	-0.159833	0.00122423	0.00734539
RPS2	ENST00000526522.5	758	792	CDS	-0.0890143	0.0143839	0.0575357
RPS2	ENST00000526522.5	840	858	CDS	-0.141763	0.0305573	0.0916719
RPS2	ENST00000526522.5	876	904	3UTR	-0.181483	0.0474857	0.113966
DPM2	ENST00000373110.4	82	103	CDS	-0.1295	0.179476	0.179476
DPM2	ENST00000373110.4	152	185	CDS	-0.313882	0.0799419	0.159884
CTPS1	ENST00000649864.1	1243	1276	CDS	-0.0868382	0.00303781	0.0531616
CTPS1	ENST00000649864.1	1536	1554	CDS	0.0307895	0.0415656	0.161823
CTPS1	ENST00000649864.1	1606	1619	CDS	-0.169643	0.029012	0.161823
CTPS1	ENST00000649864.1	1623	1646	CDS	-0.259854	0.040013	0.161823
CTPS1	ENST00000649864.1	1672	1682	CDS	0.0540909	0.0527344	0.167791
CTPS1	ENST00000649864.1	4041	4071	3UTR	-0.231806	0.0524351	0.167791
CTPS1	ENST00000649864.1	4337	4384	3UTR	-0.294948	0.0259626	0.161823
CTPS1	ENST00000649864.1	4450	4502	3UTR	-0.266783	0.0010952	0.0383321
CTPS1	ENST00000649864.1	4520	4535	3UTR	-0.232813	0.0416115	0.161823
CTPS1	ENST00000649864.1	4567	4610	3UTR	-0.300534	0.0399689	0.161823
CTPS1	ENST00000649864.1	4734	4769	3UTR	-0.273028	0.040753	0.161823
MDFIC	ENST00000393486.5	205	229	5UTR	-0.16326	0.00789274	0.063142
MDFIC	ENST00000393486.5	232	250	5UTR	0.0426842	0.0887649	0.163874
MDFIC	ENST00000393486.5	1571	1604	3UTR	-0.328147	0.126538	0.216923
MDFIC	ENST00000393486.5	1607	1642	3UTR	-0.758514	0.000922587	0.0221421
MDFIC	ENST00000393486.5	1680	1710	3UTR	-0.962177	0.00303011	0.0363613
MDFIC	ENST00000393486.5	1812	1876	3UTR	-0.335238	0.0636024	0.138769
MDFIC	ENST00000393486.5	2088	2105	3UTR	0.069	0.0867841	0.163874
MDFIC	ENST00000393486.5	3466	3486	3UTR	-0.139762	0.0486005	0.128793
MDFIC	ENST00000393486.5	3500	3522	3UTR	-0.024413	0.0292376	0.128793
MDFIC	ENST00000393486.5	3538	3553	3UTR	0.0986875	0.0379635	0.128793
MDFIC	ENST00000393486.5	3573	3589	3UTR	0.0689118	0.0536638	0.128793
MDFIC	ENST00000393486.5	3597	3614	3UTR	0.0323333	0.0528227	0.128793
MDFIC	ENST00000393486.5	3799	3836	3UTR	-0.0913289	0.0111325	0.0667947
MDFIC	ENST00000393486.5	3852	3869	3UTR	-0.0609722	0.0414042	0.128793
MDFIC	ENST00000393486.5	3873	3890	3UTR	-0.0495833	0.153159	0.245054
SGCE	ENST00000644122.1	335	346	CDS	0.038	0.211339	0.233585
SGCE	ENST00000644122.1	403	425	CDS	0.0684783	0.0295291	0.0690341
SGCE	ENST00000644122.1	500	532	CDS	0.0702576	0.039844	0.0764189
SGCE	ENST00000644122.1	568	600	CDS	-0.802621	0.00204596	0.0135467
SGCE	ENST00000644122.1	611	635	CDS	-0.8808	0.00258032	0.0135467
SGCE	ENST00000644122.1	823	863	CDS	-0.0135122	0.0213474	0.0640421
SGCE	ENST00000644122.1	956	971	CDS	-0.00628125	0.029586	0.0690341
SGCE	ENST00000644122.1	1000	1066	CDS	-0.0322985	0.00215571	0.0135467
SGCE	ENST00000644122.1	1224	1247	CDS	0.0714792	0.0072174	0.0303131
SGCE	ENST00000644122.1	1274	1284	CDS	-0.195227	0.209246	0.233585
SGCE	ENST00000644122.1	1299	1316	CDS	0.0426389	0.0767882	0.115182
SGCE	ENST00000644122.1	1323	1334	CDS	-0.074	0.110636	0.15489
SGCE	ENST00000644122.1	1377	1394	CDS	0.0865833	0.147254	0.181902
SGCE	ENST00000644122.1	1415	1432	CDS	-0.00727778	0.0486005	0.085051
SGCE	ENST00000644122.1	1438	1462	CDS	0.02788	0.0181502	0.0635257
SGCE	ENST00000644122.1	1548	1575	3UTR	-0.238071	0.129184	0.169554
SGCE	ENST00000644122.1	1598	1660	3UTR	-0.164135	0.000985145	0.0135467
SGCE	ENST00000644122.1	1672	1687	3UTR	-0.180781	0.040029	0.0764189
SGCE	ENST00000644122.1	1713	1736	3UTR	-0.127729	0.0693417	0.112013
SH3BP4	ENST00000409212.5	2522	2555	CDS	0.0528529	0.017144	0.0996608
SH3BP4	ENST00000409212.5	3001	3015	CDS	0.1696	0.098733	0.186698
SH3BP4	ENST00000409212.5	3254	3280	CDS	0.029537	0.0295291	0.0996608
SH3BP4	ENST00000409212.5	4033	4053	3UTR	-0.0852619	0.0705581	0.186698
SH3BP4	ENST00000409212.5	4133	4162	3UTR	-0.0765333	0.00717695	0.0968888
SH3BP4	ENST00000409212.5	4213	4228	3UTR	-0.257625	0.110636	0.186698
SH3BP4	ENST00000409212.5	4348	4359	3UTR	0.0382917	0.0917153	0.186698
SH3BP4	ENST00000409212.5	4369	4381	3UTR	0.220538	0.0379635	0.11389
SH3BP4	ENST00000409212.5	4417	4430	3UTR	0.0313929	0.131096	0.208212
SH3BP4	ENST00000409212.5	4451	4462	3UTR	0.11675	0.100621	0.186698
SH3BP4	ENST00000409212.5	4499	4523	3UTR	0.03428	0.0295291	0.0996608
SH3BP4	ENST00000409212.5	4663	4675	3UTR	-0.205962	0.0295291	0.0996608
SH3BP4	ENST00000409212.5	4722	4734	3UTR	-0.0144231	0.104206	0.186698
SH3BP4	ENST00000409212.5	4762	4773	3UTR	-0.327625	0.0907246	0.186698
SH3BP4	ENST00000409212.5	4927	4950	3UTR	-0.0802708	0.0211576	0.0996608
SH3BP4	ENST00000409212.5	4993	5048	3UTR	-0.136625	0.0188403	0.0996608
SH3BP4	ENST00000409212.5	5089	5132	3UTR	-0.121216	0.000819038	0.022114
NOP56	ENST00000329276.10	74	105	CDS	0.0493437	0.0436059	0.112838
NOP56	ENST00000329276.10	220	241	CDS	0.02275	0.0617671	0.13177
NOP56	ENST00000329276.10	563	580	CDS	-0.0325833	0.0753928	0.141916
NOP56	ENST00000329276.10	676	718	CDS	-0.0165465	0.0154318	0.061727
NOP56	ENST00000329276.10	811	826	CDS	0.0170625	0.0977694	0.173812
NOP56	ENST00000329276.10	843	857	CDS	0.0456667	0.116976	0.18891
NOP56	ENST00000329276.10	894	910	CDS	0.0165882	0.029586	0.0946753
NOP56	ENST00000329276.10	1047	1069	CDS	-0.132435	0.0393958	0.112838
NOP56	ENST00000329276.10	1111	1127	CDS	-0.146147	0.0514588	0.11762
NOP56	ENST00000329276.10	1139	1154	CDS	-0.0727813	0.0458403	0.112838
NOP56	ENST00000329276.10	1161	1214	CDS	-0.2965	0.0135147	0.061727
NOP56	ENST00000329276.10	1343	1364	CDS	-0.297523	0.0119533	0.061727
NOP56	ENST00000329276.10	1369	1383	CDS	-0.4058	0.000762939	0.00813802
NOP56	ENST00000329276.10	1405	1506	CDS	-0.229127	8.91675e-05	0.00285336
NOP56	ENST00000329276.10	1528	1538	CDS	-0.250091	0.118068	0.18891
NOP56	ENST00000329276.10	1568	1603	CDS	-0.141083	0.0736454	0.141916
NOP56	ENST00000329276.10	1614	1633	CDS	-0.290825	0.00529024	0.0338575
NOP56	ENST00000329276.10	1640	1671	CDS	-0.248156	0.000745027	0.00813802
NOP56	ENST00000329276.10	1681	1726	CDS	-0.222804	0.00487758	0.0338575
NOP56	ENST00000329276.10	1743	1773	CDS	-0.154774	0.159949	0.222538
NOP56	ENST00000329276.10	1781	1799	CDS	-0.260211	0.13813	0.210484
NOP56	ENST00000329276.10	1802	1822	CDS	-0.254976	0.151908	0.220957
NOP56	ENST00000329276.10	1829	1873	3UTR	-0.380567	0.0209441	0.0744679
NEK7	ENST00000367385.9	60	70	5UTR	0.0823182	0.185547	0.24353
NEK7	ENST00000367385.9	153	175	5UTR	-0.0328696	0.0501741	0.133806
NEK7	ENST00000367385.9	234	247	5UTR	0.0400714	0.0467462	0.133806
NEK7	ENST00000367385.9	686	701	CDS	-0.0134375	0.0528227	0.133806
NEK7	ENST00000367385.9	705	745	CDS	0.134659	0.00331669	0.0834609
NEK7	ENST00000367385.9	1425	1448	3UTR	-0.0661667	0.0379635	0.133806
NEK7	ENST00000367385.9	1826	1860	3UTR	-0.0768571	0.0211576	0.125287
NEK7	ENST00000367385.9	1869	1890	3UTR	0.0755909	0.0616025	0.143739
NEK7	ENST00000367385.9	2193	2216	3UTR	0.030625	0.0917153	0.176728
NEK7	ENST00000367385.9	2374	2396	3UTR	0.0216087	0.0295291	0.125287
NEK7	ENST00000367385.9	2441	2458	3UTR	0.000666667	0.0514588	0.133806
NEK7	ENST00000367385.9	2491	2507	3UTR	-0.0302647	0.0541597	0.133806
NEK7	ENST00000367385.9	2672	2685	3UTR	-0.170071	0.118068	0.215603
NEK7	ENST00000367385.9	2702	2714	3UTR	0.0168462	0.0917153	0.176728
NEK7	ENST00000367385.9	2731	2745	3UTR	-0.0828667	0.131096	0.220242
NEK7	ENST00000367385.9	2752	2771	3UTR	-0.0288	0.00890859	0.0834609
NEK7	ENST00000367385.9	2837	2880	3UTR	-0.130057	0.00993582	0.0834609
NEK7	ENST00000367385.9	2905	2926	3UTR	-0.173159	0.163938	0.237428
NEK7	ENST00000367385.9	2961	2978	3UTR	-0.100667	0.0387781	0.133806
[truncated: 48,686 more rows]

## Sheet: DRRs within binding sites
DHX36-induced DRRs within DHX36 binding sites
Peak	Gene	Transcript	DRR_start(relative to the start of binding sites)	DRR_end(relative to the start of binding sites)	ΔavgReact(KO-WT)	Pvalue	FDR
chr1_f_c8894[k=13][m=4]	KHDRBS1	ENST00000327300.12	13	34	-0.587864	0.19244	0.19244
chr1_f_c8894[k=13][m=4]	KHDRBS1	ENST00000327300.12	41	50	-0.6391	0.116211	0.183594
chr1_f_c8894[k=13][m=4]	KHDRBS1	ENST00000327300.12	56	61	-0.172833	0.100621	0.183594
chr1_f_c8894[k=13][m=4]	KHDRBS1	ENST00000327300.12	78	87	-0.4658	0.137695	0.183594
chr8_r_c10770[k=20][m=8]	KLF10	ENST00000285407.11	45	75	-0.36271	0.000192354	0.000384708
chr8_r_c10770[k=20][m=8]	KLF10	ENST00000285407.11	82	99	-0.309333	0.00724164	0.00724164
chr7_f_c11891[k=4][m=3]	SRRT	ENST00000614484.4	27	36	-0.2415	0.220604	0.220604
chr7_f_c11891[k=4][m=3]	SRRT	ENST00000614484.4	41	48	0.12375	0.0907246	0.136087
chr7_f_c11891[k=4][m=3]	SRRT	ENST00000614484.4	62	81	0.03565	0.0377803	0.113341
chr5_r_c15078[k=5][m=5]	HSPA9	ENST00000297185.9	3	12	-0.3386	0.0528227	0.0660284
chr5_r_c15078[k=5][m=5]	HSPA9	ENST00000297185.9	27	70	-0.294341	1.98172e-05	9.9086e-05
chr5_r_c15078[k=5][m=5]	HSPA9	ENST00000297185.9	76	87	-0.267417	0.0486005	0.0660284
chr5_r_c15078[k=5][m=5]	HSPA9	ENST00000297185.9	91	99	-0.284111	0.0112471	0.0281178
chr1_r_c42709[k=7][m=3]	NID1	ENST00000264187.7	3	15	-0.124231	0.0377803	0.0629671
chr1_r_c42709[k=7][m=3]	NID1	ENST00000264187.7	23	34	-0.284333	0.150635	0.150635
chr1_r_c42709[k=7][m=3]	NID1	ENST00000264187.7	39	48	-0.3688	0.0775658	0.0969572
chr1_r_c42709[k=7][m=3]	NID1	ENST00000264187.7	55	68	-0.255857	0.0188164	0.0629671
chr1_r_c42709[k=7][m=3]	NID1	ENST00000264187.7	76	87	-0.221583	0.026123	0.0629671
chr10_f_c6295[k=5][m=3]	MAPK8	ENST00000374179.8	47	59	-0.0521538	0.100621	0.100621
chr12_f_c2314[k=6][m=4]	CCND2	ENST00000261254.8	30	44	-0.330667	0.0387781	0.155112
chr12_f_c2314[k=6][m=4]	CCND2	ENST00000261254.8	76	90	-0.1226	0.0849053	0.169811
chr1_r_c20811[k=11][m=6]	PSRC1	ENST00000409267.5	14	38	0.20892	0.040753	0.081506
chr1_r_c20811[k=11][m=6]	PSRC1	ENST00000409267.5	48	52	-0.0946	0.180655	0.180655
chr19_f_c5646[k=5][m=3]	DNM2	ENST00000585892.5	3	12	-0.0025	0.0907246	0.0907246
chr14_r_c9390[k=15][m=7]	PPP4R3A	ENST00000555462.5	61	70	-0.43	0.146811	0.146811
chr1_f_c28230[k=10][m=5]	CHTOP	ENST00000614256.4	6	15	-0.1659	0.0501741	0.0752612
chr1_f_c28230[k=10][m=5]	CHTOP	ENST00000614256.4	29	47	-0.155	0.0326286	0.0752612
chr14_f_c11258[k=13][m=10]	WDR20	ENST00000342702.7	4	12	-0.013	0.185547	0.185547
chr14_f_c11258[k=13][m=10]	WDR20	ENST00000342702.7	85	91	-0.290143	0.15625	0.185547
chr2_r_c9659[k=19][m=7]	AUP1	ENST00000377526.4	19	48	-0.548067	0.000940837	0.00282251
chr2_r_c9659[k=19][m=7]	AUP1	ENST00000377526.4	52	63	-0.353667	0.0332729	0.0499093
chr2_r_c9659[k=19][m=7]	AUP1	ENST00000377526.4	68	93	0.0832308	0.0591564	0.0591564
chr9_r_c13286[k=5][m=3]	RAPGEF1	ENST00000372189.7	81	99	-0.344158	0.0341765	0.068353
chr6_r_c3542[k=5][m=3]	H2AC4	ENST00000615868.1	93	99	0.152714	0.211339	0.211339
chr12_f_c21421[k=6][m=4]	ATP2A2	ENST00000539276.7	64	70	-0.041	0.211339	0.211339
chr12_f_c21421[k=6][m=4]	ATP2A2	ENST00000539276.7	81	93	-0.163077	0.0775658	0.155132
chr3_r_c5147[k=20][m=11]	CDC25A	ENST00000351231.7	41	47	-0.288571	0.0467462	0.233731
chr2_r_c4970[k=7][m=5]	ZFP36L2	ENST00000282388.4	19	28	-0.0368	0.100621	0.100621
chr2_r_c4970[k=7][m=5]	ZFP36L2	ENST00000282388.4	65	74	0.1162	0.0501741	0.100348
chr21_r_c3961[k=14][m=8]	WDR4	ENST00000330317.6	8	22	0.0774667	0.0711066	0.0711066
chr21_r_c3961[k=14][m=8]	WDR4	ENST00000330317.6	60	69	0.1916	0.0501741	0.0711066
chr21_r_c3961[k=14][m=8]	WDR4	ENST00000330317.6	82	88	0.138429	0.0501741	0.0711066
chr14_f_c11516[k=9][m=4]	RCOR1	ENST00000262241.7	29	35	-0.0942857	0.211339	0.211339
chr4_r_c4648[k=5][m=4]	USP46	ENST00000451218.6	40	61	0.00563636	0.0707411	0.141482
chr1_f_c10785[k=6][m=3]	MAP7D1	ENST00000373150.8	10	47	-0.573684	0.00132541	0.00530162
chr1_f_c10785[k=6][m=3]	MAP7D1	ENST00000373150.8	56	66	-0.700091	0.029012	0.058024
chr1_f_c10785[k=6][m=3]	MAP7D1	ENST00000373150.8	75	81	-0.666429	0.200839	0.200839
chr1_f_c10785[k=6][m=3]	MAP7D1	ENST00000373150.8	84	97	-0.46	0.0458403	0.0611204
chr9_r_c8144[k=7][m=6]	ZNF367	ENST00000375256.5	39	48	0.0774	0.211339	0.211339
chr9_r_c8144[k=7][m=6]	ZNF367	ENST00000375256.5	90	99	0.1724	0.098733	0.197466
chr7_f_c15391[k=11][m=5]	HILPDA	ENST00000257696.5	25	33	-0.153556	0.180655	0.180655
chr7_f_c15391[k=11][m=5]	HILPDA	ENST00000257696.5	51	59	0.187	0.0907246	0.180655
chr12_f_c2535[k=5][m=3]	RAD51AP1	ENST00000228843.13	72	83	-0.157583	0.0112471	0.0112471
chr4_r_c945[k=9][m=5]	MXD4	ENST00000337190.7	7	12	-0.0498333	0.0907246	0.136087
chr4_r_c945[k=9][m=5]	MXD4	ENST00000337190.7	43	59	-0.387941	0.183493	0.183493
chr4_r_c945[k=9][m=5]	MXD4	ENST00000337190.7	84	97	-0.190286	0.0164847	0.0494541
chr20_r_c7347[k=10][m=6]	ZNF217	ENST00000371471.6	49	58	0.1212	0.185547	0.185547
chr19_r_c14794[k=15][m=4]	ERF	ENST00000222329.9	52	60	0.228111	0.0528227	0.150932
chr19_r_c14794[k=15][m=4]	ERF	ENST00000222329.9	64	73	0.115	0.100621	0.150932
chr10_r_c534[k=4][m=4]	IDI1	ENST00000429642.2	3	13	0.318	0.176271	0.176271
chr10_r_c534[k=4][m=4]	IDI1	ENST00000429642.2	72	84	-0.267615	0.116976	0.175465
chr10_r_c534[k=4][m=4]	IDI1	ENST00000429642.2	87	99	-0.202154	0.0415656	0.124697
chr20_r_c3266[k=8][m=5]	E2F1	ENST00000343380.6	34	52	0.0238947	0.104643	0.209287
chr20_r_c3266[k=8][m=5]	E2F1	ENST00000343380.6	56	63	-0.154125	0.0887649	0.209287
chr1_f_c43129[k=11][m=6]	ARV1	ENST00000366658.6	18	28	0.157273	0.0907246	0.181449
chr19_f_c136[k=3][m=3]	BSG	ENST00000353555.8	20	35	-0.393125	0.0258231	0.103292
chr19_r_c2733[k=7][m=3]	MFSD12	ENST00000389395.7	72	79	0.191875	0.0907246	0.0907246
chr15_f_c9766[k=15][m=4]	TLNRD1	ENST00000267984.4	7	16	-0.2533	0.029586	0.0591721
chr15_f_c9766[k=15][m=4]	TLNRD1	ENST00000267984.4	84	95	0.0835	0.140356	0.140356
chr2_r_c4895[k=7][m=3]	ZFP36L2	ENST00000282388.4	19	23	0.0278	0.0907246	0.0907246
chr5_f_c16334[k=6][m=3]	HSPA4	ENST00000617074.4	18	31	-0.0742857	0.014987	0.0270238
chr5_f_c16334[k=6][m=3]	HSPA4	ENST00000617074.4	52	63	-0.289417	0.0180158	0.0270238
chr5_f_c16334[k=6][m=3]	HSPA4	ENST00000617074.4	93	98	0.152667	0.185547	0.185547
chrX_f_c8519[k=22][m=9]	FAM199X	ENST00000493442.2	10	15	-0.540833	0.21875	0.21875
chrX_f_c8519[k=22][m=9]	FAM199X	ENST00000493442.2	22	36	-0.223733	0.0377803	0.113341
chrX_f_c8519[k=22][m=9]	FAM199X	ENST00000493442.2	69	75	-0.267	0.140356	0.210534
chr19_r_c10152[k=13][m=8]	UQCRFS1	ENST00000304863.6	16	23	0.267	0.0501741	0.0752612
chr19_r_c10152[k=13][m=8]	UQCRFS1	ENST00000304863.6	34	43	0.3431	0.0501741	0.0752612
chr19_r_c10152[k=13][m=8]	UQCRFS1	ENST00000304863.6	72	81	-0.0124	0.104206	0.104206
chr11_r_c8573[k=8][m=4]	LAMTOR1	ENST00000278671.10	24	30	-0.325429	0.0711066	0.150932
chr11_r_c8573[k=8][m=4]	LAMTOR1	ENST00000278671.10	62	68	0.0347143	0.100621	0.150932
chr19_f_c25326[k=5][m=4]	ZNF773	ENST00000598770.5	7	31	-0.26508	0.00923304	0.00923304
chr19_f_c25326[k=5][m=4]	ZNF773	ENST00000598770.5	44	80	-0.779946	0.00128793	0.00257585
chr16_f_c10397[k=14][m=7]	SF3B3	ENST00000302516.10	4	11	-0.40775	0.0976562	0.195312
chr16_f_c10397[k=14][m=7]	SF3B3	ENST00000302516.10	43	72	-0.6165	0.0129673	0.0518692
chr16_f_c10397[k=14][m=7]	SF3B3	ENST00000302516.10	78	99	-0.375818	0.152404	0.203206
chr5_f_c25621[k=10][m=8]	HNRNPAB	ENST00000506339.5	5	18	0.0735	0.0617671	0.0617671
chr5_f_c25621[k=10][m=8]	HNRNPAB	ENST00000506339.5	27	54	0.0423571	0.00169146	0.00676584
chr5_f_c25621[k=10][m=8]	HNRNPAB	ENST00000506339.5	62	87	-0.1375	0.0126849	0.0253699
chr5_f_c25621[k=10][m=8]	HNRNPAB	ENST00000506339.5	90	99	-0.0608	0.029586	0.039448
chr4_r_c10920[k=5][m=3]	PITX2	ENST00000644743.1	20	49	-0.318367	0.0225717	0.0451433
chr4_r_c10920[k=5][m=3]	PITX2	ENST00000644743.1	92	99	0.230625	0.0501741	0.0501741
chr2_f_c14153[k=15][m=8]	IMP4	ENST00000259239.8	6	11	-0.349667	0.0907246	0.151208
chr2_f_c14153[k=15][m=8]	IMP4	ENST00000259239.8	22	27	-0.778333	0.140356	0.175445
chr2_f_c14153[k=15][m=8]	IMP4	ENST00000259239.8	40	57	-0.502722	0.0251856	0.125928
chr2_f_c14153[k=15][m=8]	IMP4	ENST00000259239.8	64	75	-0.1675	0.0711066	0.151208
chr5_f_c22554[k=7][m=5]	LARP1	ENST00000336314.9	3	7	-0.5478	0.100621	0.176704
chr5_f_c22554[k=7][m=5]	LARP1	ENST00000336314.9	13	35	-0.548348	0.0163349	0.0980093
chr5_f_c22554[k=7][m=5]	LARP1	ENST00000336314.9	40	46	-0.388571	0.147254	0.176704
chr5_f_c22554[k=7][m=5]	LARP1	ENST00000336314.9	50	58	-0.336333	0.220604	0.220604
chr5_f_c22554[k=7][m=5]	LARP1	ENST00000336314.9	64	74	-0.534545	0.120117	0.176704
chr5_f_c22554[k=7][m=5]	LARP1	ENST00000336314.9	83	99	-0.415824	0.0909856	0.176704
chr1_f_c28891[k=5][m=3]	FDPS	ENST00000356657.10	64	69	-0.512	0.046875	0.1875
chr6_r_c5545[k=5][m=4]	ILRUN	ENST00000374023.8	24	32	0.128556	0.0907246	0.0907246
chr19_f_c5316[k=9][m=6]	ATG4D	ENST00000309469.9	21	31	0.033	0.0528227	0.132057
chr19_f_c5316[k=9][m=6]	ATG4D	ENST00000309469.9	91	99	-0.130333	0.0112471	0.0562357
chr19_f_c893[k=9][m=8]	MIDN	ENST00000300952.6	3	11	-0.165333	0.0112471	0.0317123
chr19_f_c893[k=9][m=8]	MIDN	ENST00000300952.6	16	29	0.0115714	0.0126849	0.0317123
chr19_f_c893[k=9][m=8]	MIDN	ENST00000300952.6	63	72	-0.0288	0.0541597	0.0676996
chr19_f_c893[k=9][m=8]	MIDN	ENST00000300952.6	88	96	-0.0557778	0.0295291	0.0492152
chr12_f_c8993[k=8][m=5]	COX14	ENST00000550654.1	40	47	-0.13475	0.102447	0.15367
chr12_f_c8993[k=8][m=5]	COX14	ENST00000550654.1	64	75	-0.104917	0.029586	0.0887581
chr17_r_c8696[k=9][m=5]	UBTF	ENST00000302904.8	3	14	0.01	0.0541597	0.135399
chr17_r_c8696[k=9][m=5]	UBTF	ENST00000302904.8	42	58	-0.240118	0.0126647	0.0633236
chr17_r_c8696[k=9][m=5]	UBTF	ENST00000302904.8	67	79	-0.453308	0.0917153	0.152859
chr17_r_c8696[k=9][m=5]	UBTF	ENST00000302904.8	88	99	-0.343667	0.176271	0.220339
chr9_r_c2161[k=8][m=4]	CDKN2A	ENST00000579122.1	15	22	0.027	0.0295291	0.0590582
chr8_f_c12737[k=6][m=4]	THEM6	ENST00000336138.4	49	58	-0.1607	0.147254	0.147254
chr8_f_c12737[k=6][m=4]	THEM6	ENST00000336138.4	63	72	-0.1637	0.0501741	0.100348
chr21_r_c4006[k=10][m=4]	CSTB	ENST00000291568.6	3	7	0.5418	0.0907246	0.140356
chr21_r_c4006[k=10][m=4]	CSTB	ENST00000291568.6	42	48	0.065	0.0295291	0.140356
chr21_r_c4006[k=10][m=4]	CSTB	ENST00000291568.6	51	59	0.0928889	0.140356	0.140356
chr21_r_c4006[k=10][m=4]	CSTB	ENST00000291568.6	83	91	-0.0814444	0.125	0.140356
chr21_r_c4006[k=10][m=4]	CSTB	ENST00000291568.6	95	99	-0.6466	0.0625	0.140356
chr19_f_c13886[k=12][m=5]	ZNF146	ENST00000456324.5	18	32	-0.0943333	0.0775658	0.0775658
chr20_f_c3717[k=4][m=3]	POFUT1	ENST00000375749.8	57	66	0.159	0.0528227	0.181449
chr20_f_c3717[k=4][m=3]	POFUT1	ENST00000375749.8	89	95	-0.132429	0.0907246	0.181449
chr20_f_c2280[k=6][m=3]	SNRPB2	ENST00000246071.8	5	9	0.5142	0.15625	0.195312
chr20_f_c2280[k=6][m=3]	SNRPB2	ENST00000246071.8	22	29	0.46325	0.0907246	0.195312
chr20_f_c2280[k=6][m=3]	SNRPB2	ENST00000246071.8	74	84	-0.325636	0.131096	0.195312
chr20_f_c2280[k=6][m=3]	SNRPB2	ENST00000246071.8	88	96	-0.800667	0.0211576	0.105788
chr15_f_c1148[k=19][m=8]	RPUSD2	ENST00000559271.1	56	63	-0.291375	0.207108	0.207108
chr17_r_c17227[k=4][m=4]	SRP68	ENST00000539137.5	57	65	0.0953333	0.0528227	0.0528227
chr17_r_c17227[k=4][m=4]	SRP68	ENST00000539137.5	82	90	-0.160222	0.0173053	0.046875
chr17_r_c17227[k=4][m=4]	SRP68	ENST00000539137.5	95	99	-0.2312	0.03125	0.046875
chr2_f_c16769[k=8][m=4]	PSMD14	ENST00000409682.8	3	11	-0.228444	0.100621	0.167702
chr2_f_c16769[k=8][m=4]	PSMD14	ENST00000409682.8	26	43	-0.248611	0.0387781	0.167702
chr2_f_c16769[k=8][m=4]	PSMD14	ENST00000409682.8	57	62	-0.0416667	0.180655	0.225819
chr2_f_c16769[k=8][m=4]	PSMD14	ENST00000409682.8	68	73	-0.114833	0.100621	0.167702
chr1_f_c8504[k=6][m=6]	YTHDF2	ENST00000541996.5	52	61	0.0361	0.0907246	0.0907246
chr1_f_c17832[k=12][m=6]	GADD45A	ENST00000370985.4	6	15	-0.2765	0.0295291	0.0295291
chr1_f_c17832[k=12][m=6]	GADD45A	ENST00000370985.4	33	55	-0.342522	0.00105262	0.00421049
chr1_f_c17832[k=12][m=6]	GADD45A	ENST00000370985.4	63	73	-0.331818	0.0180158	0.0240211
chr1_f_c17832[k=12][m=6]	GADD45A	ENST00000370985.4	82	95	-0.287357	0.014987	0.0240211
chr5_r_c20910[k=5][m=3]	RACK1	ENST00000626067.1	16	30	-0.2348	0.244354	0.244354
chr5_r_c20910[k=5][m=3]	RACK1	ENST00000626067.1	76	82	0.00814286	0.209246	0.244354
chr1_r_c18358[k=5][m=4]	ZNHIT6	ENST00000370574.4	64	70	0.316714	0.211339	0.211339
chr19_r_c3038[k=6][m=5]	EEF2	ENST00000309311.7	23	28	-0.307333	0.140356	0.239583
chr19_r_c3038[k=6][m=5]	EEF2	ENST00000309311.7	37	45	-0.214556	0.179688	0.239583
chr19_r_c3038[k=6][m=5]	EEF2	ENST00000309311.7	94	99	-0.2615	0.03125	0.125
chr10_f_c10149[k=17][m=7]	DDIT4	ENST00000307365.4	3	40	-0.496158	0.00305801	0.00917403
chr10_f_c10149[k=17][m=7]	DDIT4	ENST00000307365.4	65	73	-0.464778	0.125	0.125
chr10_f_c10149[k=17][m=7]	DDIT4	ENST00000307365.4	85	93	-0.312556	0.0173053	0.0259579
chr19_r_c1017[k=4][m=3]	MBD3	ENST00000434436.8	6	27	-0.0205909	0.0121951	0.0243902
chr19_r_c1017[k=4][m=3]	MBD3	ENST00000434436.8	70	81	-0.0218333	0.102447	0.102447
chr17_r_c19538[k=4][m=3]	PYCR1	ENST00000337943.9	24	33	-0.1017	0.0711066	0.142213
chr5_r_c15559[k=4][m=3]	HARS1	ENST00000431330.6	63	70	0.151875	0.0501741	0.150522
chr18_f_c5965[k=7][m=3]	PMAIP1	ENST00000316660.6	4	96	-0.445978	6.45765e-08	6.45765e-08
chr7_f_c11568[k=5][m=3]	MEPCE	ENST00000310512.4	37	46	0.0644	0.0501741	0.0501741
chr3_f_c8240[k=3][m=3]	RAD54L2	ENST00000409535.6	29	34	-0.465667	0.185547	0.185547
chr3_f_c8240[k=3][m=3]	RAD54L2	ENST00000409535.6	41	49	0.289556	0.185547	0.185547
chr7_f_c6360[k=12][m=5]	NIPSNAP2	ENST00000446778.5	7	17	-0.357455	0.0925719	0.115715
chr7_f_c6360[k=12][m=5]	NIPSNAP2	ENST00000446778.5	21	30	-0.4013	0.0753928	0.115715
chr7_f_c6360[k=12][m=5]	NIPSNAP2	ENST00000446778.5	41	57	-0.511176	0.0573843	0.115715
chr7_f_c6360[k=12][m=5]	NIPSNAP2	ENST00000446778.5	63	74	-0.442583	0.0925719	0.115715
chr17_r_c14568[k=25][m=8]	SMARCD2	ENST00000448276.7	3	34	-0.612844	0.00274547	0.0109819
chr17_r_c14568[k=25][m=8]	SMARCD2	ENST00000448276.7	63	79	-0.417	0.0469193	0.0938386
chr10_r_c6788[k=14][m=5]	CSTF2T	ENST00000331173.6	3	8	-0.399667	0.0501741	0.0752612
chr10_r_c6788[k=14][m=5]	CSTF2T	ENST00000331173.6	68	88	-0.499952	0.0279648	0.0752612
chr1_r_c17526[k=10][m=7]	SSX2IP	ENST00000605755.5	19	28	-0.2357	0.180655	0.231933
chr1_r_c17526[k=10][m=7]	SSX2IP	ENST00000605755.5	66	72	-0.334286	0.140356	0.231933
chr1_r_c17526[k=10][m=7]	SSX2IP	ENST00000605755.5	80	85	-0.165667	0.185547	0.231933
chr1_r_c17526[k=10][m=7]	SSX2IP	ENST00000605755.5	92	96	-0.5838	0.15625	0.231933
chr7_f_c10321[k=8][m=7]	LMTK2	ENST00000297293.6	33	41	-0.136111	0.185547	0.185547
chr12_f_c24644[k=12][m=7]	ZNF664	ENST00000392404.7	4	10	-0.456143	0.104206	0.109375
chr12_f_c24644[k=12][m=7]	ZNF664	ENST00000392404.7	13	20	-0.21375	0.0546875	0.0911458
chr12_f_c24644[k=12][m=7]	ZNF664	ENST00000392404.7	24	29	-0.360167	0.109375	0.109375
chr12_f_c24644[k=12][m=7]	ZNF664	ENST00000392404.7	36	68	-0.438273	0.000805681	0.00402841
chr12_f_c24644[k=12][m=7]	ZNF664	ENST00000392404.7	75	99	-0.34444	0.00621221	0.0155305
chr8_r_c1845[k=7][m=4]	PNMA2	ENST00000522362.7	16	21	0.037	0.185547	0.209246
chr8_r_c1845[k=7][m=4]	PNMA2	ENST00000522362.7	26	31	0.0381667	0.209246	0.209246
chr8_r_c1845[k=7][m=4]	PNMA2	ENST00000522362.7	62	69	0.015875	0.180655	0.209246
chr4_f_c1784[k=6][m=3]	MRFAP1	ENST00000617365.4	21	36	-0.234125	0.0056391	0.0225564
chr4_f_c1784[k=6][m=3]	MRFAP1	ENST00000617365.4	53	65	-0.0862308	0.0227294	0.0454588
chr4_f_c1784[k=6][m=3]	MRFAP1	ENST00000617365.4	92	99	-0.10225	0.0711066	0.0948088
chr19_f_c14072[k=23][m=9]	ZNF146	ENST00000456324.5	23	41	-0.453316	0.0101822	0.0101822
chr19_f_c14072[k=23][m=9]	ZNF146	ENST00000456324.5	51	84	-0.557265	0.0100568	0.0101822
chr11_f_c8587[k=4][m=3]	CCDC85B	ENST00000312579.4	3	17	0.419467	0.00923304	0.0138496
chr11_f_c8587[k=4][m=3]	CCDC85B	ENST00000312579.4	31	53	-0.08	0.0141465	0.0141465
chr11_f_c8587[k=4][m=3]	CCDC85B	ENST00000312579.4	56	82	-0.415667	7.62752e-05	0.000228826
chr2_f_c13662[k=14][m=6]	RALB	ENST00000272519.10	14	23	-0.3135	0.0487563	0.105645
chr2_f_c13662[k=14][m=6]	RALB	ENST00000272519.10	33	43	-0.180091	0.0528227	0.105645
chr2_f_c2249[k=7][m=5]	TMEM214	ENST00000238788.14	63	70	-0.17925	0.0501741	0.0501741
chr10_f_c5653[k=15][m=11]	ZNF33A	ENST00000432900.7	8	31	-0.173958	0.0126647	0.0126647
chr10_f_c5653[k=15][m=11]	ZNF33A	ENST00000432900.7	63	81	-0.225368	0.00125825	0.0025165
chr6_f_c22647[k=10][m=5]	WTAP	ENST00000621533.5	79	86	-0.079	0.0501741	0.0501741
chr15_r_c1919[k=15][m=4]	ZSCAN29	ENST00000396976.6	90	99	0.401	0.0907246	0.0907246
chrX_r_c9124[k=8][m=4]	TSC22D3	ENST00000372397.6	38	46	-0.264333	0.200839	0.200839
chr22_r_c958[k=6][m=3]	TRMT2A	ENST00000252136.12	3	18	-0.320375	0.0387781	0.0646301
chr22_r_c958[k=6][m=3]	TRMT2A	ENST00000252136.12	23	33	0.0729091	0.0295291	0.0646301
chr22_r_c958[k=6][m=3]	TRMT2A	ENST00000252136.12	42	50	0.224556	0.0259565	0.0646301
chr22_r_c958[k=6][m=3]	TRMT2A	ENST00000252136.12	67	77	-0.267273	0.14316	0.17895
chr22_r_c958[k=6][m=3]	TRMT2A	ENST00000252136.12	82	90	-0.00777778	0.180655	0.180655
chr12_f_c1924[k=9][m=4]	CCND2	ENST00000261254.8	20	28	-0.141889	0.0907246	0.0907246
chr1_r_c23405[k=6][m=4]	TXNIP	ENST00000582401.6	4	15	-0.519083	0.0164847	0.0412117
chr1_r_c23405[k=6][m=4]	TXNIP	ENST00000582401.6	22	34	-0.313692	0.00713309	0.0356655
chr1_r_c23405[k=6][m=4]	TXNIP	ENST00000582401.6	66	72	-0.230143	0.0501741	0.0627177
chr1_r_c23405[k=6][m=4]	TXNIP	ENST00000582401.6	78	84	-0.188571	0.0390625	0.0627177
chr14_r_c8111[k=6][m=5]	SNW1	ENST00000261531.11	37	44	0.12625	0.211339	0.211339
chr14_r_c8111[k=6][m=5]	SNW1	ENST00000261531.11	53	62	-0.2375	0.0541597	0.0812395
chr14_r_c8111[k=6][m=5]	SNW1	ENST00000261531.11	83	93	-0.252364	0.0293537	0.0812395
chr12_f_c5567[k=9][m=6]	CMAS	ENST00000229329.7	14	23	-0.092	0.00457584	0.0137275
chr12_f_c5567[k=9][m=6]	CMAS	ENST00000229329.7	36	43	-0.00425	0.0546875	0.0820312
chr12_f_c5567[k=9][m=6]	CMAS	ENST00000229329.7	54	59	-0.287	0.21875	0.21875
chr17_f_c9341[k=7][m=3]	NFE2L1	ENST00000362042.8	55	69	-0.0425333	0.0295291	0.0295291
chr17_r_c11241[k=6][m=4]	LRRC59	ENST00000225972.8	48	54	-0.332571	0.104206	0.138942
chr17_r_c11241[k=6][m=4]	LRRC59	ENST00000225972.8	58	68	-0.284818	0.0379635	0.125
chr17_r_c11241[k=6][m=4]	LRRC59	ENST00000225972.8	74	79	-0.2635	0.0625	0.125
chr1_r_c29386[k=10][m=5]	DEDD	ENST00000368006.8	5	10	-0.412	0.211339	0.211339
chr1_r_c29386[k=10][m=5]	DEDD	ENST00000368006.8	33	38	-0.323667	0.185547	0.211339
chr1_r_c29386[k=10][m=5]	DEDD	ENST00000368006.8	43	76	-0.170676	0.00401348	0.0120404
chr19_r_c18099[k=6][m=4]	C19orf48	ENST00000345523.9	73	78	0.196667	0.100621	0.201243
chr11_r_c7831[k=13][m=6]	B4GAT1	ENST00000311181.5	29	36	-0.08775	0.0379635	0.160991
chr11_r_c7831[k=13][m=6]	B4GAT1	ENST00000311181.5	90	99	-0.0298	0.0536638	0.160991
chr1_r_c9386[k=10][m=4]	TRAPPC3	ENST00000616074.4	24	52	-0.362138	0.00652096	0.0260838
chr3_r_c2057[k=4][m=3]	ANKRD28	ENST00000399451.6	58	64	-0.918857	0.140356	0.140356
chr16_f_c7240[k=16][m=4]	TENT4B	ENST00000436909.8	36	42	0.241714	0.185547	0.185547
chr19_f_c898[k=4][m=3]	MIDN	ENST00000300952.6	20	32	-0.079	0.102447	0.204894
chr19_f_c898[k=4][m=3]	MIDN	ENST00000300952.6	50	59	-0.3407	0.200839	0.211339
chr19_f_c898[k=4][m=3]	MIDN	ENST00000300952.6	65	76	-0.185583	0.0486005	0.194402
chr19_f_c898[k=4][m=3]	MIDN	ENST00000300952.6	89	93	-0.0038	0.211339	0.211339
chr3_r_c6828[k=5][m=4]	TWF2	ENST00000305533.10	27	35	-0.123111	0.0536638	0.0804957
chr3_r_c6828[k=5][m=4]	TWF2	ENST00000305533.10	44	53	-0.0308	0.102447	0.102447
chr3_r_c6828[k=5][m=4]	TWF2	ENST00000305533.10	67	79	-0.574769	0.00435963	0.0130789
chr1_f_c39685[k=5][m=3]	KCTD3	ENST00000259154.9	65	70	-0.0418333	0.185547	0.185547
chr1_f_c7108[k=17][m=12]	ZNF593	ENST00000270812.6	14	27	0.132786	0.0279648	0.0838945
chr3_f_c14968[k=9][m=4]	CDV3	ENST00000420115.6	18	31	-0.117357	0.0925719	0.138858
chr3_f_c14968[k=9][m=4]	CDV3	ENST00000420115.6	37	43	-0.392857	0.0501741	0.138858
chr3_f_c14968[k=9][m=4]	CDV3	ENST00000420115.6	61	66	-0.3705	0.180655	0.180655
chr1_r_c24856[k=7][m=4]	ENSA	ENST00000369014.9	78	83	-0.0711667	0.015625	0.046875
chr1_r_c31547[k=3][m=3]	TOR1AIP2	ENST00000367612.7	93	99	0.209571	0.0907246	0.0907246
chr11_r_c4761[k=5][m=3]	CELF1	ENST00000310513.10	12	41	-0.309567	0.0625525	0.0938287
chr11_r_c4761[k=5][m=3]	CELF1	ENST00000310513.10	55	59	-0.5556	0.21875	0.21875
chr11_r_c4761[k=5][m=3]	CELF1	ENST00000310513.10	63	88	-0.213	0.0218862	0.0656585
chr19_r_c17409[k=7][m=3]	RPL18	ENST00000550645.5	84	99	-0.0408125	0.00713309	0.0142662
chr11_f_c6402[k=5][m=3]	TMEM109	ENST00000227525.8	3	50	-0.148979	0.000931526	0.00186305
chr11_f_c6402[k=5][m=3]	TMEM109	ENST00000227525.8	73	78	-0.155833	0.180655	0.180655
chr1_f_c32048[k=9][m=4]	TIPRL	ENST00000367833.7	10	18	-0.0745556	0.0907246	0.136087
chr1_f_c32048[k=9][m=4]	TIPRL	ENST00000367833.7	69	77	-0.0598889	0.0501741	0.136087
chr3_r_c16719[k=11][m=4]	SERP1	ENST00000479209.1	54	66	-0.167615	0.0536638	0.0804957
chr3_r_c16719[k=11][m=4]	SERP1	ENST00000479209.1	83	99	-0.296588	0.0222767	0.06683
chr19_r_c17086[k=6][m=3]	BBC3	ENST00000341983.8	15	55	-0.28039	0.00141318	0.00423953
chr5_f_c25578[k=9][m=7]	HNRNPAB	ENST00000504898.5	29	36	-0.29	0.100621	0.100621
chr11_f_c14768[k=4][m=3]	PAFAH1B2	ENST00000419197.6	3	7	0.611	0.185547	0.185547
chr2_r_c9458[k=4][m=3]	MOB1A	ENST00000396049.5	89	97	0.0895556	0.180655	0.180655
chr6_r_c942[k=4][m=4]	SSR1	ENST00000244763.9	50	56	-0.056	0.0907246	0.181449
chr15_f_c9123[k=9][m=4]	PSMA4	ENST00000560217.5	86	94	0.199556	0.0180158	0.0180158
chr10_f_c10133[k=13][m=6]	DDIT4	ENST00000307365.4	11	32	-0.297364	0.0104949	0.017901
chr10_f_c10133[k=13][m=6]	DDIT4	ENST00000307365.4	72	95	-0.395083	0.011934	0.017901
chr1_f_c19450[k=6][m=3]	SH3GLB1	ENST00000482504.1	45	71	-0.303667	0.0127525	0.0382575
chr1_r_c17258[k=8][m=4]	FUBP1	ENST00000370768.6	3	12	0.0943	0.00683594	0.0273438
chr1_r_c17258[k=8][m=4]	FUBP1	ENST00000370768.6	25	32	0.21975	0.0742188	0.0989583
chr1_r_c17258[k=8][m=4]	FUBP1	ENST00000370768.6	39	50	0.09375	0.0279648	0.0559297
chr1_r_c17258[k=8][m=4]	FUBP1	ENST00000370768.6	69	73	0.0756	0.185547	0.185547
chr3_r_c21961[k=8][m=7]	RNF168	ENST00000318037.3	14	21	0.356875	0.0742188	0.0742188
chr3_r_c21961[k=8][m=7]	RNF168	ENST00000318037.3	66	76	0.224636	0.0295291	0.0590582
chr17_f_c10483[k=5][m=3]	LUC7L3	ENST00000505658.6	38	44	-0.153429	0.0501741	0.200696
chr10_f_c4668[k=24][m=14]	WAC	ENST00000628285.2	14	41	-0.509893	0.000986407	0.00295922
chr10_f_c4668[k=24][m=14]	WAC	ENST00000628285.2	50	65	-0.549063	0.00334614	0.00372416
chr10_f_c4668[k=24][m=14]	WAC	ENST00000628285.2	71	93	-0.605348	0.00372416	0.00372416
chr4_f_c5468[k=12][m=4]	SLAIN2	ENST00000264313.11	91	99	0.0664444	0.185547	0.185547
chr20_r_c665[k=6][m=3]	ZNF343	ENST00000278772.9	43	48	-0.401667	0.211339	0.211339
chr12_f_c16772[k=6][m=3]	ATXN7L3B	ENST00000519948.4	3	20	-0.411722	0.0232521	0.0465042
chr12_f_c16772[k=6][m=3]	ATXN7L3B	ENST00000519948.4	40	46	-0.682143	0.180655	0.180655
chr12_f_c16772[k=6][m=3]	ATXN7L3B	ENST00000519948.4	59	91	-0.362303	0.00291419	0.0116568
chr12_f_c16772[k=6][m=3]	ATXN7L3B	ENST00000519948.4	94	99	-0.346	0.09375	0.125
chr11_f_c11094[k=14][m=10]	SERPINH1	ENST00000533603.5	10	24	0.0357333	0.0112471	0.0224943
chr11_f_c11094[k=14][m=10]	SERPINH1	ENST00000533603.5	42	48	0.0484286	0.185547	0.185547
chrX_r_c4038[k=4][m=4]	KDM5C	ENST00000452825.7	3	12	-0.4924	0.116211	0.183513
chrX_r_c4038[k=4][m=4]	KDM5C	ENST00000452825.7	36	45	-0.0904	0.029586	0.084228
chrX_r_c4038[k=4][m=4]	KDM5C	ENST00000452825.7	59	67	-0.562667	0.146811	0.183513
chrX_r_c4038[k=4][m=4]	KDM5C	ENST00000452825.7	76	96	-0.502333	0.0336912	0.084228
chr3_r_c4067[k=5][m=3]	POMGNT2	ENST00000441964.1	63	74	-0.652917	0.0707411	0.141482
chr3_r_c4067[k=5][m=3]	POMGNT2	ENST00000441964.1	90	94	-0.1224	0.0501741	0.141482
chr15_f_c9164[k=15][m=6]	PSMA4	ENST00000560217.5	70	75	0.00416667	0.0501741	0.100348
chr19_f_c17169[k=4][m=3]	HNRNPUL1	ENST00000263367.7	3	11	-0.253333	0.029586	0.0739651
chr19_f_c17169[k=4][m=3]	HNRNPUL1	ENST00000263367.7	38	46	-0.0115556	0.100621	0.167702
chr19_f_c17169[k=4][m=3]	HNRNPUL1	ENST00000263367.7	70	82	-0.161077	0.0126849	0.0634246
chr11_r_c10788[k=17][m=5]	TAF1D	ENST00000448108.7	15	21	-0.312429	0.0295291	0.0590582
chr11_r_c10788[k=17][m=5]	TAF1D	ENST00000448108.7	35	49	0.1804	0.0126849	0.0507397
chr11_r_c10788[k=17][m=5]	TAF1D	ENST00000448108.7	55	65	0.128455	0.135949	0.181266
chr12_f_c6047[k=13][m=4]	FGFR1OP2	ENST00000546072.5	29	39	-0.564	0.0220055	0.0330082
chr12_f_c6047[k=13][m=4]	FGFR1OP2	ENST00000546072.5	73	86	-0.377643	0.0180158	0.0330082
chr12_f_c6047[k=13][m=4]	FGFR1OP2	ENST00000546072.5	93	99	-0.449571	0.0887649	0.0887649
chr6_r_c20531[k=9][m=4]	HIVEP2	ENST00000367603.8	73	81	-0.662333	0.0907246	0.181449
chr6_r_c20531[k=9][m=4]	HIVEP2	ENST00000367603.8	86	95	-0.3258	0.185547	0.185547
chr3_r_c5172[k=10][m=4]	CDC25A	ENST00000351231.7	8	17	-0.3086	0.0180158	0.0900792
chr3_r_c5172[k=10][m=4]	CDC25A	ENST00000351231.7	49	56	-0.273375	0.0711066	0.118511
chr3_r_c5172[k=10][m=4]	CDC25A	ENST00000351231.7	60	65	-0.255333	0.140356	0.175445
chr3_r_c5172[k=10][m=4]	CDC25A	ENST00000351231.7	71	84	-0.134429	0.0514588	0.118511
chr16_r_c11346[k=12][m=8]	RNF166	ENST00000312838.9	32	43	-0.09275	0.0207455	0.0829822
chr12_f_c25439[k=9][m=4]	PUS1	ENST00000376649.8	9	13	-0.0238	0.211339	0.211339
chr12_f_c25439[k=9][m=4]	PUS1	ENST00000376649.8	47	53	-0.217429	0.0501741	0.150522
chr12_f_c25439[k=9][m=4]	PUS1	ENST00000376649.8	88	95	-0.39	0.211339	0.211339
chr11_f_c10668[k=4][m=3]	POLD3	ENST00000263681.7	41	57	-0.293235	0.0631395	0.181449
chr11_f_c10668[k=4][m=3]	POLD3	ENST00000263681.7	85	89	-0.1684	0.0907246	0.181449
chr5_f_c24478[k=19][m=6]	SFXN1	ENST00000321442.10	17	46	-0.0378	0.085111	0.170222
chr5_f_c24478[k=19][m=6]	SFXN1	ENST00000321442.10	50	55	0.416	0.15625	0.208333
chr5_f_c24478[k=19][m=6]	SFXN1	ENST00000321442.10	64	70	0.0378571	0.0501741	0.170222
chr1_r_c43529[k=9][m=4]	ADSS2	ENST00000366535.4	52	80	-0.0378966	0.0635067	0.0635067
chr1_f_c39714[k=5][m=3]	KCTD3	ENST00000259154.9	18	25	-0.109875	0.0907246	0.181449
chr1_f_c39714[k=5][m=3]	KCTD3	ENST00000259154.9	44	55	-0.0693333	0.200839	0.200839
chr7_r_c15358[k=11][m=7]	TNPO3	ENST00000627585.2	11	19	-0.459111	0.0546875	0.156093
chr7_r_c15358[k=11][m=7]	TNPO3	ENST00000627585.2	23	39	-0.225412	0.0936559	0.156093
chr7_r_c15358[k=11][m=7]	TNPO3	ENST00000627585.2	46	53	-0.2795	0.0753928	0.156093
chr20_f_c6614[k=6][m=3]	CTSA	ENST00000372459.6	13	23	0.241182	0.0377803	0.113341
chr1_r_c13747[k=12][m=4]	COA7	ENST00000371538.5	66	78	0.243846	0.0501741	0.0501741
chr15_f_c9167[k=5][m=3]	PSMA4	ENST00000560217.5	47	52	0.00416667	0.0501741	0.100348
chr11_r_c13553[k=14][m=5]	DDX6	ENST00000534980.7	24	33	-0.6421	0.116976	0.210534
chr11_r_c13553[k=14][m=5]	DDX6	ENST00000534980.7	52	58	0.351	0.140356	0.210534
chr6_r_c11705[k=11][m=7]	SYNCRIP	ENST00000369622.8	12	21	-0.0007	0.176271	0.176271
chr6_r_c11705[k=11][m=7]	SYNCRIP	ENST00000369622.8	52	57	-0.496333	0.0528227	0.0704303
chr6_r_c11705[k=11][m=7]	SYNCRIP	ENST00000369622.8	77	88	-0.0655	0.0501741	0.0704303
chr6_r_c11705[k=11][m=7]	SYNCRIP	ENST00000369622.8	94	99	0.000333333	0.0501741	0.0704303
chr19_r_c4722[k=4][m=3]	TIMM44	ENST00000270538.8	33	44	0.01825	0.040029	0.040029
chr19_r_c4722[k=4][m=3]	TIMM44	ENST00000270538.8	50	80	-0.00419355	0.00672872	0.0134574
chr17_r_c11279[k=5][m=3]	LRRC59	ENST00000225972.8	15	22	-0.032625	0.0295291	0.0590582
chr17_r_c11279[k=5][m=3]	LRRC59	ENST00000225972.8	51	57	-0.259714	0.078125	0.104167
chr17_r_c11279[k=5][m=3]	LRRC59	ENST00000225972.8	70	80	-0.0517273	0.0259565	0.0590582
chr2_f_c8141[k=8][m=7]	SPR	ENST00000234454.6	21	35	-0.0962667	0.029586	0.029586
chr5_r_c14570[k=17][m=4]	HNRNPA0	ENST00000314940.7	4	13	-0.0623	0.0707411	0.0907246
chr5_r_c14570[k=17][m=4]	HNRNPA0	ENST00000314940.7	46	62	-0.131235	0.029586	0.0591721
chr5_r_c14570[k=17][m=4]	HNRNPA0	ENST00000314940.7	66	78	-0.292385	0.0104313	0.0417252
chr5_r_c14570[k=17][m=4]	HNRNPA0	ENST00000314940.7	90	99	-0.3517	0.0907246	0.0907246
chr9_r_c12993[k=4][m=3]	TOR1A	ENST00000351698.5	19	28	-0.0475	0.185547	0.185547
chr6_f_c11153[k=7][m=3]	AL135905.2	ENST00000370651.7	82	94	0.0456923	0.040029	0.0800579
chr1_r_c12110[k=4][m=3]	IPP	ENST00000396478.4	4	9	-0.0446667	0.0295291	0.0442937
chr1_r_c12110[k=4][m=3]	IPP	ENST00000396478.4	24	32	-0.0688889	0.0501741	0.0501741
chr1_r_c12110[k=4][m=3]	IPP	ENST00000396478.4	44	81	0.0443947	5.83941e-06	1.75182e-05
chr3_f_c10222[k=14][m=5]	GPR27	ENST00000304411.3	15	25	-0.350909	0.100621	0.150932
chr3_f_c10222[k=14][m=5]	GPR27	ENST00000304411.3	41	52	-0.362667	0.171626	0.171626
chr3_f_c10222[k=14][m=5]	GPR27	ENST00000304411.3	75	88	0.101857	0.0536638	0.150932
chr19_f_c22019[k=7][m=4]	PRMT1	ENST00000532489.5	10	17	0.11275	0.0501741	0.0501741
chr19_f_c22019[k=7][m=4]	PRMT1	ENST00000532489.5	77	85	0.0238889	0.0501741	0.0501741
chr1_f_c7658[k=8][m=4]	TRNP1	ENST00000522111.3	21	30	-0.1901	0.220604	0.220604
chr10_f_c7478[k=7][m=3]	CDK1	ENST00000614696.4	41	47	-0.00885714	0.0501741	0.123534
chr10_f_c7478[k=7][m=3]	CDK1	ENST00000614696.4	61	74	-0.139214	0.0617671	0.123534
chr10_f_c7478[k=7][m=3]	CDK1	ENST00000614696.4	78	85	-0.407	0.140356	0.140356
chr10_f_c7478[k=7][m=3]	CDK1	ENST00000614696.4	94	99	-0.3395	0.140356	0.140356
chr11_f_c10866[k=4][m=4]	SPCS2	ENST00000526361.1	14	24	0.0991818	0.100621	0.100621
chr19_f_c13134[k=6][m=4]	COX6B1	ENST00000592141.6	77	87	0.112818	0.0295291	0.0590582
chr19_f_c13134[k=6][m=4]	COX6B1	ENST00000592141.6	92	99	0.107625	0.100621	0.100621
chr11_r_c7133[k=15][m=6]	SF1	ENST00000377390.7	3	9	-0.837714	0.0180158	0.0720634
chr11_r_c7133[k=15][m=6]	SF1	ENST00000377390.7	16	25	-0.1988	0.211339	0.21875
chr11_r_c7133[k=15][m=6]	SF1	ENST00000377390.7	48	55	0.05025	0.21875	0.21875
chr11_r_c7133[k=15][m=6]	SF1	ENST00000377390.7	89	97	-0.185667	0.147254	0.21875
chr19_f_c23787[k=21][m=8]	U2AF2	ENST00000450554.6	54	63	-0.3249	0.0501741	0.0752612
chr19_f_c23787[k=21][m=8]	U2AF2	ENST00000450554.6	83	95	-0.116769	0.014987	0.044961
chr18_f_c1110[k=6][m=3]	RALBP1	ENST00000383432.8	31	43	0.0956154	0.209246	0.209246
chr18_f_c1110[k=6][m=3]	RALBP1	ENST00000383432.8	86	99	0.1375	0.029586	0.0591721
chr19_r_c2671[k=10][m=4]	DOHH	ENST00000672935.1	21	32	0.0456667	0.0501741	0.0836235
chr19_r_c2671[k=10][m=4]	DOHH	ENST00000672935.1	57	66	-0.3974	0.0295291	0.0836235
chr19_r_c2671[k=10][m=4]	DOHH	ENST00000672935.1	72	79	-0.099875	0.0501741	0.0836235
chr19_r_c2671[k=10][m=4]	DOHH	ENST00000672935.1	91	95	-0.0522	0.0907246	0.113406
chr1_r_c8370[k=3][m=3]	RNF19B	ENST00000356990.9	10	20	-0.336455	0.102447	0.15367
chr1_r_c8370[k=3][m=3]	RNF19B	ENST00000356990.9	57	72	-0.0614375	0.0541597	0.15367
chr8_r_c1218[k=6][m=4]	TNFRSF10B	ENST00000276431.9	3	19	-0.0401176	0.0183356	0.0340941
chr8_r_c1218[k=6][m=4]	TNFRSF10B	ENST00000276431.9	24	35	-0.338833	0.238598	0.238598
chr8_r_c1218[k=6][m=4]	TNFRSF10B	ENST00000276431.9	85	99	-0.288467	0.0227294	0.0340941
chr2_f_c23913[k=9][m=4]	ARPC2	ENST00000315717.10	11	16	0.0305	0.140356	0.140356
chr2_f_c23913[k=9][m=4]	ARPC2	ENST00000315717.10	52	77	-0.236462	0.0134046	0.0402137
chr2_f_c23913[k=9][m=4]	ARPC2	ENST00000315717.10	82	98	-0.428765	0.0539866	0.0809799
chr19_f_c16138[k=16][m=6]	SAMD4B	ENST00000611159.4	33	44	-0.181	0.100621	0.136596
chr19_f_c16138[k=16][m=6]	SAMD4B	ENST00000611159.4	76	83	-0.01625	0.0907246	0.136596
chr19_f_c16138[k=16][m=6]	SAMD4B	ENST00000611159.4	89	96	-0.287375	0.102447	0.136596
chr1_r_c41876[k=15][m=9]	IRF2BP2	ENST00000366610.7	3	20	-0.215444	0.036801	0.036801
chr1_r_c41876[k=15][m=9]	IRF2BP2	ENST00000366610.7	35	45	-0.153909	0.0295291	0.036801
chr1_r_c41876[k=15][m=9]	IRF2BP2	ENST00000366610.7	64	70	-0.236571	0.0295291	0.036801
chr1_r_c26165[k=3][m=3]	CRTC2	ENST00000368630.7	9	23	-0.180333	0.00713309	0.00713309
chr1_r_c26165[k=3][m=3]	CRTC2	ENST00000368630.7	36	51	-0.304688	0.00541346	0.00713309
chr9_r_c12408[k=4][m=3]	DPM2	ENST00000373110.4	79	84	-0.268833	0.185547	0.223436
chr9_r_c12408[k=4][m=3]	DPM2	ENST00000373110.4	90	99	-0.2837	0.223436	0.223436
chr11_f_c10833[k=11][m=4]	RNF169	ENST00000299563.5	26	35	0.0875	0.0295291	0.0590582
chr11_f_c10833[k=11][m=4]	RNF169	ENST00000299563.5	66	76	-0.482727	0.140356	0.140356
chr12_f_c11885[k=10][m=7]	PA2G4	ENST00000303305.11	4	14	-0.184273	0.14316	0.21474
chr12_f_c11885[k=10][m=7]	PA2G4	ENST00000303305.11	40	47	-0.14625	0.140356	0.21474
chr9_f_c11385[k=10][m=4]	PTPA	ENST00000337738.5	14	26	0.0893077	0.0711066	0.142213
chr9_f_c11385[k=10][m=4]	PTPA	ENST00000337738.5	53	59	0.0864286	0.180655	0.180655
chr12_r_c1673[k=8][m=4]	PHB2	ENST00000542912.5	75	86	-0.00716667	0.0295291	0.0885873
chr2_r_c17964[k=13][m=8]	WIPF1	ENST00000392547.6	33	42	-0.3565	0.185547	0.185547
chr1_f_c22547[k=5][m=3]	PRMT6	ENST00000370078.2	19	24	-0.3175	0.0907246	0.100621
chr1_f_c22547[k=5][m=3]	PRMT6	ENST00000370078.2	64	72	0.036	0.100621	0.100621
chr1_f_c22547[k=5][m=3]	PRMT6	ENST00000370078.2	89	99	0.344455	0.100621	0.100621
chr12_f_c22374[k=5][m=3]	PEBP1	ENST00000261313.3	53	57	0.24	0.100621	0.150932
chr12_f_c22374[k=5][m=3]	PEBP1	ENST00000261313.3	78	85	0.08175	0.0907246	0.150932
chr7_r_c16942[k=7][m=3]	MTPN	ENST00000393085.4	6	12	-0.0518571	0.0907246	0.136087
chr7_r_c16942[k=7][m=3]	MTPN	ENST00000393085.4	17	26	0.0092	0.0707411	0.136087
chr7_r_c16942[k=7][m=3]	MTPN	ENST00000393085.4	45	54	-0.0784	0.140356	0.140356
chr2_r_c8219[k=5][m=3]	GFPT1	ENST00000357308.8	4	24	0.0431429	0.0220055	0.0600434
chr2_r_c8219[k=5][m=3]	GFPT1	ENST00000357308.8	29	46	-0.110444	0.040029	0.0600434
chr12_f_c25127[k=19][m=10]	RAN	ENST00000543796.6	40	46	0.0965714	0.100621	0.100621
chr12_f_c25127[k=19][m=10]	RAN	ENST00000543796.6	93	97	0.1402	0.0501741	0.100348
chr16_r_c4740[k=7][m=4]	DCTPP1	ENST00000319285.5	43	48	-0.118833	0.0907246	0.181449
chr16_r_c4740[k=7][m=4]	DCTPP1	ENST00000319285.5	55	60	0.1185	0.180655	0.240874
chr16_r_c4740[k=7][m=4]	DCTPP1	ENST00000319285.5	65	71	0.0877143	0.0467462	0.181449
chr2_r_c9660[k=18][m=6]	AUP1	ENST00000377526.4	3	10	-0.396875	0.00390625	0.0078125
chr2_r_c9660[k=18][m=6]	AUP1	ENST00000377526.4	23	52	-0.548067	0.000940837	0.00376335
chr2_r_c9660[k=18][m=6]	AUP1	ENST00000377526.4	56	67	-0.353667	0.0332729	0.0443638
chr2_r_c9660[k=18][m=6]	AUP1	ENST00000377526.4	72	97	0.0832308	0.0591564	0.0591564
chr12_r_c18956[k=6][m=3]	MED13L	ENST00000281928.8	28	37	-0.8241	0.140356	0.187142
chr12_r_c18956[k=6][m=3]	MED13L	ENST00000281928.8	56	72	-0.115882	0.00539372	0.0215749
chr12_r_c18956[k=6][m=3]	MED13L	ENST00000281928.8	80	94	-0.482	0.0960636	0.187142
chr17_r_c10164[k=7][m=4]	HOXB7	ENST00000239165.9	17	22	0.512333	0.0907246	0.247396
chr17_r_c10164[k=7][m=4]	HOXB7	ENST00000239165.9	33	38	0.108	0.185547	0.247396
chr17_r_c10164[k=7][m=4]	HOXB7	ENST00000239165.9	56	60	0.5696	0.185547	0.247396
chrX_r_c1503[k=7][m=3]	KLHL15	ENST00000328046.8	41	68	-0.142	0.00303781	0.00607561
chrX_r_c1503[k=7][m=3]	KLHL15	ENST00000328046.8	77	81	-0.1084	0.180655	0.180655
chr7_f_c7664[k=14][m=6]	AUTS2	ENST00000644506.1	24	42	-0.499526	0.0332729	0.0665457
chr14_f_c2767[k=3][m=3]	ARF6	ENST00000298316.7	20	34	-0.205733	0.0326286	0.0978859
chr14_f_c2767[k=3][m=3]	ARF6	ENST00000298316.7	47	53	-0.172571	0.140356	0.140356
chr14_f_c2767[k=3][m=3]	ARF6	ENST00000298316.7	75	82	-0.165875	0.0907246	0.136087
chr19_r_c17839[k=4][m=3]	AKT1S1	ENST00000391835.1	83	88	0.1725	0.185547	0.185547
chr8_r_c13540[k=12][m=5]	NDRG1	ENST00000537882.2	4	9	-0.399833	0.180655	0.180655
chr8_r_c13540[k=12][m=5]	NDRG1	ENST00000537882.2	19	33	-0.2328	0.0415656	0.0831311
chr8_r_c13540[k=12][m=5]	NDRG1	ENST00000537882.2	41	61	-0.209619	0.0852994	0.113733
chr8_r_c13540[k=12][m=5]	NDRG1	ENST00000537882.2	67	75	-0.313667	0.0112471	0.0449885
chr2_f_c25221[k=5][m=4]	ITM2C	ENST00000326427.11	10	24	-0.317933	0.093811	0.125081
chr2_f_c25221[k=5][m=4]	ITM2C	ENST00000326427.11	33	37	-0.5148	0.21875	0.21875
chr2_f_c25221[k=5][m=4]	ITM2C	ENST00000326427.11	47	54	-0.5735	0.0273438	0.0707003
chr2_f_c25221[k=5][m=4]	ITM2C	ENST00000326427.11	75	96	-0.610818	0.0353501	0.0707003
chr15_r_c191[k=3][m=3]	UBE3A	ENST00000638155.1	75	84	0.1596	0.185547	0.185547
chr15_f_c765[k=9][m=7]	INAFM2	ENST00000638170.2	25	34	0.1857	0.185547	0.185547
chr3_f_c21159[k=7][m=3]	EIF4G1	ENST00000392537.6	14	31	-0.542222	0.0151825	0.06073
chr3_f_c21159[k=7][m=3]	EIF4G1	ENST00000392537.6	36	50	-0.429333	0.103882	0.138509
chr3_f_c21159[k=7][m=3]	EIF4G1	ENST00000392537.6	55	60	-0.313333	0.15625	0.15625
chr3_f_c21159[k=7][m=3]	EIF4G1	ENST00000392537.6	63	75	-0.261308	0.0377803	0.0755606
chr15_f_c9716[k=3][m=3]	TLNRD1	ENST00000267984.4	42	47	-0.024	0.078125	0.078125
chr15_f_c9716[k=3][m=3]	TLNRD1	ENST00000267984.4	91	99	-0.122556	0.029586	0.0591721
chr12_f_c18181[k=15][m=4]	SNRPF	ENST00000266735.9	87	98	0.0265833	0.0501741	0.0501741
chr14_r_c5710[k=9][m=5]	TRMT5	ENST00000261249.7	40	48	0.183111	0.0907246	0.0907246
chr17_f_c1171[k=8][m=5]	MIS12	ENST00000381165.3	39	44	0.217833	0.185547	0.185547
chr12_r_c10420[k=9][m=5]	PTGES3	ENST00000456859.2	16	27	-0.0541667	0.0711841	0.204894
chr12_r_c10420[k=9][m=5]	PTGES3	ENST00000456859.2	69	80	-0.193	0.102447	0.204894
chr19_r_c19544[k=4][m=4]	ZNF787	ENST00000610935.2	62	75	-0.0815714	0.0528227	0.0528227
chr12_f_c18762[k=11][m=7]	TMPO	ENST00000343315.9	12	32	-0.489714	0.00652558	0.0130512
chr12_f_c18762[k=11][m=7]	TMPO	ENST00000343315.9	38	50	-0.284923	0.0161565	0.0215419
chr12_f_c18762[k=11][m=7]	TMPO	ENST00000343315.9	56	65	-0.3949	0.1875	0.1875
chr12_f_c18762[k=11][m=7]	TMPO	ENST00000343315.9	74	90	-0.388824	0.00163186	0.00652743
chr2_r_c566[k=3][m=3]	YWHAQ	ENST00000381844.8	3	12	0.1312	0.0322266	0.0644531
chr12_f_c3177[k=13][m=9]	ENO2	ENST00000541477.5	3	27	-0.22988	0.00394698	0.00789397
chr12_f_c3177[k=13][m=9]	ENO2	ENST00000541477.5	31	55	-0.3076	0.0034657	0.00789397
chr12_f_c3177[k=13][m=9]	ENO2	ENST00000541477.5	61	68	0.016375	0.185547	0.185547
chr12_f_c3177[k=13][m=9]	ENO2	ENST00000541477.5	72	78	-0.228286	0.147254	0.185547
chr10_f_c4664[k=13][m=8]	WAC	ENST00000628285.2	3	33	-0.62271	0.000128932	0.000386795
chr10_f_c4664[k=13][m=8]	WAC	ENST00000628285.2	44	71	-0.509893	0.000986407	0.00147961
chr10_f_c4664[k=13][m=8]	WAC	ENST00000628285.2	80	95	-0.549063	0.00334614	0.00334614
chr2_r_c15913[k=10][m=4]	PRPF40A	ENST00000410080.7	60	66	0.0764286	0.0907246	0.0907246
chr16_f_c3654[k=5][m=3]	ITPRIPL2	ENST00000381440.4	62	74	-0.685538	0.0180158	0.0360317
chr16_f_c3654[k=5][m=3]	ITPRIPL2	ENST00000381440.4	91	99	-0.512	0.220604	0.220604
chr1_r_c6523[k=3][m=3]	AUNIP	ENST00000374298.3	91	99	0.0454444	0.100621	0.201243
chr12_f_c8723[k=9][m=6]	TMBIM6	ENST00000267115.10	88	97	-0.1828	0.147254	0.147254
chrX_r_c5969[k=3][m=3]	HDAC8	ENST00000373583.6	92	98	0.102429	0.0907246	0.0907246
chr12_r_c17607[k=6][m=3]	PPTC7	ENST00000354300.5	67	74	0.17825	0.104206	0.173677
chr12_r_c17607[k=6][m=3]	PPTC7	ENST00000354300.5	78	85	-0.231625	0.0907246	0.173677
chr12_r_c17607[k=6][m=3]	PPTC7	ENST00000354300.5	94	99	-0.644	0.100621	0.173677
chr3_r_c12172[k=4][m=3]	LRRC58	ENST00000295628.4	18	39	-0.0656364	0.00287097	0.00574194
chr3_r_c12172[k=4][m=3]	LRRC58	ENST00000295628.4	49	58	-0.147	0.180655	0.180655
chr22_r_c600[k=12][m=4]	C22orf39	ENST00000399568.5	49	54	-0.076	0.211339	0.211339
chr22_r_c600[k=12][m=4]	C22orf39	ENST00000399568.5	58	78	0.337095	0.0341765	0.068353
chr12_r_c1165[k=7][m=3]	NOP2	ENST00000399466.6	22	27	0.133167	0.211339	0.211339
chr12_r_c1165[k=7][m=3]	NOP2	ENST00000399466.6	46	54	0.0125556	0.0907246	0.181449
chr19_r_c3527[k=6][m=4]	SH3GL1	ENST00000417295.6	49	63	-0.158933	0.0753928	0.150786
chr10_r_c15783[k=3][m=3]	SFXN4	ENST00000355697.7	38	50	-0.207462	0.00541346	0.0108269
chr10_r_c15783[k=3][m=3]	SFXN4	ENST00000355697.7	77	81	-0.4426	0.180655	0.240874
chr10_r_c15783[k=3][m=3]	SFXN4	ENST00000355697.7	88	99	-0.348083	0.00541346	0.0108269
chr10_r_c10285[k=7][m=4]	WAPL	ENST00000263070.11	49	58	-0.0207	0.0907246	0.181449
chr5_f_c24732[k=5][m=3]	TSPAN17	ENST00000298564.14	17	28	-0.374583	0.0711066	0.201243
chr5_f_c24732[k=5][m=3]	TSPAN17	ENST00000298564.14	35	41	-0.077	0.100621	0.201243
chr10_f_c3942[k=10][m=4]	OTUD1	ENST00000376495.4	45	58	-0.227	0.0907246	0.181449
chr10_f_c3942[k=10][m=4]	OTUD1	ENST00000376495.4	90	99	0.013	0.185547	0.185547
chr1_r_c26317[k=6][m=3]	JTB	ENST00000356648.5	26	31	0.198667	0.0501741	0.150522
chr10_f_c4724[k=19][m=10]	WAC	ENST00000347934.8	5	18	-0.590286	0.108276	0.108276
chr10_f_c4724[k=19][m=10]	WAC	ENST00000347934.8	23	32	-0.8273	0.00292969	0.00585938
chr10_f_c4724[k=19][m=10]	WAC	ENST00000347934.8	38	44	-0.632286	0.078125	0.104167
chr10_f_c4724[k=19][m=10]	WAC	ENST00000347934.8	50	92	-0.392581	5.88347e-05	0.000235339
chr2_f_c15609[k=5][m=4]	RIF1	ENST00000428287.6	61	70	-0.0663	0.185547	0.185547
chr2_f_c15609[k=5][m=4]	RIF1	ENST00000428287.6	80	90	-0.0269091	0.0295291	0.0590582
chr10_f_c9023[k=4][m=3]	DDX21	ENST00000620315.1	22	49	-0.0687857	0.0372157	0.0750005
chr10_f_c9023[k=4][m=3]	DDX21	ENST00000620315.1	87	99	-0.233923	0.0500003	0.0750005
chr17_r_c17640[k=11][m=4]	SRSF2	ENST00000392485.2	4	18	0.329867	0.0379635	0.0701194
chr17_r_c17640[k=11][m=4]	SRSF2	ENST00000392485.2	80	92	-0.120154	0.0467462	0.0701194
chr19_r_c16511[k=5][m=3]	IRF2BP1	ENST00000302165.5	6	16	-0.0692727	0.029586	0.118344
chr19_r_c16511[k=5][m=3]	IRF2BP1	ENST00000302165.5	35	52	-0.244667	0.115012	0.230024
chr14_r_c11775[k=3][m=3]	JAG2	ENST00000347004.2	48	54	-0.0547143	0.0907246	0.0907246
chr19_f_c7540[k=8][m=4]	FAM32A	ENST00000263384.12	83	88	-0.0826667	0.03125	0.125
chr18_f_c5952[k=10][m=5]	PMAIP1	ENST00000316660.6	3	28	-0.300038	0.0108391	0.0108391
chr18_f_c5952[k=10][m=5]	PMAIP1	ENST00000316660.6	31	99	-0.412899	2.49415e-08	4.98831e-08
chr7_r_c15382[k=11][m=4]	TNPO3	ENST00000627585.2	14	22	-0.423778	0.0742188	0.222656
chr19_r_c19991[k=6][m=6]	ZNF550	ENST00000457177.5	3	14	-0.04925	0.0887649	0.0887649
chr19_r_c19991[k=6][m=6]	ZNF550	ENST00000457177.5	29	44	-0.0101875	0.0295291	0.0885873
chr19_r_c19991[k=6][m=6]	ZNF550	ENST00000457177.5	49	57	-0.117778	0.0867841	0.0887649
chr12_f_c497[k=16][m=7]	WNK1	ENST00000315939.11	59	63	-0.3666	0.0625	0.125
chr12_r_c7765[k=8][m=5]	LMBR1L	ENST00000267102.12	4	9	-0.293833	0.185547	0.185547
chr12_r_c7765[k=8][m=5]	LMBR1L	ENST00000267102.12	36	46	-0.501182	0.104206	0.166531
chr12_r_c7765[k=8][m=5]	LMBR1L	ENST00000267102.12	50	68	-0.275684	0.111021	0.166531
chr17_r_c19062[k=5][m=3]	P4HB	ENST00000331483.9	3	11	-0.298111	0.0707411	0.117902
chr17_r_c19062[k=5][m=3]	P4HB	ENST00000331483.9	26	30	-0.5696	0.15625	0.15625
chr17_r_c19062[k=5][m=3]	P4HB	ENST00000331483.9	33	44	-0.52	0.0170898	0.0427246
chr17_r_c19062[k=5][m=3]	P4HB	ENST00000331483.9	49	72	-0.493375	0.00112289	0.00561446
chr17_r_c19062[k=5][m=3]	P4HB	ENST00000331483.9	84	89	-0.358667	0.15625	0.15625
chr19_r_c13874[k=14][m=8]	EID2	ENST00000390658.4	5	14	0.0161	0.207108	0.207108
chr19_r_c13874[k=14][m=8]	EID2	ENST00000390658.4	56	64	0.083	0.0907246	0.181449
chr8_r_c7291[k=6][m=5]	JPH1	ENST00000342232.5	56	68	-0.561615	0.0379635	0.075927
chr19_r_c16168[k=9][m=6]	SNRPD2	ENST00000585392.2	7	15	0.0768889	0.176271	0.224902
chr19_r_c16168[k=9][m=6]	SNRPD2	ENST00000585392.2	27	41	0.0533333	0.224902	0.224902
chr19_r_c16168[k=9][m=6]	SNRPD2	ENST00000585392.2	61	71	0.00945455	0.103027	0.224902
chr15_r_c1424[k=5][m=3]	EHD4	ENST00000220325.9	61	67	0.00671429	0.180655	0.180655
chr11_f_c15823[k=8][m=5]	ARHGEF12	ENST00000356641.7	49	70	0.0885909	0.0272603	0.0272603
chr10_r_c15648[k=5][m=4]	EIF3A	ENST00000369144.8	3	9	-0.242857	0.140356	0.175445
chr10_r_c15648[k=5][m=4]	EIF3A	ENST00000369144.8	34	56	-0.350957	0.00981642	0.0305176
chr10_r_c15648[k=5][m=4]	EIF3A	ENST00000369144.8	71	81	-0.331	0.012207	0.0305176
chr10_r_c15648[k=5][m=4]	EIF3A	ENST00000369144.8	84	97	-0.0385	0.0962588	0.160431
chr7_r_c2678[k=7][m=3]	TRA2A	ENST00000538367.5	37	46	-0.2392	0.0501741	0.0752612
chr7_r_c2678[k=7][m=3]	TRA2A	ENST00000538367.5	57	64	-0.16025	0.0501741	0.0752612
chr19_f_c17047[k=7][m=3]	HNRNPUL1	ENST00000602130.5	65	78	0.0705	0.029586	0.0887581
chr19_f_c17047[k=7][m=3]	HNRNPUL1	ENST00000602130.5	82	86	-0.1398	0.0907246	0.136087
chr17_r_c17637[k=16][m=5]	SRSF2	ENST00000392485.2	22	34	-0.120154	0.0467462	0.0934925
chr17_r_c17637[k=16][m=5]	SRSF2	ENST00000392485.2	51	58	-0.17575	0.100621	0.100621
chr17_r_c17637[k=16][m=5]	SRSF2	ENST00000392485.2	62	85	-0.159292	0.0276688	0.0934925
chr17_r_c17637[k=16][m=5]	SRSF2	ENST00000392485.2	89	97	-0.288667	0.0707411	0.0943214
chr19_r_c19401[k=20][m=10]	UBE2S	ENST00000589978.1	59	64	-0.0933333	0.100621	0.100621
chrX_r_c9916[k=4][m=3]	IRS4	ENST00000372129.3	84	99	-0.102688	0.0161565	0.0323129
chr22_r_c956[k=5][m=3]	TRMT2A	ENST00000252136.12	3	11	0.109444	0.0907246	0.180655
chr22_r_c956[k=5][m=3]	TRMT2A	ENST00000252136.12	20	28	0.224556	0.0259565	0.103826
chr22_r_c956[k=5][m=3]	TRMT2A	ENST00000252136.12	45	55	-0.267273	0.14316	0.180655
chr22_r_c956[k=5][m=3]	TRMT2A	ENST00000252136.12	60	68	-0.00777778	0.180655	0.180655
chr22_f_c7146[k=7][m=3]	SREBF2	ENST00000612482.4	13	26	-0.304786	0.015492	0.0774601
chr22_f_c7146[k=7][m=3]	SREBF2	ENST00000612482.4	81	89	-0.191333	0.0907246	0.226812
chr15_r_c7079[k=11][m=6]	CLN6	ENST00000249806.11	3	25	-0.256261	0.0573843	0.0573843
chr15_r_c7079[k=11][m=6]	CLN6	ENST00000249806.11	35	60	-0.0336154	0.0093176	0.0279528
chr15_r_c7079[k=11][m=6]	CLN6	ENST00000249806.11	93	99	-0.282143	0.0528227	0.0573843
chr3_r_c1636[k=5][m=4]	RBSN	ENST00000253699.7	27	35	-0.171667	0.0907246	0.0907246
chr22_f_c3226[k=5][m=3]	EWSR1	ENST00000332035.10	3	24	-0.203773	0.00487989	0.0172241
chr22_f_c3226[k=5][m=3]	EWSR1	ENST00000332035.10	47	52	-0.522667	0.140356	0.175445
chr22_f_c3226[k=5][m=3]	EWSR1	ENST00000332035.10	57	80	-0.367083	0.00688964	0.0172241
chr22_f_c3226[k=5][m=3]	EWSR1	ENST00000332035.10	93	99	-0.0355714	0.078125	0.130208
chr1_f_c19385[k=12][m=8]	CCN1	ENST00000451137.7	3	9	-0.0635714	0.0907246	0.0907246
chr1_f_c19385[k=12][m=8]	CCN1	ENST00000451137.7	12	39	-0.321464	0.0169939	0.0691337
chr1_f_c19385[k=12][m=8]	CCN1	ENST00000451137.7	58	67	-0.4056	0.0711066	0.0888833
chr1_f_c19385[k=12][m=8]	CCN1	ENST00000451137.7	71	84	-0.388	0.0414802	0.0691337
chr1_f_c19385[k=12][m=8]	CCN1	ENST00000451137.7	92	99	-0.1585	0.029586	0.0691337
chr11_r_c5534[k=6][m=3]	PRPF19	ENST00000227524.9	8	16	-0.499667	0.0917153	0.145601
chr11_r_c5534[k=6][m=3]	PRPF19	ENST00000227524.9	25	46	-0.528955	0.0693417	0.145601
chr11_r_c5534[k=6][m=3]	PRPF19	ENST00000227524.9	82	99	-0.590278	0.109201	0.145601
chr7_f_c20008[k=3][m=3]	EN2	ENST00000297375.4	3	29	-0.0140741	0.00539372	0.00539372
chr10_f_c18049[k=10][m=7]	PDCD4	ENST00000393104.6	17	24	-0.02625	0.185547	0.185547
chr10_f_c18049[k=10][m=7]	PDCD4	ENST00000393104.6	30	39	0.0735	0.0501741	0.100348
chr6_f_c13881[k=7][m=4]	PM20D2	ENST00000275072.5	12	21	0.036	0.0775658	0.136596
chr6_f_c13881[k=7][m=4]	PM20D2	ENST00000275072.5	28	38	0.0525455	0.102447	0.136596
chr6_f_c13881[k=7][m=4]	PM20D2	ENST00000275072.5	55	82	-0.251357	0.00169146	0.00676584
chr1_f_c28229[k=10][m=4]	CHTOP	ENST00000614256.4	21	30	-0.1659	0.0501741	0.0752612
chr1_f_c28229[k=10][m=4]	CHTOP	ENST00000614256.4	44	62	-0.155	0.0326286	0.0752612
chr16_f_c6507[k=17][m=5]	FUS	ENST00000568685.1	3	7	-0.3546	0.180655	0.240874
chr16_f_c6507[k=17][m=5]	FUS	ENST00000568685.1	14	25	-0.141167	0.154032	0.240874
chr16_f_c6507[k=17][m=5]	FUS	ENST00000568685.1	35	56	-0.322273	0.0114925	0.0459701
chr12_f_c9894[k=11][m=4]	EIF4B	ENST00000262056.13	18	26	-0.182444	0.0195312	0.0390625
chr12_f_c9894[k=11][m=4]	EIF4B	ENST00000262056.13	76	86	-0.144727	0.00642562	0.0257025
chr10_f_c10146[k=6][m=4]	DDIT4	ENST00000307365.4	6	11	-0.615	0.078125	0.117188
chr10_f_c10146[k=6][m=4]	DDIT4	ENST00000307365.4	19	33	-0.2454	0.224902	0.224902
chr10_f_c10146[k=6][m=4]	DDIT4	ENST00000307365.4	43	89	-0.488426	0.00115323	0.0034597
chr15_r_c12213[k=10][m=5]	SELENOS	ENST00000398226.7	19	40	-0.211091	0.029012	0.087036
chr15_r_c12213[k=10][m=5]	SELENOS	ENST00000398226.7	44	52	-0.285444	0.147254	0.147254
chr15_r_c12213[k=10][m=5]	SELENOS	ENST00000398226.7	72	80	0.0165556	0.0907246	0.136087
chr17_f_c14497[k=7][m=3]	PRKAR1A	ENST00000358598.6	89	97	0.113889	0.0501741	0.0501741
chr1_r_c28719[k=8][m=4]	ETV3	ENST00000368192.9	85	91	0.0727143	0.185547	0.185547
chr4_f_c5690[k=13][m=5]	OCIAD1	ENST00000396448.6	3	8	-0.543667	0.046875	0.0852841
chr4_f_c5690[k=13][m=5]	OCIAD1	ENST00000396448.6	14	37	-0.490292	0.0511704	0.0852841
chr4_f_c5690[k=13][m=5]	OCIAD1	ENST00000396448.6	41	71	-0.481226	0.000172707	0.000863536
chr4_f_c5690[k=13][m=5]	OCIAD1	ENST00000396448.6	83	93	-0.471364	0.0925719	0.115715
chr6_r_c2708[k=15][m=7]	DEK	ENST00000652689.1	75	92	-0.698611	0.00104556	0.00522779
chr2_r_c3717[k=6][m=5]	PRKD3	ENST00000379066.5	3	9	-0.491571	0.0907246	0.120966
chr2_r_c3717[k=6][m=5]	PRKD3	ENST00000379066.5	14	26	0.0494615	0.00402262	0.0160905
chr2_r_c3717[k=6][m=5]	PRKD3	ENST00000379066.5	68	72	-0.551	0.0907246	0.120966
chr12_f_c1479[k=6][m=4]	FKBP4	ENST00000001008.6	13	21	0.0284444	0.0907246	0.0907246
chr12_f_c1479[k=6][m=4]	FKBP4	ENST00000001008.6	33	48	-0.0415625	0.029012	0.058024
chr19_r_c7242[k=14][m=5]	FARSA	ENST00000423140.6	11	22	0.162167	0.0295291	0.0885873
chr19_r_c7242[k=14][m=5]	FARSA	ENST00000423140.6	70	77	-0.007125	0.0887649	0.0907246
chr19_r_c7242[k=14][m=5]	FARSA	ENST00000423140.6	82	89	-0.071375	0.0907246	0.0907246
chr16_f_c4841[k=20][m=6]	MAZ	ENST00000219782.10	29	33	-0.5912	0.15625	0.208333
chr16_f_c4841[k=20][m=6]	MAZ	ENST00000219782.10	51	64	-0.220286	0.010549	0.0421959
chr16_f_c4841[k=20][m=6]	MAZ	ENST00000219782.10	78	83	-0.437333	0.03125	0.0625
chr17_r_c19194[k=10][m=8]	ARHGDIA	ENST00000400721.8	45	51	-0.0154286	0.211339	0.211339
chr6_r_c22825[k=7][m=5]	SOD2	ENST00000538183.7	33	43	0.246091	0.0867841	0.0867841
chr12_f_c1762[k=6][m=3]	TEAD4	ENST00000358409.6	26	32	-0.203	0.209246	0.209246
chr12_f_c1762[k=6][m=3]	TEAD4	ENST00000358409.6	35	75	-0.313976	0.00325242	0.00975725
chr12_f_c1762[k=6][m=3]	TEAD4	ENST00000358409.6	83	97	-0.507533	0.0500003	0.0750005
chr19_r_c15217[k=18][m=4]	ZNF428	ENST00000300811.8	15	19	0.6076	0.180655	0.180655
chr19_r_c15217[k=18][m=4]	ZNF428	ENST00000300811.8	38	43	0.111167	0.0907246	0.180655
chr19_r_c15217[k=18][m=4]	ZNF428	ENST00000300811.8	52	62	-0.148545	0.0379635	0.151854
chr19_r_c15217[k=18][m=4]	ZNF428	ENST00000300811.8	74	91	-0.165944	0.163938	0.180655
chr8_r_c4085[k=6][m=4]	KAT6A	ENST00000406337.6	87	99	-0.296385	0.0753928	0.0753928
chr22_r_c6207[k=7][m=7]	DESI1	ENST00000263256.7	58	66	0.518333	0.0501741	0.150522
chr11_f_c15647[k=5][m=3]	TLCD5	ENST00000529187.1	12	23	-0.176667	0.139259	0.139259
chr22_f_c2106[k=5][m=4]	SPECC1L	ENST00000314328.14	9	18	-0.3115	0.176271	0.176271
chr22_f_c2106[k=5][m=4]	SPECC1L	ENST00000314328.14	21	28	-0.1045	0.135949	0.169937
chr22_f_c2106[k=5][m=4]	SPECC1L	ENST00000314328.14	39	47	-0.802111	0.0644531	0.107422
chr22_f_c2106[k=5][m=4]	SPECC1L	ENST00000314328.14	54	74	-0.63119	0.0231862	0.0579655
chr22_f_c2106[k=5][m=4]	SPECC1L	ENST00000314328.14	81	95	-0.526667	0.0176697	0.0579655
chr17_f_c15565[k=6][m=5]	UBALD2	ENST00000327490.8	17	30	-0.331357	0.0227294	0.0681881
chr17_f_c15565[k=6][m=5]	UBALD2	ENST00000327490.8	54	61	-0.17775	0.0907246	0.0907246
chr17_f_c15565[k=6][m=5]	UBALD2	ENST00000327490.8	90	99	-0.3515	0.0907246	0.0907246
chr20_r_c2212[k=4][m=4]	NKX2-4	ENST00000351817.5	11	16	-0.390167	0.211339	0.211339
chr20_r_c2212[k=4][m=4]	NKX2-4	ENST00000351817.5	47	55	0.100667	0.185547	0.211339
chr20_r_c2212[k=4][m=4]	NKX2-4	ENST00000351817.5	82	89	-0.225125	0.185547	0.211339
chr12_f_c2811[k=9][m=5]	NCAPD2	ENST00000315579.10	16	27	-0.07525	0.147254	0.185547
chr12_f_c2811[k=9][m=5]	NCAPD2	ENST00000315579.10	89	96	-0.038125	0.185547	0.185547
chr20_f_c9233[k=4][m=3]	SLCO4A1	ENST00000370507.5	9	26	-0.495944	0.0500003	0.0750005
chr20_f_c9233[k=4][m=3]	SLCO4A1	ENST00000370507.5	42	61	0.1301	0.0211576	0.0634729
chr20_f_c9233[k=4][m=3]	SLCO4A1	ENST00000370507.5	68	73	0.296167	0.185547	0.185547
chr17_r_c7660[k=10][m=6]	DNAJC7	ENST00000457167.9	13	46	-0.509618	0.000515983	0.00154795
chr17_r_c7660[k=10][m=6]	DNAJC7	ENST00000457167.9	61	72	-0.466833	0.0598612	0.0897918
chr1_f_c33521[k=9][m=4]	CACYBP	ENST00000367679.7	10	16	0.118143	0.185547	0.185547
chr15_f_c460[k=11][m=4]	FAM98B	ENST00000397609.6	15	23	0.387667	0.140356	0.185547
chr15_f_c460[k=11][m=4]	FAM98B	ENST00000397609.6	43	55	0.000615385	0.0501741	0.150522
chr15_f_c460[k=11][m=4]	FAM98B	ENST00000397609.6	76	81	-0.334667	0.185547	0.185547
chr1_r_c18350[k=7][m=5]	ZNHIT6	ENST00000370574.4	54	62	0.149222	0.0907246	0.0907246
chr22_f_c8771[k=6][m=3]	PIM3	ENST00000360612.5	3	10	-0.17125	0.211339	0.211339
chr22_f_c8771[k=6][m=3]	PIM3	ENST00000360612.5	39	44	0.0763333	0.100621	0.201243
chr10_f_c8974[k=14][m=6]	DDX21	ENST00000620315.1	4	10	-0.0661429	0.100621	0.150932
chr10_f_c8974[k=14][m=6]	DDX21	ENST00000620315.1	16	22	-0.0162857	0.100621	0.150932
chr22_r_c7210[k=18][m=4]	RTL6	ENST00000341255.4	10	31	-0.274364	0.0702812	0.175703
chr22_r_c7210[k=18][m=4]	RTL6	ENST00000341255.4	34	46	-0.423846	0.135949	0.225819
chr22_r_c7210[k=18][m=4]	RTL6	ENST00000341255.4	75	79	-0.3646	0.180655	0.225819
chr22_r_c7210[k=18][m=4]	RTL6	ENST00000341255.4	88	99	-0.247083	0.0211576	0.105788
chr7_f_c18692[k=7][m=3]	ZNF282	ENST00000610704.5	89	98	-0.196	0.0467462	0.0467462
chr16_r_c8031[k=5][m=3]	CIAO2B	ENST00000422424.7	17	32	0.0205625	0.0598612	0.179584
chr22_r_c2699[k=5][m=4]	NIPSNAP1	ENST00000216121.12	30	44	-0.105467	0.0326286	0.0815716
chr22_r_c2699[k=5][m=4]	NIPSNAP1	ENST00000216121.12	74	98	-0.31936	0.0130443	0.0652214
chr16_f_c5161[k=9][m=6]	INO80E	ENST00000567254.5	25	55	-0.0656774	0.00887903	0.0266371
chr16_f_c5161[k=9][m=6]	INO80E	ENST00000567254.5	58	67	0.2091	0.140356	0.210534
chr12_f_c23833[k=14][m=13]	ARL6IP4	ENST00000454885.6	15	20	0.0521667	0.0887649	0.0907246
chr12_f_c23833[k=14][m=13]	ARL6IP4	ENST00000454885.6	48	58	0.132909	0.0379635	0.0907246
chr12_f_c23833[k=14][m=13]	ARL6IP4	ENST00000454885.6	75	79	-0.1988	0.0907246	0.0907246
chr18_f_c6915[k=3][m=3]	TSHZ1	ENST00000580243.2	21	27	-0.301571	0.185547	0.185547
chr18_f_c6915[k=3][m=3]	TSHZ1	ENST00000580243.2	67	74	-0.217	0.0907246	0.181449
chr2_f_c13122[k=6][m=5]	ACTR3	ENST00000535589.3	11	28	-0.658	0.151897	0.151897
chr2_f_c13122[k=6][m=5]	ACTR3	ENST00000535589.3	35	57	-0.471696	0.0106862	0.0320585
chr2_f_c13122[k=6][m=5]	ACTR3	ENST00000535589.3	61	72	-0.001	0.0379635	0.0569452
chr11_r_c7171[k=3][m=3]	SF1	ENST00000377390.7	3	39	-0.0533784	0.000527086	0.00158126
chr11_r_c7171[k=3][m=3]	SF1	ENST00000377390.7	42	53	-0.0710833	0.0881348	0.0881348
chr11_r_c7171[k=3][m=3]	SF1	ENST00000377390.7	61	68	-0.192875	0.0541597	0.0812395
chr7_f_c1670[k=12][m=4]	RAC1	ENST00000348035.9	3	20	0.0963889	0.0775658	0.232697
chrX_r_c9106[k=6][m=3]	TSC22D3	ENST00000372397.6	66	74	-0.386667	0.0295291	0.0885873
chr17_r_c11248[k=10][m=5]	LRRC59	ENST00000225972.8	47	60	-0.1315	0.0173053	0.0259579
chr17_r_c11248[k=10][m=5]	LRRC59	ENST00000225972.8	71	85	-0.436133	0.00721641	0.0216492
chr14_f_c6386[k=6][m=3]	EIF2S1	ENST00000256383.10	3	9	-0.277429	0.0907246	0.136087
chr14_f_c6386[k=6][m=3]	EIF2S1	ENST00000256383.10	23	47	-0.13064	0.0213474	0.0640421
chr14_f_c6386[k=6][m=3]	EIF2S1	ENST00000256383.10	75	81	-0.170429	0.209246	0.209246
chr7_f_c1409[k=7][m=4]	FSCN1	ENST00000382361.8	49	64	-0.07	0.0467462	0.0467462
chr12_r_c6342[k=4][m=3]	SENP1	ENST00000549518.6	25	36	0.00325	0.0295291	0.0885873
chr17_r_c12138[k=13][m=8]	TRIM25	ENST00000316881.9	3	9	-0.145571	0.185547	0.220604
chr17_r_c12138[k=13][m=8]	TRIM25	ENST00000316881.9	24	38	-0.0910667	0.135949	0.220604
chr17_r_c12138[k=13][m=8]	TRIM25	ENST00000316881.9	44	48	-0.4422	0.185547	0.220604
chr17_r_c12138[k=13][m=8]	TRIM25	ENST00000316881.9	74	79	-0.302	0.211339	0.220604
chr17_r_c12138[k=13][m=8]	TRIM25	ENST00000316881.9	90	99	-0.1996	0.220604	0.220604
chr19_r_c5423[k=7][m=3]	ZNF121	ENST00000586602.5	52	59	0.4695	0.209246	0.209246
chr8_r_c3597[k=11][m=4]	NSD3	ENST00000317025.13	11	31	-0.176429	0.0161565	0.0161565
chr19_r_c19541[k=3][m=3]	ZNF787	ENST00000610935.2	11	24	-0.0815714	0.0528227	0.0528227
chr19_r_c19541[k=3][m=3]	ZNF787	ENST00000610935.2	75	82	0.39825	0.0528227	0.0528227
chr1_r_c26238[k=4][m=4]	SLC39A1	ENST00000621013.4	3	13	0.00990909	0.0377803	0.0566704
chr1_r_c26238[k=4][m=4]	SLC39A1	ENST00000621013.4	71	80	-0.3979	0.147254	0.147254
chr1_r_c26238[k=4][m=4]	SLC39A1	ENST00000621013.4	86	95	-0.1492	0.0173053	0.0519158
chr1_f_c36443[k=16][m=9]	NEK7	ENST00000367385.9	18	25	-0.0975	0.078125	0.15625
chr1_f_c36443[k=16][m=9]	NEK7	ENST00000367385.9	89	96	-0.344125	0.176271	0.176271
chr17_r_c11313[k=16][m=5]	LRRC59	ENST00000576448.1	5	19	-0.289467	0.0925719	0.225819
chr17_r_c11313[k=16][m=5]	LRRC59	ENST00000576448.1	27	32	-0.346	0.180655	0.225819
chr17_r_c11313[k=16][m=5]	LRRC59	ENST00000576448.1	45	54	-0.2553	0.135949	0.225819
chr17_r_c11313[k=16][m=5]	LRRC59	ENST00000576448.1	75	84	-0.3797	0.104206	0.225819
chr1_f_c28485[k=6][m=3]	HAX1	ENST00000532105.1	29	37	0.0618889	0.100621	0.100621
chr1_f_c28485[k=6][m=3]	HAX1	ENST00000532105.1	53	72	-0.05525	0.0181209	0.0362417
chr16_r_c664[k=15][m=6]	MRPS34	ENST00000397375.6	4	29	-0.0618077	0.00934344	0.0280303
chr16_r_c664[k=15][m=6]	MRPS34	ENST00000397375.6	88	92	0.0432	0.0501741	0.0752612
chr7_f_c13319[k=18][m=6]	CBLL1	ENST00000440859.8	29	39	-0.0805455	0.0528227	0.0528227
chr7_f_c13319[k=18][m=6]	CBLL1	ENST00000440859.8	53	83	-0.221323	0.001186	0.00237201
chr6_r_c3482[k=15][m=5]	H3C2	ENST00000621411.2	74	81	0.308375	0.0501741	0.0501741
chr17_r_c20123[k=3][m=3]	CSNK1D	ENST00000314028.10	7	15	0.00588889	0.211339	0.211339
chr1_f_c4022[k=7][m=4]	DDI2	ENST00000480945.6	3	12	-0.0223	0.098733	0.185547
chr1_f_c4022[k=7][m=4]	DDI2	ENST00000480945.6	43	47	-0.2932	0.185547	0.185547
chr21_f_c1173[k=7][m=3]	IFNAR1	ENST00000270139.8	51	60	-0.0954	0.0907246	0.136087
chr21_f_c1173[k=7][m=3]	IFNAR1	ENST00000270139.8	66	74	0.150778	0.0907246	0.136087
chr3_f_c1139[k=7][m=4]	BRK1	ENST00000530758.2	3	9	-0.131143	0.180655	0.180655
chr3_f_c1139[k=7][m=4]	BRK1	ENST00000530758.2	66	87	-0.154227	0.0486005	0.0972011
chr14_f_c9362[k=10][m=4]	CALM1	ENST00000356978.9	8	19	0.0814167	0.140356	0.140356
chr14_f_c9362[k=10][m=4]	CALM1	ENST00000356978.9	58	73	0.0045	0.0711066	0.140356
chr1_r_c17528[k=6][m=4]	SSX2IP	ENST00000605755.5	34	43	-0.2357	0.180655	0.247396
chr1_r_c17528[k=6][m=4]	SSX2IP	ENST00000605755.5	81	87	-0.334286	0.140356	0.247396
chr1_r_c17528[k=6][m=4]	SSX2IP	ENST00000605755.5	95	99	-0.2582	0.185547	0.247396
chr16_f_c1098[k=6][m=4]	JPT2	ENST00000248098.8	23	36	-0.193	0.104206	0.15631
chr16_f_c1098[k=6][m=4]	JPT2	ENST00000248098.8	78	83	-0.216333	0.100621	0.15631
chr22_r_c534[k=3][m=3]	HIRA	ENST00000263208.5	11	17	0.116571	0.211339	0.211339
chr22_r_c534[k=3][m=3]	HIRA	ENST00000263208.5	53	59	0.0738571	0.185547	0.211339
chr9_r_c4425[k=13][m=4]	TOMM5	ENST00000544379.1	11	23	-0.191462	0.0124662	0.0186993
chr9_r_c4425[k=13][m=4]	TOMM5	ENST00000544379.1	30	36	0.228	0.147254	0.147254
chr9_r_c4425[k=13][m=4]	TOMM5	ENST00000544379.1	43	66	-0.195167	0.00830408	0.0186993
chr1_f_c29580[k=11][m=4]	PEA15	ENST00000368077.5	4	10	-0.456429	0.100621	0.201243
chr6_f_c20344[k=9][m=4]	SASH1	ENST00000367467.8	16	27	-0.225167	0.200839	0.200839
chr6_f_c20344[k=9][m=4]	SASH1	ENST00000367467.8	53	61	-0.1	0.180655	0.200839
chr6_f_c20344[k=9][m=4]	SASH1	ENST00000367467.8	70	78	0.0955556	0.200839	0.200839
chr2_r_c7021[k=5][m=3]	XPO1	ENST00000404992.6	38	49	-0.209833	0.104206	0.104206
chr2_r_c7021[k=5][m=3]	XPO1	ENST00000404992.6	72	82	-0.116818	0.0379635	0.075927
chr12_f_c9796[k=7][m=3]	ATG101	ENST00000336854.8	76	99	-0.0331667	0.00246624	0.00739871
chr19_r_c1435[k=5][m=3]	KLF16	ENST00000250916.6	33	43	0.019	0.0501741	0.0501741
chr8_f_c3011[k=17][m=8]	DPYSL2	ENST00000523027.1	89	93	0.0148	0.211339	0.211339
chr1_r_c42245[k=12][m=4]	TOMM20	ENST00000366607.5	13	23	-0.215545	0.0536638	0.0804957
chr1_r_c42245[k=12][m=4]	TOMM20	ENST00000366607.5	58	72	-0.0487333	0.0161565	0.0484694
chr1_f_c21931[k=6][m=6]	SNX7	ENST00000306121.8	26	40	-0.054	0.0295291	0.0295291
chr19_r_c7560[k=5][m=4]	DNAJB1	ENST00000254322.3	42	63	-0.295818	0.0103292	0.0309876
chr19_r_c7560[k=5][m=4]	DNAJB1	ENST00000254322.3	76	85	-0.0716	0.0528227	0.0792341
chr19_f_c26409[k=6][m=5]	ZNF8	ENST00000621650.2	23	28	-0.4765	0.185547	0.185547
chr20_r_c1126[k=9][m=4]	CENPB	ENST00000379751.5	74	81	-0.7205	0.0976562	0.195312
chr11_r_c6157[k=14][m=4]	MTA2	ENST00000278823.7	5	23	-0.523579	0.0102062	0.0509288
chr11_r_c6157[k=14][m=4]	MTA2	ENST00000278823.7	66	85	-0.49065	0.0305573	0.0509288
chr11_r_c6157[k=14][m=4]	MTA2	ENST00000278823.7	89	99	-0.107818	0.0295291	0.0509288
chr11_f_c11138[k=8][m=5]	SERPINH1	ENST00000533603.5	3	28	-0.409308	0.00244429	0.0146657
chr11_f_c11138[k=8][m=5]	SERPINH1	ENST00000533603.5	56	67	-0.191167	0.0514588	0.102918
chr11_f_c11138[k=8][m=5]	SERPINH1	ENST00000533603.5	78	99	-0.143682	0.0174595	0.0523786
chr15_f_c9316[k=18][m=6]	MORF4L1	ENST00000559345.5	22	29	0.225	0.147254	0.147254
chr8_f_c2756[k=23][m=6]	PPP2R2A	ENST00000660435.1	85	93	-0.043	0.0907246	0.181449
chr1_r_c8229[k=8][m=7]	YARS1	ENST00000373477.8	3	13	-0.449091	0.0415039	0.0415039
chr1_r_c8229[k=8][m=7]	YARS1	ENST00000373477.8	22	99	-0.734269	4.61404e-10	9.22808e-10
chr14_r_c3893[k=6][m=3]	SAV1	ENST00000324679.5	60	70	-0.241545	0.0501741	0.100348
chr19_r_c14728[k=5][m=5]	GSK3A	ENST00000222330.8	42	59	-0.250444	0.0464266	0.0773777
chr19_r_c14728[k=5][m=5]	GSK3A	ENST00000222330.8	66	77	-0.305417	0.00713309	0.0356655
chr19_r_c14728[k=5][m=5]	GSK3A	ENST00000222330.8	80	91	-0.35325	0.0180158	0.0450396
chr19_r_c14728[k=5][m=5]	GSK3A	ENST00000222330.8	94	99	-0.419167	0.180655	0.225819
chr15_r_c7365[k=13][m=4]	TLE3	ENST00000558939.5	3	24	-0.560636	0.0250116	0.0750347
chr15_r_c7365[k=13][m=4]	TLE3	ENST00000558939.5	29	39	-0.471364	0.0775658	0.116349
chr15_r_c7365[k=13][m=4]	TLE3	ENST00000558939.5	85	95	-0.162545	0.118068	0.118068
chr19_f_c21440[k=15][m=7]	SNRNP70	ENST00000598441.6	71	83	-0.362	0.0514588	0.0514588
chr8_r_c1039[k=4][m=3]	PSD3	ENST00000327040.13	4	27	0.000666667	0.00921059	0.0184212
chrX_f_c1800[k=17][m=4]	EIF2S3	ENST00000253039.9	20	30	-0.0570909	0.014987	0.0749349
chr1_f_c16550[k=14][m=4]	USP1	ENST00000371146.5	30	37	-0.043625	0.180655	0.240874
chr1_f_c16550[k=14][m=4]	USP1	ENST00000371146.5	46	53	-0.14625	0.100621	0.204894
chr1_f_c16550[k=14][m=4]	USP1	ENST00000371146.5	64	77	-0.124786	0.102447	0.204894
chr3_f_c1122[k=10][m=4]	BRK1	ENST00000530758.2	8	17	0.0996	0.0528227	0.0528227
chr4_f_c1114[k=6][m=6]	RNF4	ENST00000541204.5	19	29	-0.232273	0.0887649	0.0907246
chr4_f_c1114[k=6][m=6]	RNF4	ENST00000541204.5	85	93	-0.0143333	0.0907246	0.0907246
chr15_f_c780[k=5][m=3]	INAFM2	ENST00000638170.2	3	12	-0.1987	0.0907246	0.181449
chr15_f_c780[k=5][m=3]	INAFM2	ENST00000638170.2	67	75	0.0921111	0.185547	0.185547
chr7_f_c19652[k=7][m=6]	GALNT11	ENST00000430044.7	15	25	-0.591091	0.0259565	0.0389347
chr7_f_c19652[k=7][m=6]	GALNT11	ENST00000430044.7	84	99	0.0095625	0.015113	0.0389347
chr15_f_c12033[k=7][m=4]	CHD2	ENST00000394196.9	3	19	-0.385882	0.0103292	0.025823
chr15_f_c12033[k=7][m=4]	CHD2	ENST00000394196.9	25	43	-0.290842	0.00457584	0.0228792
chr15_f_c12033[k=7][m=4]	CHD2	ENST00000394196.9	52	66	-0.2948	0.0379635	0.0474544
chr15_f_c12033[k=7][m=4]	CHD2	ENST00000394196.9	69	80	-0.508833	0.0173053	0.0288421
chr15_f_c12033[k=7][m=4]	CHD2	ENST00000394196.9	84	92	-0.222333	0.135949	0.135949
chr10_f_c9020[k=7][m=5]	DDX21	ENST00000620315.1	11	16	-0.1855	0.0907246	0.0907246
chr10_f_c9020[k=7][m=5]	DDX21	ENST00000620315.1	46	52	0.0352857	0.0234375	0.0703125
chr10_f_c9020[k=7][m=5]	DDX21	ENST00000620315.1	75	97	-0.0875652	0.0591564	0.0887345
chr3_r_c17154[k=20][m=14]	DHX36	ENST00000496811.6	23	30	-0.221625	0.147254	0.147254
chr12_r_c3103[k=7][m=6]	KRAS	ENST00000557334.5	4	10	-0.493	0.0887649	0.133147
chr12_r_c3103[k=7][m=6]	KRAS	ENST00000557334.5	21	31	-0.177818	0.0501741	0.133147
chr6_r_c11728[k=7][m=4]	SYNCRIP	ENST00000369622.8	10	25	0.0290625	0.0259565	0.0778694
chr6_r_c11728[k=7][m=4]	SYNCRIP	ENST00000369622.8	45	55	0.0156364	0.0753928	0.113089
chr12_r_c8240[k=4][m=3]	LIMA1	ENST00000547825.5	28	36	-0.071	0.100621	0.201243
chr12_r_c8240[k=4][m=3]	LIMA1	ENST00000547825.5	86	90	-0.034	0.211339	0.211339
chr9_f_c11093[k=10][m=5]	PKN3	ENST00000291906.5	16	21	0.126	0.0907246	0.0907246
chr9_f_c11093[k=10][m=5]	PKN3	ENST00000291906.5	25	54	-0.681133	0.00048003	0.00144009
chr9_f_c11093[k=10][m=5]	PKN3	ENST00000291906.5	60	67	-0.489875	0.0546875	0.0820312
chr19_r_c16362[k=7][m=3]	SYMPK	ENST00000245934.12	4	9	-0.259167	0.109375	0.181363
chr19_r_c16362[k=7][m=3]	SYMPK	ENST00000245934.12	20	28	-0.484333	0.181363	0.181363
chr19_r_c16362[k=7][m=3]	SYMPK	ENST00000245934.12	36	69	-0.591059	0.064415	0.161037
chr19_r_c16362[k=7][m=3]	SYMPK	ENST00000245934.12	75	83	-0.524667	0.00713309	0.0356655
chr19_r_c16362[k=7][m=3]	SYMPK	ENST00000245934.12	89	93	-0.8152	0.15625	0.181363
chr11_f_c13271[k=16][m=5]	AASDHPPT	ENST00000278618.9	28	46	-0.426158	0.00236446	0.00709338
chr11_f_c13271[k=16][m=5]	AASDHPPT	ENST00000278618.9	59	77	-0.0964737	0.0227294	0.0340941
chr16_f_c2778[k=5][m=3]	C16orf72	ENST00000327827.12	5	9	-0.5796	0.185547	0.185547
chr16_r_c10696[k=9][m=4]	ZDHHC7	ENST00000313732.8	32	38	-0.375571	0.185547	0.185547
chr2_r_c13764[k=13][m=4]	POLR2D	ENST00000409955.1	16	22	-0.119429	0.185547	0.185547
chr11_f_c8827[k=4][m=3]	RAB1B	ENST00000311481.11	6	15	-0.4712	0.0707411	0.0707411
chr11_f_c8827[k=4][m=3]	RAB1B	ENST00000311481.11	75	98	-0.263417	0.0262459	0.0524917
chr11_r_c7838[k=5][m=3]	B4GAT1	ENST00000311181.5	45	74	-0.171467	0.0503653	0.0503653
chr11_r_c7838[k=5][m=3]	B4GAT1	ENST00000311181.5	77	99	0.0554783	0.00743258	0.0148652
chr2_f_c23341[k=10][m=5]	RPE	ENST00000354506.10	5	9	0.0868	0.211339	0.211339
chr2_f_c23341[k=10][m=5]	RPE	ENST00000354506.10	25	34	-0.3115	0.0753928	0.210534
chr2_f_c23341[k=10][m=5]	RPE	ENST00000354506.10	68	77	-0.0697	0.140356	0.210534
chr10_f_c3218[k=5][m=3]	ARL5B	ENST00000377275.4	27	36	0.0158	0.209246	0.209246
chr10_f_c3218[k=5][m=3]	ARL5B	ENST00000377275.4	92	99	-0.067125	0.100621	0.201243
chr19_r_c5997[k=3][m=3]	KEAP1	ENST00000171111.10	17	35	-0.141421	0.0324326	0.0324326
chr19_r_c5997[k=3][m=3]	KEAP1	ENST00000171111.10	68	81	-0.173429	0.0146913	0.0293825
chr1_f_c12336[k=4][m=4]	CTPS1	ENST00000649864.1	3	25	-0.454087	0.0593231	0.0889846
chr1_f_c12336[k=4][m=4]	CTPS1	ENST00000649864.1	47	77	-0.45229	0.021085	0.0632551
chr3_r_c10517[k=4][m=4]	CPOX	ENST00000647941.2	24	29	0.0465	0.185547	0.185547
chr11_f_c7115[k=8][m=5]	SPINDOC	ENST00000294244.9	25	37	-0.0266923	0.0467462	0.0887649
chr11_f_c7115[k=8][m=5]	SPINDOC	ENST00000294244.9	62	73	-0.157083	0.0887649	0.0887649
chr1_f_c7107[k=15][m=4]	ZNF593	ENST00000270812.6	5	10	0.3625	0.0887649	0.17753
chr1_f_c7107[k=15][m=4]	ZNF593	ENST00000270812.6	19	32	0.132786	0.0279648	0.111859
chr6_r_c6324[k=8][m=4]	GLO1	ENST00000373365.5	9	19	-0.360909	0.232422	0.232422
chr6_r_c6324[k=8][m=4]	GLO1	ENST00000373365.5	28	36	-0.349222	0.150391	0.200521
chr6_r_c6324[k=8][m=4]	GLO1	ENST00000373365.5	39	50	-0.459667	0.0212402	0.0424805
chr6_r_c6324[k=8][m=4]	GLO1	ENST00000373365.5	57	76	-0.18935	0.00320981	0.0128393
chr5_f_c19364[k=6][m=3]	CYSTM1	ENST00000261811.6	40	50	-0.240182	0.110636	0.221272
chr5_f_c19364[k=6][m=3]	CYSTM1	ENST00000261811.6	63	68	0.2125	0.0501741	0.200696
chr3_r_c16971[k=7][m=3]	DHX36	ENST00000329463.9	8	15	-0.23025	0.180655	0.180655
chr3_r_c16971[k=7][m=3]	DHX36	ENST00000329463.9	22	32	-0.032	0.0501741	0.0943214
chr3_r_c16971[k=7][m=3]	DHX36	ENST00000329463.9	55	71	-0.0551765	0.00642562	0.0257025
chr3_r_c16971[k=7][m=3]	DHX36	ENST00000329463.9	78	95	-0.0301667	0.0707411	0.0943214
chr5_r_c17604[k=19][m=9]	CLINT1	ENST00000523094.5	36	45	-0.1453	0.147254	0.209246
chr5_r_c17604[k=19][m=9]	CLINT1	ENST00000523094.5	65	71	-0.232714	0.209246	0.209246
chr5_r_c17604[k=19][m=9]	CLINT1	ENST00000523094.5	90	94	-0.4064	0.15625	0.209246
chr5_f_c5683[k=8][m=5]	GPBP1	ENST00000424459.7	21	30	-0.0437	0.211339	0.211339
chr5_f_c5683[k=8][m=5]	GPBP1	ENST00000424459.7	80	87	0.062	0.185547	0.211339
chr6_r_c12321[k=15][m=8]	AKIRIN2	ENST00000257787.6	30	40	-0.0700909	0.0528227	0.0792341
chr6_r_c12321[k=15][m=8]	AKIRIN2	ENST00000257787.6	80	93	0.0385	0.0180158	0.0540475
chr14_f_c11328[k=14][m=5]	WDR20	ENST00000299135.6	77	85	0.0812222	0.185547	0.185547
chr19_f_c14044[k=22][m=5]	ZNF146	ENST00000456324.5	3	23	-0.442857	0.0190833	0.0954166
chr16_f_c4651[k=10][m=7]	KIF22	ENST00000569382.2	47	56	-0.063	0.200839	0.200839
chr16_f_c4651[k=10][m=7]	KIF22	ENST00000569382.2	89	97	0.303778	0.100621	0.200839
chr8_f_c12739[k=4][m=3]	THEM6	ENST00000336138.4	35	49	0.3192	0.0295291	0.029586
chr8_f_c12739[k=4][m=3]	THEM6	ENST00000336138.4	70	80	0.106545	0.029586	0.029586
chr1_r_c9789[k=6][m=3]	SNIP1	ENST00000296215.8	39	48	0.2358	0.0907246	0.0907246
chr19_r_c17051[k=4][m=3]	ZC3H4	ENST00000253048.10	6	15	0.0268	0.185547	0.185547
chr11_f_c16401[k=9][m=4]	EI24	ENST00000527235.6	9	19	-0.449091	0.0917153	0.137573
chr11_f_c16401[k=9][m=4]	EI24	ENST00000527235.6	66	71	-0.208333	0.185547	0.185547
chr11_f_c16401[k=9][m=4]	EI24	ENST00000527235.6	80	91	-0.523667	0.0146913	0.0440738
chr12_f_c19662[k=7][m=3]	HSP90B1	ENST00000299767.10	29	38	-0.0248	0.0907246	0.0907246
chrX_r_c9805[k=14][m=4]	IRS4	ENST00000372129.3	3	16	0.349857	0.0617671	0.160431
chrX_r_c9805[k=14][m=4]	IRS4	ENST00000372129.3	30	41	-0.0865833	0.0962588	0.160431
chrX_r_c9805[k=14][m=4]	IRS4	ENST00000372129.3	65	71	0.131143	0.180655	0.225819
chrX_r_c9805[k=14][m=4]	IRS4	ENST00000372129.3	86	93	-0.0855	0.0907246	0.160431
chr3_f_c11888[k=12][m=5]	PCNP	ENST00000469941.5	57	66	0.2501	0.0541597	0.0541597
chr1_r_c8367[k=3][m=3]	RNF19B	ENST00000373456.11	23	33	-0.416091	0.0501741	0.100348
chr1_r_c8367[k=3][m=3]	RNF19B	ENST00000373456.11	43	48	-0.285833	0.0907246	0.120966
chr1_r_c8367[k=3][m=3]	RNF19B	ENST00000373456.11	83	99	-0.132471	0.0379635	0.100348
chr1_f_c22086[k=6][m=3]	MFSD14A	ENST00000370152.8	54	67	-0.147571	0.176271	0.176271
chr7_f_c11896[k=6][m=3]	SRRT	ENST00000618411.4	71	88	0.0970556	0.0346065	0.103819
chr17_r_c11238[k=7][m=3]	LRRC59	ENST00000225972.8	20	26	-0.332571	0.104206	0.138942
chr17_r_c11238[k=7][m=3]	LRRC59	ENST00000225972.8	30	40	-0.284818	0.0379635	0.125
chr17_r_c11238[k=7][m=3]	LRRC59	ENST00000225972.8	46	51	-0.2635	0.0625	0.125
chr17_r_c11238[k=7][m=3]	LRRC59	ENST00000225972.8	84	88	-0.0442	0.211339	0.211339
chr16_r_c11307[k=4][m=4]	MVD	ENST00000301012.8	14	20	-0.690571	0.140356	0.210534
chr16_r_c11307[k=4][m=4]	MVD	ENST00000301012.8	23	45	-0.297391	0.0143839	0.0431518
chr19_r_c13848[k=4][m=3]	EID2	ENST00000390658.4	4	14	0.0932727	0.040029	0.120087
chr16_r_c3704[k=12][m=5]	GGA2	ENST00000309859.8	3	10	-0.13325	0.211339	0.211339
chr16_r_c3704[k=12][m=5]	GGA2	ENST00000309859.8	22	30	-0.351556	0.140356	0.211339
chr16_r_c3704[k=12][m=5]	GGA2	ENST00000309859.8	36	40	0.0292	0.0907246	0.211339
chr16_r_c3704[k=12][m=5]	GGA2	ENST00000309859.8	54	62	-0.204778	0.185547	0.211339
chr13_r_c4698[k=5][m=3]	TSC22D1	ENST00000261489.6	21	28	-0.5325	0.0501741	0.100348
chr13_r_c4698[k=5][m=3]	TSC22D1	ENST00000261489.6	50	55	-0.235167	0.0501741	0.100348
chr13_r_c4698[k=5][m=3]	TSC22D1	ENST00000261489.6	79	85	-0.0195714	0.100621	0.134162
chr1_f_c7473[k=12][m=10]	ARID1A	ENST00000457599.6	11	33	-0.315478	0.00200537	0.00200537
chr14_f_c10009[k=6][m=3]	PAPOLA	ENST00000216277.12	33	37	-0.2946	0.180655	0.180655
chr14_f_c10009[k=6][m=3]	PAPOLA	ENST00000216277.12	50	59	-0.126	0.0541597	0.108319
chr3_r_c17159[k=13][m=4]	DHX36	ENST00000496811.6	92	99	-0.221625	0.147254	0.147254
chr4_f_c845[k=6][m=3]	NSD2	ENST00000508803.6	10	21	-0.34175	0.0766546	0.167702
chr4_f_c845[k=6][m=3]	NSD2	ENST00000508803.6	51	56	-0.241333	0.100621	0.167702
chr4_f_c845[k=6][m=3]	NSD2	ENST00000508803.6	63	69	-0.0612857	0.0907246	0.167702
chr13_r_c7679[k=15][m=10]	KCTD12	ENST00000377474.4	35	40	0.358333	0.211339	0.211339
chr13_r_c7679[k=15][m=10]	KCTD12	ENST00000377474.4	44	51	0.320875	0.211339	0.211339
chr13_r_c7679[k=15][m=10]	KCTD12	ENST00000377474.4	80	89	-0.0881	0.029586	0.0887581
chr5_r_c527[k=11][m=7]	MED10	ENST00000255764.4	11	16	-0.3035	0.015625	0.0390625
chr5_r_c527[k=11][m=7]	MED10	ENST00000255764.4	23	27	-0.3802	0.185547	0.185547
chr5_r_c527[k=11][m=7]	MED10	ENST00000255764.4	33	52	-0.3273	0.0048581	0.0242905
chr5_r_c527[k=11][m=7]	MED10	ENST00000255764.4	85	89	-0.0766	0.0501741	0.0836235
chr5_r_c527[k=11][m=7]	MED10	ENST00000255764.4	94	99	-0.223	0.0907246	0.113406
chr19_f_c7178[k=15][m=8]	IER2	ENST00000588173.1	3	16	-0.138929	0.146811	0.230916
chr19_f_c7178[k=15][m=8]	IER2	ENST00000588173.1	55	70	-0.354438	0.173187	0.230916
chr19_f_c7178[k=15][m=8]	IER2	ENST00000588173.1	81	99	-0.354947	0.147254	0.230916
chr10_r_c13193[k=13][m=9]	OGA	ENST00000370094.7	5	14	-0.1281	0.0907246	0.181449
chr10_r_c13193[k=13][m=9]	OGA	ENST00000370094.7	21	37	-0.0587059	0.0467462	0.181449
chr1_r_c33089[k=12][m=4]	UCHL5	ENST00000367455.8	40	50	-0.137455	0.0907246	0.181449
chr1_r_c33089[k=12][m=4]	UCHL5	ENST00000367455.8	74	79	0.0416667	0.211339	0.211339
chr3_r_c21837[k=4][m=3]	UBXN7	ENST00000296328.9	84	93	-0.175	0.0907246	0.0907246
chr13_r_c1923[k=4][m=4]	SLC7A1	ENST00000380752.10	3	11	-0.177778	0.140356	0.140356
chr13_r_c1923[k=4][m=4]	SLC7A1	ENST00000380752.10	34	44	-0.0407273	0.0501741	0.10666
chr13_r_c1923[k=4][m=4]	SLC7A1	ENST00000380752.10	88	96	-0.227222	0.0711066	0.10666
chr1_f_c16439[k=13][m=8]	USP1	ENST00000339950.5	14	20	-0.033	0.180655	0.180655
chr1_f_c16439[k=13][m=8]	USP1	ENST00000339950.5	55	64	0.0476	0.0907246	0.180655
chr22_f_c1299[k=15][m=11]	CRKL	ENST00000354336.8	5	16	0.0615833	0.140356	0.140356
chr22_f_c1299[k=15][m=11]	CRKL	ENST00000354336.8	66	97	0.00509375	0.0262459	0.0524917
chr17_r_c10730[k=4][m=3]	ZNF652	ENST00000430262.2	59	66	0.0835	0.185547	0.185547
chr21_r_c823[k=7][m=3]	ADAMTS1	ENST00000284984.8	3	17	-0.229267	0.016405	0.0611204
chr21_r_c823[k=7][m=3]	ADAMTS1	ENST00000284984.8	24	40	-0.227412	0.0458403	0.0611204
chr21_r_c823[k=7][m=3]	ADAMTS1	ENST00000284984.8	83	89	-0.607	0.0390625	0.0611204
chr13_f_c5288[k=9][m=4]	SUGT1	ENST00000343788.10	40	50	0.0275455	0.0295291	0.0885873
chr19_r_c2025[k=8][m=4]	TIMM13	ENST00000215570.8	31	45	0.3938	0.0379635	0.0711066
chr19_r_c2025[k=8][m=4]	TIMM13	ENST00000215570.8	75	84	0.2364	0.0711066	0.0711066
chr11_r_c7075[k=10][m=6]	SF1	ENST00000227503.13	3	18	-0.5635	0.000213623	0.000320435
chr11_r_c7075[k=10][m=6]	SF1	ENST00000227503.13	24	84	-0.58523	6.94543e-06	2.08363e-05
chr11_r_c7075[k=10][m=6]	SF1	ENST00000227503.13	92	99	-0.191375	0.0173053	0.0173053
chr1_r_c26201[k=7][m=3]	CRTC2	ENST00000368630.7	90	99	-0.0428	0.0487563	0.0487563
chr8_f_c7758[k=6][m=3]	RRS1	ENST00000320270.4	3	12	0.2145	0.0112471	0.0432632
chr8_f_c7758[k=6][m=3]	RRS1	ENST00000320270.4	19	33	0.3168	0.0379635	0.0632725
chr8_f_c7758[k=6][m=3]	RRS1	ENST00000320270.4	38	48	0.278909	0.0173053	0.0432632
chr8_f_c7758[k=6][m=3]	RRS1	ENST00000320270.4	57	61	-0.2538	0.15625	0.185547
chr8_f_c7758[k=6][m=3]	RRS1	ENST00000320270.4	87	95	-0.275667	0.185547	0.185547
chr22_r_c471[k=12][m=6]	HIRA	ENST00000263208.5	3	8	-0.526167	0.03125	0.0416667
chr22_r_c471[k=12][m=6]	HIRA	ENST00000263208.5	28	46	-0.608421	0.0181209	0.0362417
chr22_r_c471[k=12][m=6]	HIRA	ENST00000263208.5	51	76	-0.112731	0.0101822	0.0362417
chr16_f_c4723[k=4][m=3]	MAZ	ENST00000219782.10	27	32	0.029	0.140356	0.211339
chr16_f_c4723[k=4][m=3]	MAZ	ENST00000219782.10	94	99	-0.0633333	0.211339	0.211339
chr6_f_c4579[k=6][m=4]	H4C3	ENST00000377803.3	36	56	0.021	0.0617671	0.0617671
chr17_r_c13329[k=12][m=4]	SKA2	ENST00000580541.1	11	27	-0.176	0.0616025	0.0616025
chr1_f_c29081[k=19][m=5]	LAMTOR2	ENST00000368304.9	17	21	-0.4572	0.0907246	0.0907246
chr1_f_c29081[k=19][m=5]	LAMTOR2	ENST00000368304.9	26	45	0.21865	0.0205512	0.0411023
chr22_f_c6242[k=16][m=6]	ADSL	ENST00000636714.1	18	24	-0.0868571	0.0501741	0.136087
chr22_f_c6242[k=16][m=6]	ADSL	ENST00000636714.1	44	53	-0.0722	0.0907246	0.136087
chr5_f_c23375[k=13][m=10]	MAT2B	ENST00000518095.5	29	37	0.320778	0.100621	0.201243
chr5_f_c23375[k=13][m=10]	MAT2B	ENST00000518095.5	61	69	0.118889	0.209246	0.209246
chr5_r_c14540[k=8][m=4]	HNRNPA0	ENST00000314940.7	3	12	0.0839	0.209246	0.209246
chr5_r_c14540[k=8][m=4]	HNRNPA0	ENST00000314940.7	35	44	-0.1269	0.180655	0.209246
chr6_r_c6029[k=13][m=4]	PPIL1	ENST00000373699.6	51	62	-0.223833	0.0121951	0.0487805
chr1_r_c38102[k=7][m=3]	WDR26	ENST00000651911.1	17	23	-0.011	0.185547	0.211339
chr1_r_c38102[k=7][m=3]	WDR26	ENST00000651911.1	91	97	0.114571	0.211339	0.211339
chr22_f_c4233[k=8][m=6]	TIMP3	ENST00000266085.6	21	29	-0.145889	0.0887649	0.133147
chr22_f_c4233[k=8][m=6]	TIMP3	ENST00000266085.6	48	52	0.6136	0.211339	0.211339
chr22_f_c4233[k=8][m=6]	TIMP3	ENST00000266085.6	88	95	-0.391625	0.0501741	0.133147
chr17_r_c17037[k=12][m=4]	MRPL38	ENST00000309352.3	18	25	-0.1925	0.135949	0.203924
chr17_r_c17037[k=12][m=4]	MRPL38	ENST00000309352.3	45	51	-0.405714	0.0546875	0.164062
chrX_f_c12400[k=13][m=13]	HMGB3	ENST00000325307.12	15	30	0.257188	0.0183356	0.0733426
chrX_f_c12400[k=13][m=13]	HMGB3	ENST00000325307.12	71	85	0.211267	0.181363	0.241818
chrX_f_c12400[k=13][m=13]	HMGB3	ENST00000325307.12	88	97	0.0715	0.0501741	0.100348
chr12_r_c21396[k=10][m=6]	RSRC2	ENST00000331738.12	3	8	-0.283833	0.180655	0.209246
chr12_r_c21396[k=10][m=6]	RSRC2	ENST00000331738.12	62	74	0.0577692	0.209246	0.209246
chr16_r_c4950[k=11][m=5]	ZNF768	ENST00000380412.7	40	46	-0.503143	0.0907246	0.174795
chr16_r_c4950[k=11][m=5]	ZNF768	ENST00000380412.7	49	60	-0.51525	0.131096	0.174795
chr16_r_c4950[k=11][m=5]	ZNF768	ENST00000380412.7	69	99	-0.242355	0.00378018	0.0151207
chr19_f_c5034[k=6][m=3]	PPAN	ENST00000253107.12	38	59	-0.325318	0.0325769	0.0325769
chr7_f_c10718[k=7][m=4]	CPSF4	ENST00000436336.6	3	14	-0.0421667	0.135949	0.135949
chr12_r_c14336[k=7][m=4]	BTG1	ENST00000256015.5	39	53	-0.270067	0.014987	0.0599479
chr12_r_c14336[k=7][m=4]	BTG1	ENST00000256015.5	57	64	-0.0595	0.100621	0.134162
chr12_r_c14336[k=7][m=4]	BTG1	ENST00000256015.5	76	87	-0.252667	0.0528227	0.105645
chr17_r_c16471[k=6][m=6]	GGA3	ENST00000538886.5	6	23	-0.00161111	0.00166794	0.00500382
chr7_r_c18634[k=3][m=3]	TMUB1	ENST00000392818.7	8	52	-0.4724	0.000824792	0.00247438
chr7_r_c18634[k=3][m=3]	TMUB1	ENST00000392818.7	56	62	0.0394286	0.015625	0.0234375
chr7_r_c18634[k=3][m=3]	TMUB1	ENST00000392818.7	75	80	-0.109167	0.211339	0.211339
chr14_r_c7018[k=6][m=3]	NUMB	ENST00000554546.5	19	36	-0.377056	0.0188164	0.0282247
chr14_r_c7018[k=6][m=3]	NUMB	ENST00000554546.5	39	61	-0.268087	0.00451003	0.0135301
chr14_r_c7018[k=6][m=3]	NUMB	ENST00000554546.5	64	75	-0.464833	0.0377803	0.0377803
chr15_r_c10502[k=7][m=3]	BTBD1	ENST00000261721.9	9	13	-0.0302	0.0907246	0.181449
chr15_r_c10502[k=7][m=3]	BTBD1	ENST00000261721.9	38	45	-0.272	0.211339	0.211339
chr4_f_c2113[k=4][m=4]	KIAA0232	ENST00000307659.6	35	45	0.0606364	0.0907246	0.136087
chr4_f_c2113[k=4][m=4]	KIAA0232	ENST00000307659.6	52	58	-0.254714	0.0907246	0.136087
chr10_f_c1955[k=7][m=4]	CDC123	ENST00000281141.9	3	11	-0.380111	0.0501741	0.150522
chr10_f_c1955[k=7][m=4]	CDC123	ENST00000281141.9	54	60	-0.226857	0.0501741	0.150522
chr10_f_c1955[k=7][m=4]	CDC123	ENST00000281141.9	64	75	-0.0994167	0.146811	0.234375
chr10_f_c1955[k=7][m=4]	CDC123	ENST00000281141.9	79	83	-0.1372	0.15625	0.234375
chr17_f_c17730[k=7][m=6]	ANAPC11	ENST00000577425.5	36	49	0.0511429	0.0377803	0.0944507
chr17_f_c17730[k=7][m=6]	ANAPC11	ENST00000577425.5	62	75	0.283929	0.0183356	0.0916782
chr17_f_c17730[k=7][m=6]	ANAPC11	ENST00000577425.5	84	99	-0.384375	0.058276	0.0971266
chr4_f_c688[k=11][m=4]	NSD2	ENST00000420906.6	45	56	-0.107917	0.0377018	0.0377018
chr2_f_c26708[k=4][m=4]	RNPEPL1	ENST00000270357.10	21	30	0.2541	0.0501741	0.150522
chr12_f_c11266[k=6][m=3]	HNRNPA1	ENST00000546500.5	22	39	0.338944	0.0279042	0.0558085
chr12_f_c11266[k=6][m=3]	HNRNPA1	ENST00000546500.5	45	54	0.5076	0.209246	0.209246
chr12_f_c2308[k=18][m=6]	CCND2	ENST00000261254.8	30	45	-0.671687	0.163938	0.245908
chr12_f_c2308[k=18][m=6]	CCND2	ENST00000261254.8	67	81	-0.330667	0.0387781	0.116334
chr5_r_c5345[k=6][m=3]	SMIM15	ENST00000339020.8	68	75	-0.144125	0.0907246	0.0907246
chr5_r_c13073[k=9][m=5]	AFF4	ENST00000265343.10	39	54	-0.451125	0.00721641	0.00721641
chr7_r_c6332[k=11][m=4]	TMED4	ENST00000457408.7	53	61	-0.139778	0.100621	0.201243
chr7_r_c6332[k=11][m=4]	TMED4	ENST00000457408.7	64	76	-0.0892308	0.0753928	0.201243
chr19_f_c4619[k=19][m=4]	HNRNPM	ENST00000325495.9	8	15	0.032125	0.211339	0.211339
chr19_f_c4619[k=19][m=4]	HNRNPM	ENST00000325495.9	31	42	0.100917	0.0467462	0.0701194
chr19_f_c4619[k=19][m=4]	HNRNPM	ENST00000325495.9	48	61	0.0865714	0.0379635	0.0701194
chr12_r_c17505[k=12][m=6]	GPN3	ENST00000228827.8	4	10	0.101143	0.185547	0.185547
chr1_r_c5594[k=5][m=3]	USP48	ENST00000529637.5	24	32	-0.203	0.0467462	0.116866
chr1_r_c5594[k=5][m=3]	USP48	ENST00000529637.5	80	98	-0.0626842	0.0180158	0.0900792
chr20_f_c2761[k=6][m=3]	NAA20	ENST00000398602.2	13	27	-0.150267	0.040029	0.040029
chr15_f_c5805[k=14][m=6]	ZWILCH	ENST00000535141.6	44	62	0.0956842	0.00163186	0.00163186
chr12_f_c9668[k=7][m=4]	ACVR1B	ENST00000257963.9	23	34	-0.0748333	0.0180158	0.0360317
chr19_r_c1140[k=10][m=4]	TCF3	ENST00000611869.5	3	17	-0.4082	0.0467462	0.181449
chr19_r_c1140[k=10][m=4]	TCF3	ENST00000611869.5	39	43	-0.5862	0.0907246	0.181449
chr19_r_c1140[k=10][m=4]	TCF3	ENST00000611869.5	55	62	-0.252625	0.0887649	0.181449
chr19_r_c1140[k=10][m=4]	TCF3	ENST00000611869.5	92	96	-0.4504	0.15625	0.234375
chr10_r_c10469[k=13][m=7]	ATAD1	ENST00000328142.3	47	56	-0.1132	0.0541597	0.0812395
chr10_r_c10469[k=13][m=7]	ATAD1	ENST00000328142.3	61	79	-0.531474	0.00717695	0.0215308
chr19_f_c16253[k=5][m=4]	MED29	ENST00000615911.4	3	19	-0.0724706	0.0753928	0.113089
chr19_f_c16253[k=5][m=4]	MED29	ENST00000615911.4	33	42	-0.053	0.0528227	0.113089
chr19_f_c16253[k=5][m=4]	MED29	ENST00000615911.4	83	92	0.124	0.185547	0.185547
chr14_f_c821[k=10][m=4]	KHNYN	ENST00000553935.6	67	75	-0.296	0.185547	0.185547
chr5_f_c25432[k=19][m=4]	TMED9	ENST00000332598.7	27	40	-0.467714	0.0539866	0.0809799
chr5_f_c25432[k=19][m=4]	TMED9	ENST00000332598.7	62	79	-0.135667	0.0469193	0.0809799
chr11_r_c13543[k=4][m=3]	DDX6	ENST00000534980.7	76	88	-0.389692	0.029012	0.058024
chr1_f_c18087[k=3][m=3]	SRSF11	ENST00000370951.5	31	39	0.221556	0.0528227	0.0926507
chr1_f_c18087[k=3][m=3]	SRSF11	ENST00000370951.5	79	93	-0.180933	0.0617671	0.0926507
chr17_r_c15753[k=11][m=7]	PSMD12	ENST00000357146.4	67	72	0.174833	0.0295291	0.0885873
chr19_f_c16994[k=5][m=3]	EGLN2	ENST00000303961.9	3	11	-0.355	0.0541597	0.0907246
chr19_f_c16994[k=5][m=3]	EGLN2	ENST00000303961.9	50	54	0.2858	0.0907246	0.0907246
chr11_r_c11208[k=22][m=15]	FAM76B	ENST00000358780.10	48	53	-0.1915	0.172889	0.172889
chr12_r_c20069[k=16][m=4]	RAB35	ENST00000229340.10	8	28	-0.0243333	0.00457584	0.00915169
chr12_r_c20069[k=16][m=4]	RAB35	ENST00000229340.10	87	99	0.107462	0.0295291	0.0295291
chr19_r_c3233[k=18][m=4]	ZBTB7A	ENST00000322357.9	43	61	-5.26316e-05	0.0462958	0.0501741
chr19_r_c3233[k=18][m=4]	ZBTB7A	ENST00000322357.9	81	90	0.1571	0.0501741	0.0501741
chr1_r_c11922[k=8][m=4]	GPBP1L1	ENST00000290795.7	51	58	0.15175	0.178636	0.178636
chr1_r_c11922[k=8][m=4]	GPBP1L1	ENST00000290795.7	85	94	-0.2151	0.100621	0.178636
chr1_r_c38489[k=11][m=5]	ENAH	ENST00000366844.7	10	15	-0.347333	0.21875	0.21875
chr1_r_c38489[k=11][m=5]	ENAH	ENST00000366844.7	26	43	-0.0517778	0.0164847	0.0494541
chr1_r_c38489[k=11][m=5]	ENAH	ENST00000366844.7	60	66	-0.199857	0.0907246	0.136087
chr12_r_c22117[k=9][m=5]	NCOR2	ENST00000405201.5	12	19	0.05575	0.100621	0.100621
chr12_r_c22117[k=9][m=5]	NCOR2	ENST00000405201.5	50	70	-0.367	0.0232521	0.0348782
chr12_r_c22117[k=9][m=5]	NCOR2	ENST00000405201.5	79	99	-0.407333	0.00836435	0.0250931
chr1_f_c28997[k=5][m=4]	DAP3	ENST00000471642.6	25	34	-0.2227	0.100621	0.150932
chr1_f_c28997[k=5][m=4]	DAP3	ENST00000471642.6	53	75	-0.349261	0.00874807	0.0262442
chr1_r_c23899[k=8][m=8]	H2BC21	ENST00000369155.3	3	24	-0.489409	0.0218862	0.0437723
chr1_r_c23899[k=8][m=8]	H2BC21	ENST00000369155.3	42	50	-0.118778	0.185547	0.185547
chr6_f_c14760[k=5][m=4]	LIN28B	ENST00000345080.5	16	34	-0.0895263	0.0161565	0.0323129
chr6_f_c14760[k=5][m=4]	LIN28B	ENST00000345080.5	38	44	-0.162143	0.180655	0.180655
chr9_f_c3556[k=9][m=5]	ALDH1B1	ENST00000377698.4	18	27	0.1249	0.185547	0.185547
chr9_f_c3556[k=9][m=5]	ALDH1B1	ENST00000377698.4	76	85	0.1279	0.0501741	0.100348
chr1_r_c41793[k=6][m=3]	IRF2BP2	ENST00000366610.7	3	10	-0.559375	0.176271	0.235028
chr1_r_c41793[k=6][m=3]	IRF2BP2	ENST00000366610.7	14	52	-0.520564	0.000164432	0.000657728
chr1_r_c41793[k=6][m=3]	IRF2BP2	ENST00000366610.7	61	76	-0.4215	0.0937006	0.187401
chr9_f_c1252[k=7][m=4]	RRAGA	ENST00000380527.3	50	58	-0.187444	0.0180158	0.0360317
chr9_f_c1252[k=7][m=4]	RRAGA	ENST00000380527.3	84	89	-0.0333333	0.180655	0.180655
chr6_f_c4288[k=11][m=4]	GMNN	ENST00000356509.7	37	47	-0.151727	0.0925719	0.185144
chr6_f_c4288[k=11][m=4]	GMNN	ENST00000356509.7	53	57	0.0574	0.185547	0.247396
chr6_f_c4288[k=11][m=4]	GMNN	ENST00000356509.7	91	98	-0.32425	0.0180158	0.0720634
chr5_f_c16080[k=7][m=5]	CDC42SE2	ENST00000505065.1	76	85	0.0208	0.100621	0.100621
chrX_r_c10610[k=5][m=3]	UPF3B	ENST00000276201.6	4	17	-0.246714	0.0514588	0.0857646
chrX_r_c10610[k=5][m=3]	UPF3B	ENST00000276201.6	45	64	-0.14625	0.00952945	0.0476472
chrX_r_c10610[k=5][m=3]	UPF3B	ENST00000276201.6	83	90	-0.431125	0.140356	0.175445
chrX_r_c10610[k=5][m=3]	UPF3B	ENST00000276201.6	95	99	-0.2894	0.0501741	0.0857646
chr5_f_c19061[k=5][m=3]	PURA	ENST00000651386.1	38	49	0.375417	0.0292376	0.0292376
chr1_r_c5232[k=12][m=6]	EIF4G3	ENST00000374935.7	13	23	-0.152273	0.0379635	0.189817
chr1_r_c5232[k=12][m=6]	EIF4G3	ENST00000374935.7	83	88	-0.298	0.0907246	0.226812
chr9_f_c14577[k=6][m=3]	TUBB4B	ENST00000340384.5	35	53	0.189263	0.00713309	0.0142662
chr9_f_c14577[k=6][m=3]	TUBB4B	ENST00000340384.5	67	84	-0.0432778	0.0631395	0.0631395
chr3_f_c8242[k=6][m=3]	RAD54L2	ENST00000409535.6	26	32	0.0208571	0.185547	0.185547
chr3_f_c8242[k=6][m=3]	RAD54L2	ENST00000409535.6	42	49	0.186875	0.172889	0.185547
chr17_r_c19385[k=12][m=5]	ALYREF	ENST00000505490.3	3	21	0.00457895	0.00411606	0.00617409
chr17_r_c19385[k=12][m=5]	ALYREF	ENST00000505490.3	30	42	0.0400769	0.000610352	0.00183105
chr17_r_c19385[k=12][m=5]	ALYREF	ENST00000505490.3	68	79	0.0468333	0.0467462	0.0467462
chr19_f_c5579[k=13][m=9]	ILF3	ENST00000449870.5	19	30	-0.01575	0.029586	0.118344
chr1_f_c36876[k=12][m=5]	TIMM17A	ENST00000367287.5	25	49	0.04324	0.0104313	0.0208626
chr1_r_c35528[k=12][m=4]	NUCKS1	ENST00000367142.5	8	31	-0.254042	0.0070214	0.0206584
chr1_r_c35528[k=12][m=4]	NUCKS1	ENST00000367142.5	38	53	-0.156312	0.0103292	0.0206584
chr1_r_c35528[k=12][m=4]	NUCKS1	ENST00000367142.5	66	72	-0.213714	0.0887649	0.118353
chr22_r_c6292[k=13][m=4]	SNU13	ENST00000401959.6	26	34	-0.247333	0.104206	0.15631
chr22_r_c6292[k=13][m=4]	SNU13	ENST00000401959.6	87	99	0.203308	0.0415656	0.124697
chr5_r_c19512[k=4][m=4]	KIAA1191	ENST00000620366.4	86	92	0.0135714	0.0887649	0.0887649
chr6_r_c16894[k=11][m=4]	HDAC2	ENST00000519065.6	86	99	-0.0170714	0.0501741	0.0501741
chr19_r_c19398[k=8][m=4]	UBE2S	ENST00000589978.1	59	64	-0.0933333	0.100621	0.100621
chrX_r_c9455[k=5][m=3]	AL035425.3	ENST00000563887.1	3	23	0.0508095	0.0415656	0.124697
chrX_r_c9455[k=5][m=3]	AL035425.3	ENST00000563887.1	38	43	0.362667	0.100621	0.150932
chr5_r_c611[k=8][m=7]	NSUN2	ENST00000506139.5	66	97	-0.397406	0.0045275	0.0135825
chr5_f_c3152[k=7][m=6]	BRIX1	ENST00000336767.6	35	43	-0.0896667	0.209246	0.209246
chr5_f_c3152[k=7][m=6]	BRIX1	ENST00000336767.6	53	59	0.135714	0.0907246	0.181449
chr5_f_c3152[k=7][m=6]	BRIX1	ENST00000336767.6	74	78	0.4292	0.180655	0.209246
chr5_f_c3152[k=7][m=6]	BRIX1	ENST00000336767.6	83	92	0.0593	0.0180158	0.0720634
chr8_f_c7757[k=14][m=5]	RRS1	ENST00000320270.4	11	16	0.195333	0.211339	0.211339
chr8_f_c7757[k=14][m=5]	RRS1	ENST00000320270.4	26	39	0.257714	0.0486005	0.0810009
chr8_f_c7757[k=14][m=5]	RRS1	ENST00000320270.4	46	60	0.3168	0.0379635	0.0810009
chr8_f_c7757[k=14][m=5]	RRS1	ENST00000320270.4	65	75	0.278909	0.0173053	0.0810009
chr8_f_c7757[k=14][m=5]	RRS1	ENST00000320270.4	84	88	-0.2538	0.15625	0.195312
chr7_f_c19901[k=7][m=4]	INSIG1	ENST00000342407.5	31	35	0.0074	0.185547	0.247396
chr7_f_c19901[k=7][m=4]	INSIG1	ENST00000342407.5	55	64	0.1065	0.0707411	0.17753
chr7_f_c19901[k=7][m=4]	INSIG1	ENST00000342407.5	77	83	0.01	0.0887649	0.17753
chr17_f_c17881[k=15][m=5]	RAC3	ENST00000306897.9	3	12	-0.1403	0.102447	0.15367
chr17_f_c17881[k=15][m=5]	RAC3	ENST00000306897.9	34	38	-0.4002	0.211339	0.211339
chr17_f_c17881[k=15][m=5]	RAC3	ENST00000306897.9	47	53	0.00285714	0.0887649	0.15367
chr5_r_c5595[k=7][m=5]	CENPK	ENST00000396679.6	28	37	-0.1998	0.0528227	0.158468
chr5_r_c5595[k=7][m=5]	CENPK	ENST00000396679.6	72	79	0.003875	0.140356	0.210534
chr4_r_c6033[k=12][m=4]	RCHY1	ENST00000380840.6	21	28	0.1815	0.185547	0.185547
chr1_f_c43127[k=5][m=4]	ARV1	ENST00000366658.6	30	40	0.157273	0.0907246	0.0907246
chr6_r_c15883[k=3][m=3]	CD164	ENST00000310786.10	53	82	-0.160967	0.00640512	0.0128102
chr6_r_c15883[k=3][m=3]	CD164	ENST00000310786.10	88	99	-0.482417	0.175264	0.175264
chr17_r_c15093[k=8][m=5]	SMURF2	ENST00000262435.14	35	42	0.090625	0.185547	0.185547
chr1_r_c3256[k=7][m=3]	DFFA	ENST00000377038.8	4	21	0.0807222	0.00923304	0.0276991
chr1_r_c3256[k=7][m=3]	DFFA	ENST00000377038.8	37	41	-0.048	0.0907246	0.116483
chr1_r_c3256[k=7][m=3]	DFFA	ENST00000377038.8	46	61	0.113812	0.116483	0.116483
chr1_f_c28833[k=11][m=8]	MTX1	ENST00000368376.7	63	75	0.131	0.0711066	0.0711066
chr3_r_c5150[k=13][m=4]	CDC25A	ENST00000351231.7	3	7	-0.6136	0.15625	0.195312
chr3_r_c5150[k=13][m=4]	CDC25A	ENST00000351231.7	13	23	-0.321091	0.0775658	0.129276
chr3_r_c5150[k=13][m=4]	CDC25A	ENST00000351231.7	27	38	-0.0190833	0.0775658	0.129276
chr3_r_c5150[k=13][m=4]	CDC25A	ENST00000351231.7	66	72	-0.288571	0.0467462	0.129276
chr2_f_c11946[k=5][m=3]	RANBP2	ENST00000283195.11	3	14	-0.218167	0.179476	0.180655
chr2_f_c11946[k=5][m=3]	RANBP2	ENST00000283195.11	23	29	-0.363286	0.109375	0.180655
chr2_f_c11946[k=5][m=3]	RANBP2	ENST00000283195.11	40	51	-0.0825	0.0536638	0.180655
chr2_f_c11946[k=5][m=3]	RANBP2	ENST00000283195.11	63	67	-0.2166	0.180655	0.180655
chr5_f_c20452[k=11][m=4]	TCERG1	ENST00000296702.9	89	96	0.125125	0.100621	0.100621
chr9_r_c10837[k=5][m=4]	RBM18	ENST00000417201.4	7	11	0.2036	0.185547	0.211339
chr9_r_c10837[k=5][m=4]	RBM18	ENST00000417201.4	26	30	-0.7224	0.211339	0.211339
chr9_r_c10837[k=5][m=4]	RBM18	ENST00000417201.4	36	43	-0.060375	0.140356	0.211339
chr9_r_c10837[k=5][m=4]	RBM18	ENST00000417201.4	48	56	-0.502778	0.0541597	0.177469
chr9_r_c10837[k=5][m=4]	RBM18	ENST00000417201.4	61	66	-0.467333	0.211339	0.211339
chr9_r_c10837[k=5][m=4]	RBM18	ENST00000417201.4	69	89	-0.543476	0.0591564	0.177469
chr12_f_c11104[k=17][m=8]	HOXC4	ENST00000430889.3	10	20	0.166273	0.223436	0.223436
chr12_f_c11104[k=17][m=8]	HOXC4	ENST00000430889.3	23	29	-0.0325714	0.140356	0.175445
chr12_f_c11104[k=17][m=8]	HOXC4	ENST00000430889.3	38	49	0.0405	0.0753928	0.151208
chr12_f_c11104[k=17][m=8]	HOXC4	ENST00000430889.3	72	87	-0.202375	0.0536638	0.151208
chr12_f_c11104[k=17][m=8]	HOXC4	ENST00000430889.3	92	98	-0.161429	0.0907246	0.151208
chr5_r_c3451[k=11][m=5]	PRKAA1	ENST00000354209.7	39	50	-0.107917	0.0907246	0.0907246
chr17_r_c5409[k=7][m=3]	NUFIP2	ENST00000225388.9	66	73	-0.50275	0.0501741	0.0501741
chr20_f_c7791[k=7][m=4]	RTF2	ENST00000395881.7	3	12	0.0201	0.140356	0.187142
chr20_f_c7791[k=7][m=4]	RTF2	ENST00000395881.7	22	28	-0.0688571	0.100621	0.187142
chr20_f_c7791[k=7][m=4]	RTF2	ENST00000395881.7	40	61	0.0400455	0.0324281	0.129712
chr11_r_c8045[k=9][m=5]	PPP1CA	ENST00000376745.9	89	99	0.0871818	0.014987	0.029974
chr2_r_c5469[k=7][m=4]	CALM2	ENST00000654798.1	3	14	-0.200333	0.116699	0.178676
chr2_r_c5469[k=7][m=4]	CALM2	ENST00000654798.1	24	44	-0.215524	0.142941	0.178676
chr2_r_c5469[k=7][m=4]	CALM2	ENST00000654798.1	67	72	-0.0953333	0.0501741	0.178676
chr2_r_c5469[k=7][m=4]	CALM2	ENST00000654798.1	75	83	-0.0155556	0.0907246	0.178676
chr15_r_c12306[k=3][m=3]	PCSK6	ENST00000615296.4	70	80	0.0817273	0.0173053	0.0519158
chr12_f_c4913[k=3][m=3]	MGST1	ENST00000396209.5	21	26	-0.000666667	0.211339	0.211339
chr12_f_c4913[k=3][m=3]	MGST1	ENST00000396209.5	32	47	-0.039	0.0767882	0.115182
chr12_f_c4913[k=3][m=3]	MGST1	ENST00000396209.5	51	65	0.0343333	0.014987	0.044961
chr2_f_c13406[k=15][m=6]	DBI	ENST00000355857.7	56	60	0.3068	0.211339	0.211339
chr2_f_c13406[k=15][m=6]	DBI	ENST00000355857.7	84	88	0.2566	0.185547	0.211339
chr2_f_c13406[k=15][m=6]	DBI	ENST00000355857.7	93	99	0.117429	0.211339	0.211339
chr19_f_c21299[k=13][m=9]	BAX	ENST00000539787.2	47	54	0.137625	0.211339	0.211339
chr4_r_c6842[k=16][m=5]	CNOT6L	ENST00000504123.6	74	83	-0.018	0.0501741	0.0501741
chrX_f_c3788[k=8][m=4]	RBM10	ENST00000329236.8	3	10	-0.8175	0.0541597	0.0902662
chrX_f_c3788[k=8][m=4]	RBM10	ENST00000329236.8	17	30	-0.625857	0.205058	0.205058
chrX_f_c3788[k=8][m=4]	RBM10	ENST00000329236.8	42	67	-0.193231	0.040013	0.0902662
chrX_f_c3788[k=8][m=4]	RBM10	ENST00000329236.8	74	90	-0.370529	0.010549	0.0527449
chrX_f_c3788[k=8][m=4]	RBM10	ENST00000329236.8	93	99	-0.656	0.148438	0.185547
chr19_r_c17087[k=9][m=4]	BBC3	ENST00000341983.8	33	73	-0.28039	0.00141318	0.00423953
chr7_f_c10664[k=10][m=4]	AC004922.1	ENST00000638617.1	23	38	-0.125875	0.0326286	0.0815716
chr7_f_c10664[k=10][m=4]	AC004922.1	ENST00000638617.1	66	77	-0.209167	0.0161565	0.0807823
chr7_f_c10664[k=10][m=4]	AC004922.1	ENST00000638617.1	92	99	-0.141	0.078125	0.130208
chr18_f_c5779[k=7][m=3]	PMAIP1	ENST00000269518.9	3	21	-0.430842	0.00921059	0.023868
chr18_f_c5779[k=7][m=3]	PMAIP1	ENST00000269518.9	27	53	-0.340963	0.011934	0.023868
chr18_f_c5779[k=7][m=3]	PMAIP1	ENST00000269518.9	56	71	-0.125125	0.0393958	0.0393958
chr18_f_c5779[k=7][m=3]	PMAIP1	ENST00000269518.9	77	87	0.081	0.0180158	0.0240211
chr5_r_c19201[k=19][m=7]	STC2	ENST00000265087.8	15	32	-0.569167	0.0119121	0.0178681
chr5_r_c19201[k=19][m=7]	STC2	ENST00000265087.8	47	93	-0.749106	1.1237e-06	3.3711e-06
chr5_f_c20843[k=6][m=4]	GRPEL2	ENST00000329271.8	32	39	-0.16225	0.0295291	0.12798
chr5_f_c20843[k=6][m=4]	GRPEL2	ENST00000329271.8	61	72	-0.55025	0.0756836	0.12798
chr5_f_c20843[k=6][m=4]	GRPEL2	ENST00000329271.8	78	99	-0.291	0.0767882	0.12798
chr9_r_c12202[k=4][m=3]	NIBAN2	ENST00000373314.7	17	27	-0.524364	0.00457584	0.0228792
chr9_r_c12202[k=4][m=3]	NIBAN2	ENST00000373314.7	82	93	-0.307667	0.0486005	0.121501
chr1_r_c3311[k=3][m=3]	DFFA	ENST00000377038.8	50	59	0.0655	0.0295291	0.0295291
chr1_r_c3311[k=3][m=3]	DFFA	ENST00000377038.8	77	91	0.0400667	0.0180158	0.0295291
chr20_r_c2529[k=6][m=5]	ACSS1	ENST00000432802.6	3	7	-0.158	0.100621	0.134162
chr20_r_c2529[k=6][m=5]	ACSS1	ENST00000432802.6	49	58	-0.6561	0.147254	0.147254
chr20_r_c2529[k=6][m=5]	ACSS1	ENST00000432802.6	64	75	-0.236083	0.0711066	0.134162
chr20_r_c2529[k=6][m=5]	ACSS1	ENST00000432802.6	84	93	-0.2225	0.0295291	0.118116
chr19_f_c11627[k=7][m=6]	CEBPG	ENST00000284000.9	94	99	-0.305	0.0501741	0.100348
chr17_r_c20222[k=12][m=6]	WDR45B	ENST00000392325.9	20	32	-0.401231	0.0293537	0.0391383
chr17_r_c20222[k=12][m=6]	WDR45B	ENST00000392325.9	41	61	-0.229143	0.00952945	0.0216782
chr17_r_c20222[k=12][m=6]	WDR45B	ENST00000392325.9	67	89	-0.456478	0.0108391	0.0216782
chr1_r_c29374[k=6][m=3]	PFDN2	ENST00000368010.4	3	12	-0.0424	0.0379635	0.151854
chr1_r_c29374[k=6][m=3]	PFDN2	ENST00000368010.4	41	53	0.0729231	0.115012	0.230024
chr1_r_c29374[k=6][m=3]	PFDN2	ENST00000368010.4	74	79	0.0601667	0.185547	0.247396
chr10_f_c3441[k=15][m=5]	MLLT10	ENST00000377100.8	76	91	0.0898125	0.0259565	0.0259565
chr7_r_c2995[k=15][m=5]	HNRNPA2B1	ENST00000618183.4	34	46	0.0295385	0.0528227	0.0528227
chr17_r_c15972[k=13][m=6]	FAM104A	ENST00000403627.7	62	66	-0.373	0.0907246	0.140356
chr17_r_c15972[k=13][m=6]	FAM104A	ENST00000403627.7	92	98	0.209286	0.140356	0.140356
chr1_f_c3276[k=7][m=5]	MFN2	ENST00000444836.5	3	16	-0.295286	0.052002	0.128906
chr1_f_c3276[k=7][m=5]	MFN2	ENST00000444836.5	29	33	-0.2478	0.0501741	0.128906
chr1_f_c3276[k=7][m=5]	MFN2	ENST00000444836.5	39	43	-0.6678	0.15625	0.234375
chr1_f_c3276[k=7][m=5]	MFN2	ENST00000444836.5	70	78	-0.231	0.0644531	0.128906
chr5_f_c23189[k=14][m=9]	CCNG1	ENST00000340828.7	7	15	0.0395556	0.0907246	0.180655
chr5_f_c23189[k=14][m=9]	CCNG1	ENST00000340828.7	51	57	-0.00685714	0.180655	0.180655
chr1_r_c12245[k=5][m=4]	POMGNT1	ENST00000371984.8	48	55	-0.198625	0.0501741	0.100348
chr1_r_c12245[k=5][m=4]	POMGNT1	ENST00000371984.8	77	84	0.05325	0.185547	0.185547
chr15_f_c2399[k=4][m=3]	PDIA3	ENST00000300289.10	3	25	-0.708348	0.00292038	0.00292038
chr15_f_c2399[k=4][m=3]	PDIA3	ENST00000300289.10	29	99	-0.757352	6.2066e-07	1.24132e-06
chr15_f_c11232[k=14][m=4]	NGRN	ENST00000379095.4	86	95	-0.1161	0.0295291	0.118116
chr17_r_c953[k=5][m=3]	NCBP3	ENST00000389005.6	13	21	0.0158889	0.100621	0.100621
chr1_r_c22115[k=8][m=4]	NRAS	ENST00000369535.5	14	19	-0.00533333	0.0501741	0.200696
chr3_f_c2860[k=5][m=3]	RAB5A	ENST00000273047.9	38	48	-0.17	0.104206	0.208413
chr7_r_c3757[k=5][m=4]	HOXA10	ENST00000613671.1	17	31	-0.2162	0.00126309	0.00126309
chr9_f_c10755[k=5][m=3]	COQ4	ENST00000609948.1	67	74	-0.38525	0.0501741	0.150522
chr19_r_c17090[k=19][m=5]	BBC3	ENST00000341983.8	7	34	-0.221286	0.0332729	0.0499093
chr19_r_c17090[k=19][m=5]	BBC3	ENST00000341983.8	55	95	-0.28039	0.00141318	0.00423953
chr9_f_c784[k=19][m=4]	UHRF2	ENST00000276893.10	18	41	-0.587917	0.0159399	0.0159399
chr6_f_c9232[k=8][m=4]	HSP90AB1	ENST00000353801.7	26	32	-0.0587143	0.100621	0.100621
chr6_f_c9232[k=8][m=4]	HSP90AB1	ENST00000353801.7	49	55	0.269857	0.0501741	0.0752612
chr6_f_c9232[k=8][m=4]	HSP90AB1	ENST00000353801.7	65	75	-0.0150909	0.0263935	0.0752612
chr1_r_c14942[k=13][m=4]	JUN	ENST00000371222.4	3	15	-0.296154	0.0263935	0.052787
chr1_r_c14942[k=13][m=4]	JUN	ENST00000371222.4	76	99	-0.154208	0.00194081	0.00776326
chr16_f_c4537[k=3][m=3]	SH2B1	ENST00000359285.9	88	93	0.168833	0.140356	0.140356
chr12_f_c6109[k=9][m=4]	MED21	ENST00000546323.5	30	37	-0.008625	0.185547	0.185547
chr12_f_c6109[k=9][m=4]	MED21	ENST00000546323.5	48	53	0.387167	0.185547	0.185547
chr12_f_c6109[k=9][m=4]	MED21	ENST00000546323.5	88	99	-0.17525	0.17584	0.185547
chr20_r_c4018[k=6][m=3]	RBM12	ENST00000374114.8	13	28	-0.203625	0.0514588	0.0907246
chr20_r_c4018[k=6][m=3]	RBM12	ENST00000374114.8	52	59	0.163	0.0907246	0.0907246
chr20_r_c4018[k=6][m=3]	RBM12	ENST00000374114.8	65	70	0.134667	0.0907246	0.0907246
chr9_f_c5809[k=6][m=3]	PHF2	ENST00000359246.9	3	9	-0.411	0.0234375	0.0295291
chr9_f_c5809[k=6][m=3]	PHF2	ENST00000359246.9	42	53	-0.235167	0.0295291	0.0295291
chr5_r_c14509[k=11][m=4]	HNRNPA0	ENST00000314940.7	46	54	-0.0436667	0.0501741	0.0752612
chr5_r_c14509[k=11][m=4]	HNRNPA0	ENST00000314940.7	64	74	0.0813636	0.104206	0.104206
chr5_r_c14509[k=11][m=4]	HNRNPA0	ENST00000314940.7	83	99	-0.0568824	0.014987	0.044961
chr10_r_c6818[k=5][m=3]	CSTF2T	ENST00000331173.6	3	17	0.417733	0.181363	0.181363
chr22_r_c5163[k=7][m=4]	CBX6	ENST00000407418.8	71	85	0.0118	0.00923304	0.0461652
chr11_f_c11121[k=12][m=4]	SERPINH1	ENST00000533603.5	3	29	-0.42163	0.00604967	0.0302484
chr11_f_c11121[k=12][m=4]	SERPINH1	ENST00000533603.5	33	38	-0.373	0.09375	0.09375
chr11_f_c11121[k=12][m=4]	SERPINH1	ENST00000533603.5	43	54	-0.486	0.0617671	0.09375
chr11_f_c11121[k=12][m=4]	SERPINH1	ENST00000533603.5	60	74	-0.528733	0.0921176	0.09375
chr11_f_c11121[k=12][m=4]	SERPINH1	ENST00000533603.5	86	95	-0.3166	0.0775658	0.09375
chr11_f_c14216[k=3][m=3]	DLAT	ENST00000280346.10	59	69	0.162818	0.0501741	0.0501741
chr7_r_c3626[k=10][m=6]	HOXA9	ENST00000343483.7	60	79	-0.0341	0.025029	0.0750869
chr1_r_c12404[k=11][m=5]	ATPAF1	ENST00000329231.8	47	54	-0.113625	0.140356	0.140356
chr5_r_c6008[k=7][m=3]	FOXD1	ENST00000615637.3	37	46	-0.0613	0.0501741	0.100348
chr5_r_c6008[k=7][m=3]	FOXD1	ENST00000615637.3	80	84	0.0058	0.185547	0.185547
chr1_f_c4054[k=6][m=3]	DDI2	ENST00000480945.6	6	15	-0.0549	0.140356	0.247396
chr1_f_c4054[k=6][m=3]	DDI2	ENST00000480945.6	70	77	-0.30925	0.0907246	0.247396
chr1_f_c4054[k=6][m=3]	DDI2	ENST00000480945.6	91	95	0.4288	0.185547	0.247396
chr3_r_c6879[k=16][m=6]	WDR82	ENST00000296490.8	5	14	-0.1458	0.029586	0.039448
chr3_r_c6879[k=16][m=6]	WDR82	ENST00000296490.8	33	39	-0.508857	0.0528227	0.0528227
chr3_r_c6879[k=16][m=6]	WDR82	ENST00000296490.8	48	67	-0.3518	0.00830408	0.0332163
chr3_r_c6879[k=16][m=6]	WDR82	ENST00000296490.8	81	92	-0.314167	0.0183356	0.0366713
chr5_r_c14941[k=8][m=8]	ETF1	ENST00000360541.10	64	77	-0.243929	0.0977694	0.244424
chr5_r_c14941[k=8][m=8]	ETF1	ENST00000360541.10	84	99	-0.0996875	0.0227235	0.113617
chrX_r_c4040[k=8][m=5]	KDM5C	ENST00000452825.7	10	19	-0.5898	0.0536638	0.0715517
chrX_r_c4040[k=8][m=5]	KDM5C	ENST00000452825.7	28	50	-0.614478	0.0097059	0.0388236
chrX_r_c4040[k=8][m=5]	KDM5C	ENST00000452825.7	74	83	-0.0904	0.029586	0.0591721
chrX_f_c2771[k=14][m=6]	MID1IP1	ENST00000614558.2	68	82	-0.2916	0.0211576	0.105788
chr1_f_c27851[k=10][m=5]	ZNF687	ENST00000324048.9	18	24	-0.0671429	0.208183	0.208183
chr1_f_c27851[k=10][m=5]	ZNF687	ENST00000324048.9	60	69	-0.1589	0.0707411	0.208183
chr1_f_c27851[k=10][m=5]	ZNF687	ENST00000324048.9	74	80	-0.355571	0.1875	0.208183
chr6_f_c12834[k=12][m=8]	SH3BGRL2	ENST00000369838.6	12	21	-0.2882	0.0501741	0.0752612
chr6_f_c12834[k=12][m=8]	SH3BGRL2	ENST00000369838.6	31	36	-0.599833	0.0907246	0.0907246
chr6_f_c12834[k=12][m=8]	SH3BGRL2	ENST00000369838.6	39	46	-0.634875	0.0501741	0.0752612
chr7_f_c14441[k=15][m=4]	CAV2	ENST00000222693.5	11	20	0.153	0.0907246	0.136087
chr7_f_c14441[k=15][m=4]	CAV2	ENST00000222693.5	26	33	-0.092625	0.180655	0.180655
chr7_f_c14441[k=15][m=4]	CAV2	ENST00000222693.5	38	47	-0.0137	0.0501741	0.136087
chrX_f_c2758[k=9][m=4]	MID1IP1	ENST00000614558.2	24	32	-0.112444	0.0887649	0.136087
chrX_f_c2758[k=9][m=4]	MID1IP1	ENST00000614558.2	81	86	-0.35	0.0907246	0.136087
chr9_r_c3665[k=3][m=3]	SIGMAR1	ENST00000277010.9	69	75	-0.0337143	0.0295291	0.118116
chr20_f_c5369[k=8][m=4]	RPRD1B	ENST00000373433.9	4	21	-0.141778	0.0220055	0.0660165
chr20_f_c5369[k=8][m=4]	RPRD1B	ENST00000373433.9	57	69	-0.453538	0.0925719	0.0925719
chr20_f_c5369[k=8][m=4]	RPRD1B	ENST00000373433.9	89	99	-0.118273	0.0711066	0.0925719
chr20_f_c9849[k=8][m=4]	PRPF6	ENST00000266079.5	6	40	-0.5038	0.00313061	0.00527459
chr20_f_c9849[k=8][m=4]	PRPF6	ENST00000266079.5	43	65	-0.431435	0.00527459	0.00527459
chr8_f_c4129[k=7][m=6]	MAK16	ENST00000360128.11	8	14	-0.449714	0.0907246	0.0907246
chr16_r_c8034[k=8][m=6]	CIAO2B	ENST00000422424.7	48	57	0.2319	0.029586	0.0591721
chr16_r_c8034[k=8][m=6]	CIAO2B	ENST00000422424.7	77	83	0.17	0.211339	0.211339
chr17_r_c14638[k=8][m=4]	SMARCD2	ENST00000448276.7	37	47	-0.420909	0.0173053	0.0540475
chr17_r_c14638[k=8][m=4]	SMARCD2	ENST00000448276.7	67	75	-0.223556	0.102447	0.204894
chr17_r_c14638[k=8][m=4]	SMARCD2	ENST00000448276.7	82	92	-0.132818	0.0180158	0.0540475
chr1_r_c35586[k=7][m=5]	NUCKS1	ENST00000367142.5	17	30	-0.0986429	0.116976	0.180655
chr1_r_c35586[k=7][m=5]	NUCKS1	ENST00000367142.5	44	57	-0.265	0.146811	0.180655
chr1_r_c35586[k=7][m=5]	NUCKS1	ENST00000367142.5	61	68	-0.139875	0.180655	0.180655
chr22_r_c5096[k=11][m=6]	CBX6	ENST00000407418.8	6	22	-0.125471	0.24369	0.24369
chr22_r_c5096[k=11][m=6]	CBX6	ENST00000407418.8	28	36	-0.129111	0.0536638	0.100911
chr22_r_c5096[k=11][m=6]	CBX6	ENST00000407418.8	50	61	-0.313583	0.0756836	0.100911
chr22_r_c5096[k=11][m=6]	CBX6	ENST00000407418.8	91	99	-0.841333	0.0293537	0.100911
chr1_r_c39364[k=8][m=5]	PARP1	ENST00000366792.3	50	68	-0.0102632	0.0276688	0.0276688
chrX_r_c9820[k=5][m=3]	IRS4	ENST00000372129.3	5	21	0.120706	0.0251856	0.0503712
chrX_r_c9820[k=5][m=3]	IRS4	ENST00000372129.3	84	88	0.1166	0.100621	0.100621
chrX_f_c4653[k=12][m=4]	PLP2	ENST00000376327.6	3	23	-0.59519	0.0305573	0.0305573
chrX_f_c4653[k=12][m=4]	PLP2	ENST00000376327.6	29	66	-0.537184	0.00047996	0.000888799
chrX_f_c4653[k=12][m=4]	PLP2	ENST00000376327.6	75	99	0.08356	0.000592532	0.000888799
chr14_f_c2836[k=11][m=5]	ARF6	ENST00000298316.7	11	16	-0.326833	0.09375	0.136596
chr14_f_c2836[k=11][m=5]	ARF6	ENST00000298316.7	21	28	-0.485375	0.140356	0.140356
chr14_f_c2836[k=11][m=5]	ARF6	ENST00000298316.7	34	74	-0.388439	0.00246927	0.00987706
chr14_f_c2836[k=11][m=5]	ARF6	ENST00000298316.7	92	99	-0.172	0.102447	0.136596
chr6_r_c19985[k=13][m=6]	NHSL1	ENST00000427025.6	9	26	-0.399111	0.1634	0.1634
chr6_r_c19985[k=13][m=6]	NHSL1	ENST00000427025.6	64	69	-0.494	0.15625	0.1634
chr6_r_c19985[k=13][m=6]	NHSL1	ENST00000427025.6	79	92	-0.136643	0.102447	0.1634
chr20_r_c7824[k=17][m=7]	ATP5F1E	ENST00000243997.8	31	40	0.4044	0.0467462	0.106112
chr20_r_c7824[k=17][m=7]	ATP5F1E	ENST00000243997.8	54	64	0.371545	0.147254	0.147254
chr20_r_c7824[k=17][m=7]	ATP5F1E	ENST00000243997.8	68	77	-0.0164	0.0707411	0.106112
chr3_r_c10520[k=15][m=6]	CPOX	ENST00000647941.2	57	62	0.0465	0.185547	0.185547
chr15_r_c3552[k=4][m=3]	ARPP19	ENST00000566423.5	87	96	0.059	0.211339	0.211339
chrX_r_c13943[k=7][m=4]	UBL4A	ENST00000369653.8	3	8	-0.0473333	0.140356	0.185547
chrX_r_c13943[k=7][m=4]	UBL4A	ENST00000369653.8	58	65	-0.245625	0.147254	0.185547
chrX_r_c13943[k=7][m=4]	UBL4A	ENST00000369653.8	70	77	-0.12425	0.185547	0.185547
chr22_f_c6917[k=7][m=3]	XRCC6	ENST00000402580.7	78	89	0.0326667	0.104206	0.208413
chr5_f_c17880[k=9][m=5]	FAM53C	ENST00000239906.10	25	32	0.038375	0.0887649	0.221912
chr5_f_c17880[k=9][m=5]	FAM53C	ENST00000239906.10	85	99	-0.137867	0.0377803	0.188901
chr19_f_c5871[k=11][m=6]	TIMM29	ENST00000270502.7	11	19	0.200333	0.0501741	0.181449
chr19_f_c5871[k=11][m=6]	TIMM29	ENST00000270502.7	25	35	-0.124364	0.0907246	0.181449
chr1_r_c37998[k=19][m=5]	WDR26	ENST00000414423.8	8	25	-0.0341111	0.0360214	0.0720427
chr1_r_c37998[k=19][m=5]	WDR26	ENST00000414423.8	53	65	-0.168077	0.0295291	0.0720427
chr16_f_c6506[k=15][m=5]	FUS	ENST00000568685.1	3	13	-0.444091	0.0707411	0.141482
chr16_f_c6506[k=15][m=5]	FUS	ENST00000568685.1	20	31	-0.141167	0.154032	0.205375
chr16_f_c6506[k=15][m=5]	FUS	ENST00000568685.1	41	62	-0.322273	0.0114925	0.0459701
chr19_r_c8533[k=7][m=3]	NR2F6	ENST00000291442.3	10	14	-0.5484	0.21875	0.21875
chr19_r_c8533[k=7][m=3]	NR2F6	ENST00000291442.3	29	35	0.189571	0.140356	0.196338
chr19_r_c8533[k=7][m=3]	NR2F6	ENST00000291442.3	38	42	0.2652	0.100621	0.196338
chr19_r_c8533[k=7][m=3]	NR2F6	ENST00000291442.3	48	62	-0.0264	0.147254	0.196338
chr10_f_c10131[k=12][m=6]	DDIT4	ENST00000307365.4	4	17	-0.345857	0.00435963	0.0174385
chr10_f_c10131[k=12][m=6]	DDIT4	ENST00000307365.4	22	43	-0.297364	0.0104949	0.0201009
chr10_f_c10131[k=12][m=6]	DDIT4	ENST00000307365.4	83	97	-0.426333	0.0150757	0.0201009
chr15_r_c8866[k=7][m=5]	COX5A	ENST00000322347.11	4	12	0.274	0.0753928	0.172119
chr15_r_c8866[k=7][m=5]	COX5A	ENST00000322347.11	28	41	0.0534286	0.104206	0.172119
chr15_r_c8866[k=7][m=5]	COX5A	ENST00000322347.11	56	65	0.1353	0.238598	0.238598
chr15_r_c8866[k=7][m=5]	COX5A	ENST00000322347.11	69	78	0.2521	0.137695	0.172119
chr15_r_c8866[k=7][m=5]	COX5A	ENST00000322347.11	81	87	0.302286	0.0234375	0.117188
chr8_f_c10156[k=7][m=3]	MTDH	ENST00000336273.8	7	13	-0.304429	0.140356	0.175445
chr8_f_c10156[k=7][m=3]	MTDH	ENST00000336273.8	20	24	-0.2102	0.21875	0.21875
chr8_f_c10156[k=7][m=3]	MTDH	ENST00000336273.8	38	49	-0.232917	0.133057	0.175445
chr8_f_c10156[k=7][m=3]	MTDH	ENST00000336273.8	56	74	-0.273579	0.0227235	0.103914
chr8_f_c10156[k=7][m=3]	MTDH	ENST00000336273.8	84	94	-0.241364	0.0415656	0.103914
chr9_r_c10815[k=9][m=4]	NDUFA8	ENST00000373768.4	27	36	-0.1023	0.0295291	0.0501741
chr9_r_c10815[k=9][m=4]	NDUFA8	ENST00000373768.4	77	82	0.3355	0.0501741	0.0501741
chr16_f_c9797[k=6][m=5]	CYB5B	ENST00000561792.6	46	52	-0.0622857	0.100621	0.185547
chr16_f_c9797[k=6][m=5]	CYB5B	ENST00000561792.6	64	70	0.115714	0.185547	0.185547
chr19_r_c8319[k=5][m=5]	SLC35E1	ENST00000595753.6	46	54	-0.0605556	0.185547	0.185547
chr9_r_c9421[k=17][m=12]	PTPN3	ENST00000412145.5	21	29	0.352222	0.207108	0.207108
chr6_r_c11715[k=12][m=6]	SYNCRIP	ENST00000369622.8	11	15	-0.0838	0.03125	0.0625
chr6_r_c11715[k=12][m=6]	SYNCRIP	ENST00000369622.8	35	49	-0.0668667	0.00836435	0.0334574
chr6_r_c11715[k=12][m=6]	SYNCRIP	ENST00000369622.8	64	68	0.0608	0.15625	0.208333
chr11_f_c1612[k=7][m=4]	SWAP70	ENST00000447399.6	48	56	0.0872222	0.0907246	0.0907246
chr3_r_c17884[k=7][m=3]	KPNA4	ENST00000334256.9	10	16	0.0901429	0.0907246	0.120966
chr3_r_c17884[k=7][m=3]	KPNA4	ENST00000334256.9	50	55	-0.0373333	0.078125	0.120966
chr3_r_c17884[k=7][m=3]	KPNA4	ENST00000334256.9	65	70	-0.359333	0.0501741	0.120966
chrX_r_c11978[k=9][m=5]	FAM122B	ENST00000370790.5	43	48	-0.4235	0.100621	0.201243
chrX_r_c11978[k=9][m=5]	FAM122B	ENST00000370790.5	77	87	-0.0499091	0.223436	0.223436
chr3_r_c10549[k=9][m=5]	DCBLD2	ENST00000326857.9	43	47	-0.11	0.185547	0.185547
chr14_f_c10010[k=9][m=4]	PAPOLA	ENST00000216277.12	37	46	-0.126	0.0541597	0.162479
chr19_r_c2208[k=5][m=3]	LMNB2	ENST00000325327.4	10	23	0.0595714	0.0501741	0.0501741
chr17_r_c19066[k=5][m=3]	P4HB	ENST00000331483.9	76	99	-0.5995	0.00324305	0.0162152
chr1_r_c27686[k=6][m=3]	UBQLN4	ENST00000368309.4	3	9	-0.672	0.0180158	0.0720634
chr1_r_c27686[k=6][m=3]	UBQLN4	ENST00000368309.4	84	88	-0.0946	0.0501741	0.100348
chr5_r_c19216[k=7][m=6]	STC2	ENST00000265087.8	13	37	-0.6048	0.00091443	0.00334167
chr5_r_c19216[k=7][m=6]	STC2	ENST00000265087.8	42	60	-0.671474	0.00167084	0.00334167
chr5_r_c19216[k=7][m=6]	STC2	ENST00000265087.8	65	86	-0.434364	0.00387235	0.00516314
chr5_r_c19216[k=7][m=6]	STC2	ENST00000265087.8	92	99	-0.716	0.0259565	0.0259565
chr16_r_c49[k=4][m=3]	POLR3K	ENST00000293860.6	40	49	0.1403	0.0295291	0.0885873
chr16_r_c49[k=4][m=3]	POLR3K	ENST00000293860.6	57	69	0.321923	0.0907246	0.136087
chr16_r_c49[k=4][m=3]	POLR3K	ENST00000293860.6	92	97	0.361833	0.211339	0.211339
chr1_f_c23603[k=13][m=5]	AHCYL1	ENST00000369799.10	24	47	-0.406042	0.0160673	0.0440306
chr1_f_c23603[k=13][m=5]	AHCYL1	ENST00000369799.10	54	66	-0.262462	0.0293537	0.0440306
chr4_f_c2136[k=7][m=3]	KIAA0232	ENST00000307659.6	25	34	-0.2956	0.0501741	0.0668988
chr4_f_c2136[k=7][m=3]	KIAA0232	ENST00000307659.6	60	67	-0.287875	0.0501741	0.0668988
chr4_f_c2136[k=7][m=3]	KIAA0232	ENST00000307659.6	82	89	-0.116875	0.0295291	0.0668988
chr4_f_c2136[k=7][m=3]	KIAA0232	ENST00000307659.6	94	99	0.368833	0.185547	0.185547
chr10_f_c1761[k=10][m=4]	PROSER2	ENST00000277570.10	78	84	0.0365714	0.100621	0.201243
chr1_r_c28345[k=5][m=3]	ISG20L2	ENST00000313146.10	42	47	-0.285333	0.180655	0.180655
chr1_r_c28345[k=5][m=3]	ISG20L2	ENST00000313146.10	56	65	-0.4602	0.0273438	0.0546875
chr3_f_c7232[k=15][m=5]	TMA7	ENST00000438607.2	41	46	0.0463333	0.0501741	0.100348
chr3_f_c7232[k=15][m=5]	TMA7	ENST00000438607.2	53	69	0.184471	0.112008	0.112008
chr17_r_c16203[k=5][m=3]	NAT9	ENST00000357814.8	17	25	-0.184889	0.0295291	0.0885873
chr17_r_c16203[k=5][m=3]	NAT9	ENST00000357814.8	79	83	0.0822	0.211339	0.211339
chr17_r_c16203[k=5][m=3]	NAT9	ENST00000357814.8	92	99	0.220875	0.100621	0.150932
chr20_r_c7864[k=8][m=4]	PRELID3B	ENST00000355937.9	19	28	-0.3359	0.0112471	0.0224943
chr20_r_c7864[k=8][m=4]	PRELID3B	ENST00000355937.9	42	52	-0.326182	0.135949	0.181266
chr20_r_c7864[k=8][m=4]	PRELID3B	ENST00000355937.9	58	68	-0.279273	0.00296077	0.0118431
chr11_r_c6992[k=4][m=4]	PPP1R14B	ENST00000309318.8	42	51	-0.1476	0.0711066	0.142213
chr11_r_c6992[k=4][m=4]	PPP1R14B	ENST00000309318.8	56	64	0.173222	0.211339	0.211339
chr1_r_c40466[k=6][m=3]	TAF5L	ENST00000366676.5	17	25	-0.0201111	0.140356	0.210534
chr1_r_c40466[k=6][m=3]	TAF5L	ENST00000366676.5	75	82	-0.4805	0.140356	0.210534
chr1_r_c26285[k=4][m=3]	JTB	ENST00000271843.9	55	72	0.00127778	0.0591564	0.236625
[truncated: 5,207 more rows]
