# Supplementary material for: DHX36 binding induces RNA structurome remodeling and regulates RNA abundance via m6A reader YTHDF1
Source: Nat Commun. 2024 Nov 15;15:9890. doi: 10.1038/s41467-024-54000-y (PMC11564809; doi:10.1038/s41467-024-54000-y)
Supplement: Supplementary file 6 — Supplementary Data 4 [file 41467_2024_54000_MOESM6_ESM.xlsx]

## Sheet: VIF
Supplemental Table S4. Variance inflation factors (VIF) of the explanatory variables in the linear regression models
Models	Variables
	Regional GC	Localized GC	ln(length)
All	2.64	2.3	1.33
5UTR	2.27	1.92	1.26
CDS	1.55	1.52	1.04
3UTR	2.07	2.03	1.08
