# Supplementary material for: DHX36 binding induces RNA structurome remodeling and regulates RNA abundance via m6A reader YTHDF1
Source: Nat Commun. 2024 Nov 15;15:9890. doi: 10.1038/s41467-024-54000-y (PMC11564809; doi:10.1038/s41467-024-54000-y)
Supplement: Supplementary file 9 — Supplementary Data 7 [file 41467_2024_54000_MOESM9_ESM.xlsx]

## Sheet: 5UTR
Supplementary Table S7. Identification of mRNA clusters with strong correlation between mRNA abundance and structural changes within the designated regions
Subsets of mRNAs affected by 5'UTR structure changes
Transcript ID	Gene ID	Gene name	Log2(FC of Abundance)	Log2(FC of reactivity)	Cluster
ENST00000001008.6	ENSG00000004478.8	FKBP4	0.0173184	0.878509	1
ENST00000005257.7	ENSG00000006451.8	RALA	0.254055	-1.42365	2
ENST00000007390.3	ENSG00000007520.4	TSR3	-0.768883	0.0639454	3
ENST00000037243.7	ENSG00000034713.8	GABARAPL2	-0.457522	-0.0107889	3
ENST00000078429.9	ENSG00000088256.9	GNA11	0.559318	0.0641406	4
ENST00000166345.8	ENSG00000071539.14	TRIP13	-0.0497248	-0.102672	3
ENST00000171111.10	ENSG00000079999.14	KEAP1	0.316233	1.03467	1
ENST00000188312.6	ENSG00000075089.9	ACTR6	-0.178699	-0.554377	2
ENST00000192788.6	ENSG00000065060.17	UHRF1BP1	0.230972	1.01457	1
ENST00000196551.8	ENSG00000083845.9	RPS5	-0.383624	-0.258337	2
ENST00000199389.11	ENSG00000086232.13	EIF2AK1	-0.118311	-1.41443	2
ENST00000209875.9	ENSG00000094916.16	CBX5	-0.221093	-1.83803	2
ENST00000215574.9	ENSG00000099804.9	CDC34	0.348582	0.0246105	4
ENST00000215730.12	ENSG00000099940.12	SNAP29	0.793743	0.378771	4
ENST00000215793.13	ENSG00000099995.19	SF3A1	0.214181	0.0943241	3
ENST00000216029.7	ENSG00000100211.10	CBY1	0.751763	-1.13588	4
ENST00000216181.10	ENSG00000100345.21	MYH9	0.113904	-0.835581	2
ENST00000216297.7	ENSG00000092201.10	SUPT16H	0.153111	-1.45285	2
ENST00000216479.8	ENSG00000100591.8	AHSA1	0.884667	-1.00017	4
ENST00000216513.5	ENSG00000100625.9	SIX4	-0.239798	1.67461	1
ENST00000216727.8	ENSG00000100836.10	PABPN1	0.436948	-0.446907	4
ENST00000217162.5	ENSG00000101190.13	TCFL5	0.0773871	-0.612019	2
ENST00000217195.12	ENSG00000101220.17	C20orf27	-0.131299	0.438451	3
ENST00000217402.3	ENSG00000101421.4	CHMP4B	1.46628	0.113954	4
ENST00000219439.9	ENSG00000103160.12	HSDL1	-0.516482	0.0078448	3
ENST00000219837.12	ENSG00000103550.14	KNOP1	0.124047	0.283793	3
ENST00000220597.4	ENSG00000076641.4	PAG1	-0.389496	-0.414683	2
ENST00000221138.9	ENSG00000104695.13	PPP2CB	1.27522	-0.384126	4
ENST00000221855.8	ENSG00000105254.12	TBCB	-0.108143	-0.206776	3
ENST00000222330.8	ENSG00000105723.12	GSK3A	0.997713	-0.698052	4
ENST00000223369.3	ENSG00000106636.8	YKT6	1.19245	-0.851926	4
ENST00000224237.9	ENSG00000026025.16	VIM	0.295621	-0.669142	2
ENST00000224807.9	ENSG00000107819.13	SFXN3	-0.250559	-0.182889	3
ENST00000225174.8	ENSG00000108179.14	PPIF	0.0538233	0.269336	3
ENST00000225296.8	ENSG00000005100.13	DHX33	0.377825	-0.00922925	4
ENST00000225603.9	ENSG00000108468.15	CBX1	1.09142	-1.1856	4
ENST00000225698.8	ENSG00000108561.8	C1QBP	-0.653651	0.222795	3
ENST00000225972.8	ENSG00000108829.10	LRRC59	1.00661	-0.501387	4
ENST00000227503.13	ENSG00000168066.20	SF1	0.231749	-0.874185	2
ENST00000227525.8	ENSG00000110108.10	TMEM109	-0.104815	0.954306	1
ENST00000228506.8	ENSG00000110917.8	MLEC	0.0444139	-1.36286	2
ENST00000228872.9	ENSG00000111276.11	CDKN1B	0.763394	-1.02687	4
ENST00000229329.7	ENSG00000111726.13	CMAS	0.410259	-0.877743	2
ENST00000229340.10	ENSG00000111737.12	RAB35	1.59389	0.375792	4
ENST00000229390.8	ENSG00000111786.9	SRSF9	-0.463707	-0.0559591	3
ENST00000229633.7	ENSG00000111911.7	HINT3	-0.487436	-0.765479	2
ENST00000230895.10	ENSG00000112977.15	DAP	0.328302	0.561039	1
ENST00000231368.10	ENSG00000113441.16	LNPEP	-0.0839952	1.01407	1
ENST00000234160.5	ENSG00000115806.13	GORASP2	0.341656	-1.57307	2
ENST00000234310.8	ENSG00000221823.11	PPP3R1	0.457581	0.106029	4
ENST00000234590.10	ENSG00000074800.16	ENO1	0.37505	-0.389727	4
ENST00000234626.11	ENSG00000097046.13	CDC7	0.305875	0.190303	3
ENST00000235329.10	ENSG00000116688.17	MFN2	0.21321	-0.199537	3
ENST00000237654.9	ENSG00000118816.10	CCNI	-0.14828	-0.0805549	3
ENST00000238081.8	ENSG00000134308.14	YWHAQ	0.0354374	0.0737475	3
ENST00000238823.13	ENSG00000119812.19	FAM98A	0.208159	0.245299	3
ENST00000239165.9	ENSG00000260027.5	HOXB7	-0.677392	-0.0617087	3
ENST00000239223.4	ENSG00000120129.6	DUSP1	-0.308977	-0.887565	2
ENST00000239906.10	ENSG00000120709.11	FAM53C	0.546187	-0.33853	4
ENST00000240304.5	ENSG00000108848.16	LUC7L3	-0.591939	0.814054	3
ENST00000242577.11	ENSG00000088986.11	DYNLL1	-0.855325	0.0521732	3
ENST00000243077.8	ENSG00000123384.14	LRP1	-1.9625	-0.120507	3
ENST00000243253.8	ENSG00000058262.10	SEC61A1	-0.235695	-3.0651	2
ENST00000243501.10	ENSG00000123739.11	PLA2G12A	0.093031	-0.604303	2
ENST00000243563.8	ENSG00000077312.9	SNRPA	0.251884	-0.506906	2
ENST00000244007.7	ENSG00000124181.14	PLCG1	1.37988	0.432479	4
ENST00000244745.4	ENSG00000124766.7	SOX4	-0.346354	0.508093	3
ENST00000245680.7	ENSG00000115084.14	SLC35F5	-0.297324	0.800106	3
ENST00000246151.9	ENSG00000057757.10	PITHD1	1.21147	-0.37591	4
ENST00000248451.7	ENSG00000127838.14	PNKD	-0.0848266	-0.14851	3
ENST00000248929.14	ENSG00000100359.21	SGSM3	-0.366727	-0.204915	2
ENST00000249806.11	ENSG00000128973.13	CLN6	1.37983	-0.997587	4
ENST00000249822.8	ENSG00000128989.10	ARPP19	0.38576	-0.541694	4
ENST00000252512.14	ENSG00000130227.17	XPO7	0.846865	-1.5501	4
ENST00000252674.9	ENSG00000130382.9	MLLT1	1.00082	-1.49605	4
ENST00000252891.8	ENSG00000105245.9	NUMBL	0.224351	2.02108	1
ENST00000253023.8	ENSG00000130725.8	UBE2M	1.096	-0.274101	4
ENST00000253457.8	ENSG00000131148.9	EMC8	-0.19653	0.533331	3
ENST00000253699.7	ENSG00000131381.12	RBSN	0.501409	0.447696	1
ENST00000254480.10	ENSG00000173473.11	SMARCC1	0.551599	0.211538	4
ENST00000254508.7	ENSG00000132182.12	NUP210	0.0305923	-0.819428	2
ENST00000254654.8	ENSG00000132323.9	ILKAP	0.545002	-0.685633	4
ENST00000254950.13	ENSG00000132612.16	VPS4A	-0.385529	1.13833	1
ENST00000255641.13	ENSG00000133275.16	CSNK1G2	0.373046	0.225563	4
ENST00000255977.7	ENSG00000133606.11	MKRN1	0.181447	-1.09585	2
ENST00000256474.2	ENSG00000134086.7	VHL	0.244423	-0.616456	2
ENST00000256854.10	ENSG00000134440.12	NARS1	-0.470296	-0.644913	2
ENST00000257075.9	ENSG00000134644.15	PUM1	0.300473	-0.118512	3
ENST00000257181.10	ENSG00000134748.13	PRPF38A	0.0813884	1.05517	1
ENST00000257572.5	ENSG00000135116.9	HRK	0.615803	0.350776	4
ENST00000257787.6	ENSG00000135334.9	AKIRIN2	1.39163	-0.339358	4
ENST00000257940.7	ENSG00000135482.7	ZC3H10	0.272125	0.858959	1
ENST00000258091.10	ENSG00000135624.16	CCT7	0.189297	-0.868975	2
ENST00000258418.10	ENSG00000135932.11	CAB39	0.878743	0.000904402	4
ENST00000258436.10	ENSG00000135953.11	MFSD9	-0.011291	-0.688439	2
ENST00000258739.9	ENSG00000136240.10	KDELR2	0.0640724	-0.338178	3
ENST00000259477.6	ENSG00000136950.13	ARPC5L	0.365264	-1.04579	2
ENST00000259818.8	ENSG00000137285.10	TUBB2B	0.0351921	0.715949	1
ENST00000260126.9	ENSG00000137571.11	SLCO5A1	0.436579	0.212245	4
ENST00000260746.6	ENSG00000138175.9	ARL3	0.703643	-0.385616	4
ENST00000260810.10	ENSG00000163781.14	TOPBP1	0.0590731	0.131572	3
ENST00000260952.9	ENSG00000138381.10	ASNSD1	-0.0521979	0.221891	3
ENST00000261249.7	ENSG00000126814.7	TRMT5	0.0665301	0.807313	1
ENST00000261254.8	ENSG00000118971.8	CCND2	-0.043216	-0.656212	2
ENST00000261263.5	ENSG00000080371.6	RAB21	0.700409	0.402176	4
ENST00000261313.3	ENSG00000089220.5	PEBP1	-0.198361	0.433091	3
ENST00000261318.5	ENSG00000111412.6	C12orf49	0.142872	0.0908542	3
ENST00000261366.10	ENSG00000113368.12	LMNB1	0.666022	0.25488	4
ENST00000261401.7	ENSG00000110880.10	CORO1C	0.0344283	-1.07238	2
ENST00000261489.6	ENSG00000102804.15	TSC22D1	-0.0674907	-0.399474	3
ENST00000261497.9	ENSG00000124422.12	USP22	-0.669035	-0.562054	2
ENST00000261520.9	ENSG00000128915.12	ICE2	0.372422	0.131624	4
ENST00000261590.13	ENSG00000046604.13	DSG2	-0.301762	-1.84585	2
ENST00000261601.8	ENSG00000101557.15	USP14	-0.374156	0.165883	3
ENST00000261714.11	ENSG00000108578.15	BLMH	-0.829732	0.904377	3
ENST00000261721.9	ENSG00000064726.10	BTBD1	0.402689	0.49768	1
ENST00000261811.6	ENSG00000120306.11	CYSTM1	-0.253406	-0.700194	2
ENST00000261822.4	ENSG00000110987.8	BCL7A	-0.223836	-1.73447	2
ENST00000261951.9	ENSG00000113300.13	CNOT6	0.224113	0.0635809	3
ENST00000262013.12	ENSG00000008294.21	SPAG9	0.436208	-0.325929	4
ENST00000262213.7	ENSG00000067167.8	TRAM1	0.00462726	-1.36873	2
ENST00000262238.10	ENSG00000100811.14	YY1	0.452141	-0.949286	2
ENST00000262319.11	ENSG00000100726.15	TELO2	-0.54255	0.162982	3
ENST00000262348.9	ENSG00000116729.14	WLS	0.203491	-0.620592	2
ENST00000262435.14	ENSG00000108854.16	SMURF2	0.587468	0.243209	4
ENST00000262460.5	ENSG00000101003.10	GINS1	-0.239357	1.40989	1
ENST00000262482.11	ENSG00000108523.16	RNF167	-0.572015	-0.313739	2
ENST00000262584.7	ENSG00000161016.17	RPL8	-0.318907	-0.101921	3
ENST00000262644.9	ENSG00000104331.9	IMPAD1	0.139756	-0.764018	2
ENST00000262990.9	ENSG00000109445.11	ZNF330	-0.0088577	-0.983194	2
ENST00000263092.11	ENSG00000127804.13	METTL16	-0.258755	0.535647	3
ENST00000263208.5	ENSG00000100084.14	HIRA	0.306519	-0.593691	2
ENST00000263256.7	ENSG00000100418.8	DESI1	0.152034	0.105587	3
ENST00000263390.7	ENSG00000105085.10	MED26	1.26508	0.278209	4
ENST00000263620.8	ENSG00000116017.11	ARID3A	0.939121	0.0923606	4
ENST00000263733.5	ENSG00000116199.12	FAM20B	-0.0420349	0.218737	3
ENST00000264228.9	ENSG00000128039.11	SRD5A3	0.0207542	0.47359	3
ENST00000264639.9	ENSG00000108344.15	PSMD3	0.312863	-0.0965074	3
ENST00000264993.7	ENSG00000091527.15	CDV3	0.0880107	-1.12107	2
ENST00000265062.8	ENSG00000075785.13	RAB7A	0.448026	-1.52072	2
ENST00000265087.8	ENSG00000113739.10	STC2	1.58256	-0.902974	4
ENST00000265097.8	ENSG00000051596.9	THOC3	0.0575269	0.93131	1
ENST00000265187.4	ENSG00000125885.13	MCM8	0.127705	-0.135255	3
ENST00000265192.9	ENSG00000120727.13	PAIP2	0.218942	-2.06719	2
ENST00000265293.8	ENSG00000113645.14	WWC1	0.495005	0.238232	4
ENST00000265340.12	ENSG00000069011.16	PITX1	0.271112	0.90224	1
ENST00000265393.10	ENSG00000106052.13	TAX1BP1	0.202012	-1.79371	2
ENST00000265563.13	ENSG00000114302.16	PRKAR2A	-0.269174	0.972602	1
ENST00000265663.12	ENSG00000165802.22	NSMF	-0.0960568	-0.389402	3
ENST00000265713.8	ENSG00000083168.11	KAT6A	1.5564	0.468781	4
ENST00000266079.5	ENSG00000101161.8	PRPF6	0.199302	-0.890569	2
ENST00000267115.10	ENSG00000139644.13	TMBIM6	-0.390635	-1.97084	2
ENST00000267436.9	ENSG00000087299.12	L2HGDH	0.596463	0.978886	1
ENST00000267622.8	ENSG00000100815.12	TRIP11	0.435379	-0.902573	2
ENST00000267750.9	ENSG00000128463.13	EMC4	-0.402137	0.0796426	3
ENST00000269397.9	ENSG00000141582.15	CBX4	0.791585	-1.33842	4
ENST00000269856.5	ENSG00000141965.5	FEM1A	1.50767	0.978109	1
ENST00000270708.12	ENSG00000116213.16	WRAP73	-0.184857	-0.972218	2
ENST00000271375.7	ENSG00000213064.10	SFT2D2	0.437898	0.508618	1
ENST00000271638.3	ENSG00000163191.6	S100A11	0.160306	-2.19727	2
ENST00000271843.9	ENSG00000143543.15	JTB	-0.126575	0.294291	3
ENST00000272102.10	ENSG00000143761.16	ARF1	0.0377157	-1.91665	2
ENST00000272139.5	ENSG00000143793.13	C1orf35	0.527565	-0.258756	4
ENST00000272217.7	ENSG00000143862.8	ARL8A	0.892363	-1.20655	4
ENST00000272227.7	ENSG00000143870.12	PDIA6	0.423793	0.821117	1
ENST00000272542.8	ENSG00000144136.11	SLC20A1	0.0935677	0.304583	3
ENST00000273047.9	ENSG00000144566.11	RAB5A	1.33113	-1.00676	4
ENST00000273968.5	ENSG00000145337.5	PYURF	-0.326177	-0.657752	2
ENST00000275072.5	ENSG00000146281.6	PM20D2	-0.178011	1.24383	1
ENST00000275603.9	ENSG00000146731.11	CCT6A	0.0839076	0.675702	1
ENST00000276079.13	ENSG00000147140.16	NONO	0.427316	-0.976946	2
ENST00000276123.7	ENSG00000147180.16	ZNF711	-0.617205	-1.29728	2
ENST00000276431.9	ENSG00000120889.13	TNFRSF10B	-0.203449	-1.73821	2
ENST00000276569.8	ENSG00000104442.10	ARMC1	0.0374929	0.529213	3
ENST00000277010.9	ENSG00000147955.17	SIGMAR1	-0.233835	-0.209152	3
ENST00000277165.11	ENSG00000048828.17	FAM120A	0.750667	-0.112232	4
ENST00000278412.7	ENSG00000149136.9	SSRP1	0.0318392	-0.106886	3
ENST00000278671.10	ENSG00000149357.10	LAMTOR1	-0.0884725	0.915448	1
ENST00000278903.11	ENSG00000149547.15	EI24	-0.207606	0.171145	3
ENST00000279068.11	ENSG00000149657.20	LSM14B	1.4524	-0.388889	4
ENST00000279146.8	ENSG00000110711.10	AIP	0.213085	-0.451294	2
ENST00000279387.12	ENSG00000149923.14	PPP4C	0.729011	-0.260557	4
ENST00000280154.12	ENSG00000150593.18	PDCD4	0.40691	0.688194	1
ENST00000280756.9	ENSG00000151135.10	TMEM263	-0.0500913	-0.474808	2
ENST00000282292.9	ENSG00000152439.13	ZNF773	0.309638	0.728107	1
ENST00000282296.10	ENSG00000204519.11	ZNF551	-0.131904	-0.0229287	3
ENST00000282388.4	ENSG00000152518.8	ZFP36L2	0.346126	0.407971	1
ENST00000282570.4	ENSG00000087338.5	GMCL1	0.0662979	-0.0757223	3
ENST00000282999.7	ENSG00000153037.15	SRP19	-0.0194508	-2.78856	2
ENST00000283131.4	ENSG00000153147.6	SMARCA5	0.0289134	1.1526	1
ENST00000283179.14	ENSG00000153187.20	HNRNPU	0.318949	1.95029	1
ENST00000283632.5	ENSG00000153561.13	RMND5A	0.321695	-0.609714	2
ENST00000284000.9	ENSG00000153879.9	CEBPG	0.336994	-2.4078	2
ENST00000284061.8	ENSG00000153933.10	DGKE	0.602617	0.53555	1
ENST00000284320.6	ENSG00000154174.8	TOMM70	0.359961	0.377797	4
ENST00000284551.11	ENSG00000154370.16	TRIM11	0.435139	0.990303	1
ENST00000284971.7	ENSG00000154723.12	ATP5PF	0.465787	-0.158179	4
ENST00000284984.8	ENSG00000154734.15	ADAMTS1	-0.396641	-0.4388	2
ENST00000285243.7	ENSG00000154945.7	ANKRD40	0.126455	0.217684	3
ENST00000285908.5	ENSG00000145919.11	BOD1	-0.30289	-1.78064	2
ENST00000286298.5	ENSG00000155850.8	SLC26A2	-0.0016338	1.06063	1
ENST00000286918.9	ENSG00000156381.9	ANKRD9	0.17674	-0.265344	3
ENST00000287038.8	ENSG00000156482.11	RPL30	-0.376338	-0.732776	2
ENST00000287218.9	ENSG00000156639.12	ZFAND3	1.83495	-0.943348	4
ENST00000287957.5	ENSG00000157259.8	GATAD1	0.139884	0.352499	3
ENST00000290158.9	ENSG00000108424.10	KPNB1	0.637581	-0.124861	4
ENST00000290330.7	ENSG00000159210.10	SNF8	-0.324515	-0.313514	2
ENST00000290795.7	ENSG00000159592.11	GPBP1L1	0.150038	-0.78511	2
ENST00000291295.14	ENSG00000160014.17	CALM3	0.816722	0.463074	4
ENST00000291386.4	ENSG00000160075.12	SSU72	0.0496432	-0.753036	2
ENST00000291442.3	ENSG00000160113.5	NR2F6	-0.2552	0.17813	3
ENST00000291565.9	ENSG00000160209.19	PDXK	-0.0547108	0.0330483	3
ENST00000291568.6	ENSG00000160213.7	CSTB	-0.182754	0.127405	3
ENST00000291906.5	ENSG00000160447.7	PKN3	-0.13518	-0.191029	3
ENST00000292211.5	ENSG00000160714.10	UBE2Q1	0.829947	-1.49365	4
ENST00000292363.10	ENSG00000070423.18	RNF126	1.13219	-0.753503	4
ENST00000292433.4	ENSG00000160888.7	IER2	1.39988	0.49477	4
ENST00000292733.11	ENSG00000099917.17	MED15	-0.406948	-1.77636	2
ENST00000294244.9	ENSG00000168005.9	SPINDOC	1.61166	-1.04967	4
ENST00000294742.6	ENSG00000162704.16	ARPC5	0.0328139	0.495857	3
ENST00000295317.4	ENSG00000163162.9	RNF149	-0.0192484	0.361183	3
ENST00000295598.10	ENSG00000163399.16	ATP1A1	0.200091	-0.521644	2
ENST00000295628.4	ENSG00000163428.4	LRRC58	0.169085	-0.344699	3
ENST00000295688.8	ENSG00000163468.15	CCT3	0.174147	1.32613	1
ENST00000295822.7	ENSG00000163577.8	EIF5A2	-0.482066	1.26787	1
ENST00000295959.9	ENSG00000163684.11	RPP14	0.933918	-0.136458	4
ENST00000296257.10	ENSG00000163904.13	SENP2	-0.498321	0.524289	3
ENST00000296417.6	ENSG00000164032.12	H2AZ1	-0.613706	0.476873	3
ENST00000296464.9	ENSG00000164070.12	HSPA4L	0.177501	1.86526	1
ENST00000296490.8	ENSG00000164091.12	WDR82	1.48695	0.0801703	4
ENST00000296509.11	ENSG00000164109.14	MAD2L1	0.0265471	-1.97506	2
ENST00000296511.10	ENSG00000164111.15	ANXA5	0.320928	-0.9192	2
ENST00000296543.10	ENSG00000164134.13	NAA15	0.40852	-0.47956	4
ENST00000296721.9	ENSG00000157510.14	AFAP1L1	0.140374	0.341405	3
ENST00000297071.9	ENSG00000164548.11	TRA2A	1.63211	0.170467	4
ENST00000297151.9	ENSG00000164609.10	SLU7	0.414519	-0.544174	4
ENST00000297185.9	ENSG00000113013.15	HSPA9	0.257792	-1.12593	2
ENST00000297338.7	ENSG00000164754.15	RAD21	-0.32089	-0.115411	3
ENST00000297533.9	ENSG00000164897.14	TMUB1	-0.0435386	0.178193	3
ENST00000297632.7	ENSG00000164983.7	TMEM65	0.42107	0.578611	1
ENST00000298090.10	ENSG00000156504.16	FAM122B	0.0567901	0.905545	1
ENST00000298316.7	ENSG00000165527.7	ARF6	0.53644	-1.61324	2
ENST00000298585.3	ENSG00000165724.6	ZMYND19	0.224874	-0.693695	2
ENST00000298966.7	ENSG00000166002.7	SMCO4	0.274877	0.0346508	3
ENST00000299705.10	ENSG00000166557.13	TMED3	0.135276	-0.46889	2
ENST00000299767.10	ENSG00000166598.15	HSP90B1	0.806023	-2.67687	2
ENST00000300107.7	ENSG00000166855.9	CLPX	1.21544	0.975475	1
ENST00000300141.11	ENSG00000074603.19	DPP8	0.24895	0.272664	3
ENST00000300289.10	ENSG00000167004.13	PDIA3	-0.323196	-1.48077	2
ENST00000300403.11	ENSG00000088325.16	TPX2	0.794559	-0.0711597	4
ENST00000300738.10	ENSG00000167325.15	RRM1	0.652546	-1.38755	4
ENST00000300811.8	ENSG00000131116.12	ZNF428	0.136554	1.19738	1
ENST00000300952.6	ENSG00000167470.12	MIDN	1.52113	-0.279899	4
ENST00000301264.7	ENSG00000167657.14	DAPK3	1.30991	0.541743	4
ENST00000301280.10	ENSG00000167670.16	CHAF1A	0.866631	-0.571968	4
ENST00000301740.13	ENSG00000167978.17	SRRM2	-0.14123	-0.0931164	3
ENST00000301905.9	ENSG00000168078.10	PBK	-0.314525	-0.56241	2
ENST00000301935.9	ENSG00000162191.13	UBXN1	-0.222078	-0.776233	2
ENST00000302165.5	ENSG00000170604.5	IRF2BP1	0.672741	-0.533597	4
ENST00000302182.8	ENSG00000170315.14	UBB	-0.281072	0.260775	3
ENST00000302418.5	ENSG00000170759.11	KIF5B	0.283633	0.490656	1
ENST00000302506.8	ENSG00000164045.12	CDC25A	1.54834	-0.612522	4
ENST00000302516.10	ENSG00000189091.13	SF3B3	-0.0523633	0.553876	3
ENST00000302550.16	ENSG00000121644.19	DESI2	0.0552428	-1.08977	2
ENST00000302763.12	ENSG00000044115.21	CTNNA1	0.186755	-0.652427	2
ENST00000303151.5	ENSG00000172336.5	POP7	-0.146903	1.34903	1
ENST00000303887.10	ENSG00000166508.18	MCM7	0.0175963	-1.65106	2
ENST00000303961.9	ENSG00000269858.6	EGLN2	0.478261	0.228105	4
ENST00000304191.4	ENSG00000169612.4	RAMAC	-0.423266	0.115517	3
ENST00000304786.11	ENSG00000143742.13	SRP9	-0.194285	0.307446	3
ENST00000304952.10	ENSG00000188290.10	HES4	-0.562356	0.233928	3
ENST00000305218.8	ENSG00000168439.16	STIP1	0.419603	-0.172224	4
ENST00000305533.10	ENSG00000247596.9	TWF2	-0.805366	0.0785857	3
ENST00000305885.3	ENSG00000168496.4	FEN1	-0.254223	0.0257566	3
ENST00000306077.4	ENSG00000170876.7	TMEM43	-0.401365	-0.843565	2
ENST00000306085.11	ENSG00000169871.13	TRIM56	1.17082	0.674204	4
ENST00000306434.8	ENSG00000168906.13	MAT2A	-0.260234	0.992561	1
ENST00000306749.4	ENSG00000169710.9	FASN	-0.197824	0.582842	3
ENST00000306773.5	ENSG00000171246.6	NPTX1	0.247965	-0.0523912	3
ENST00000306897.9	ENSG00000169750.9	RAC3	0.41793	0.658152	1
ENST00000307106.3	ENSG00000168273.8	SMIM4	-1.15848	0.907114	3
ENST00000307126.10	ENSG00000172432.19	GTPBP2	0.597449	-2.03657	2
ENST00000307365.4	ENSG00000168209.5	DDIT4	0.311246	-2.31316	2
ENST00000307602.9	ENSG00000168172.9	HOOK3	0.529216	2.44352	1
ENST00000307650.9	ENSG00000172366.20	MCRIP2	-0.809754	0.294331	3
ENST00000307790.8	ENSG00000100325.15	ASCC2	0.39872	-1.69685	2
ENST00000307885.4	ENSG00000174233.11	ADCY6	0.0740118	-2.28249	2
ENST00000308025.8	ENSG00000174243.10	DDX23	-0.444227	-0.144156	3
ENST00000308580.12	ENSG00000138594.14	TMOD3	0.936322	1.58423	1
ENST00000309083.7	ENSG00000159335.16	PTMS	-0.0301604	0.0216357	3
ENST00000309311.7	ENSG00000167658.16	EEF2	0.288634	-1.45785	2
ENST00000309318.8	ENSG00000173457.11	PPP1R14B	0.0150488	-0.299725	3
ENST00000309352.3	ENSG00000204316.12	MRPL38	-0.300953	-0.675424	2
ENST00000309424.7	ENSG00000117877.10	CD3EAP	0.356794	-0.116741	4
ENST00000309534.10	ENSG00000163320.11	CGGBP1	0.111666	-1.09929	2
ENST00000309733.6	ENSG00000174749.6	FAM241A	0.221231	0.961117	1
ENST00000309822.7	ENSG00000147679.12	UTP23	0.184431	-0.259945	3
ENST00000309859.8	ENSG00000103365.15	GGA2	-0.166748	1.61364	1
ENST00000310513.10	ENSG00000149187.18	CELF1	0.908982	0.478811	4
ENST00000310786.10	ENSG00000135535.17	CD164	-0.568334	-0.230269	2
ENST00000310823.8	ENSG00000151694.14	ADAM17	0.255672	-0.567996	2
ENST00000310864.11	ENSG00000173226.17	IQCB1	0.193413	-0.846291	2
ENST00000311127.9	ENSG00000173706.14	HEG1	-0.146983	0.634854	3
ENST00000311177.7	ENSG00000170689.10	HOXB9	0.377551	-0.518876	4
ENST00000311181.5	ENSG00000174684.7	B4GAT1	-0.307196	1.36584	1
ENST00000311351.9	ENSG00000175324.10	LSM1	-0.196413	-0.271863	3
ENST00000311630.7	ENSG00000174013.8	FBXO45	0.142394	0.113955	3
ENST00000311669.12	ENSG00000159322.17	ADPGK	-0.118489	-1.83068	2
ENST00000311765.4	ENSG00000172840.7	PDP2	-0.305274	0.0533158	3
ENST00000311936.8	ENSG00000133703.12	KRAS	0.203362	-0.219758	3
ENST00000312579.4	ENSG00000175602.4	CCDC85B	-0.413557	1.04696	1
ENST00000312828.4	ENSG00000176641.11	RNF152	-0.49596	0.530453	3
ENST00000312838.9	ENSG00000158717.11	RNF166	0.381751	-0.723374	4
ENST00000313146.10	ENSG00000143319.16	ISG20L2	0.216459	0.27995	3
ENST00000313368.8	ENSG00000178913.8	TAF7	-0.408875	-1.53534	2
ENST00000313733.8	ENSG00000130703.16	OSBPL2	0.624647	0.0745986	4
ENST00000314355.7	ENSG00000123975.5	CKS2	-0.253083	0.224248	3
ENST00000314392.12	ENSG00000136908.17	DPM2	-0.399442	-0.670103	2
ENST00000314940.7	ENSG00000177733.7	HNRNPA0	1.29865	-1.18133	4
ENST00000315127.9	ENSG00000179151.13	EDC3	0.254787	-0.643839	2
ENST00000315579.10	ENSG00000010292.13	NCAPD2	-0.0890622	0.173582	3
ENST00000315717.10	ENSG00000163466.16	ARPC2	0.439153	-1.55805	2
ENST00000316423.11	ENSG00000109814.12	UGDH	0.80717	0.960258	1
ENST00000316448.9	ENSG00000179218.13	CALR	-0.485982	-0.388498	2
ENST00000316594.6	ENSG00000126945.9	HNRNPH2	0.236141	0.773054	1
ENST00000316660.6	ENSG00000141682.11	PMAIP1	-0.943606	-2.56834	2
ENST00000316804.10	ENSG00000177885.15	GRB2	0.163728	-1.11834	2
ENST00000316836.5	ENSG00000176903.5	PNMA1	-0.0472147	-0.407024	3
ENST00000317089.10	ENSG00000069345.12	DNAJA2	0.0309225	3.50717	1
ENST00000317610.11	ENSG00000115310.18	RTN4	0.485003	0.61217	1
ENST00000317697.8	ENSG00000177981.11	ASB8	-0.0344574	1.48197	1
ENST00000317811.6	ENSG00000179431.7	FJX1	-0.0641319	0.163972	3
ENST00000317897.5	ENSG00000177383.5	MAGEF1	-0.00763969	0.699997	1
ENST00000318978.6	ENSG00000178531.6	CTXN1	0.730782	0.329128	4
ENST00000319725.10	ENSG00000107164.16	FUBP3	0.481983	-2.81948	2
ENST00000320330.8	ENSG00000280789.2	PAGR1	-0.286064	0.228359	3
ENST00000320676.11	ENSG00000147274.14	RBMX	0.249494	-0.738235	2
ENST00000320805.8	ENSG00000176953.12	NFATC2IP	0.37212	0.0918243	4
ENST00000321265.10	ENSG00000090273.14	NUDC	0.371437	0.938874	1
ENST00000321442.10	ENSG00000164466.13	SFXN1	-0.221565	3.15168	1
ENST00000321545.5	ENSG00000178229.8	ZNF543	0.415272	0.767915	1
ENST00000321556.5	ENSG00000158828.8	PINK1	-0.133715	-1.21418	2
ENST00000321751.9	ENSG00000175756.13	AURKAIP1	0.107311	-0.158695	3
ENST00000322166.9	ENSG00000111641.11	NOP2	0.0456681	-0.209014	3
ENST00000323146.8	ENSG00000176087.15	SLC35A4	-0.00577611	-0.138344	3
ENST00000323851.12	ENSG00000104419.15	NDRG1	0.192021	-0.0683235	3
ENST00000323959.9	ENSG00000176102.13	CSTF3	-0.458879	-1.76763	2
ENST00000324048.9	ENSG00000143373.18	ZNF687	0.238435	-0.961166	2
ENST00000324198.11	ENSG00000100077.15	GRK3	0.293242	-0.63529	2
ENST00000324679.5	ENSG00000151748.15	SAV1	0.226375	-0.37192	3
ENST00000325207.9	ENSG00000177963.14	RIC8A	-0.146302	-0.404971	3
ENST00000326232.14	ENSG00000157800.18	SLC37A3	0.157042	-0.961059	2
ENST00000326427.11	ENSG00000135916.16	ITM2C	0.265982	-1.51749	2
ENST00000326495.10	ENSG00000084112.15	SSH1	0.24893	0.615101	1
ENST00000327141.8	ENSG00000104964.14	TLE5	0.816428	-0.854682	4
ENST00000327300.12	ENSG00000121774.18	KHDRBS1	0.498516	-2.32648	2
ENST00000327490.8	ENSG00000185262.9	UBALD2	1.53212	-0.637436	4
ENST00000327761.7	ENSG00000068028.17	RASSF1	2.23859	-0.493431	4
ENST00000328142.3	ENSG00000138138.13	ATAD1	0.0381096	-0.184425	3
ENST00000328703.12	ENSG00000143575.15	HAX1	-0.336995	-1.21037	2
ENST00000329082.11	ENSG00000182175.14	RGMA	-0.0492515	1.76015	1
ENST00000329198.5	ENSG00000183072.10	NKX2-5	1.06213	0.125564	4
ENST00000329281.6	ENSG00000117475.14	BLZF1	1.48064	-0.318494	4
ENST00000329421.8	ENSG00000175130.7	MARCKSL1	0.13141	0.262409	3
ENST00000329627.11	ENSG00000215193.12	PEX26	0.737938	0.746876	1
ENST00000330899.5	ENSG00000086061.16	DNAJA1	0.0989014	0.57069	3
ENST00000330938.8	ENSG00000183255.12	PTTG1IP	-0.82404	-1.28951	2
ENST00000331457.9	ENSG00000185721.13	DRG1	0.178517	-0.299251	3
ENST00000331569.6	ENSG00000183779.7	ZNF703	0.0274308	-1.08161	2
ENST00000331738.12	ENSG00000111011.18	RSRC2	0.258713	0.0696076	3
ENST00000331768.10	ENSG00000183576.13	SETD3	-0.124779	-0.37778	3
ENST00000331821.7	ENSG00000099901.17	RANBP1	1.09704	-0.573664	4
ENST00000331825.11	ENSG00000087086.15	FTL	-0.340372	-0.782532	2
ENST00000331826.11	ENSG00000140479.17	PCSK6	0.537171	-1.40571	2
ENST00000332687.11	ENSG00000131263.13	RLIM	0.442205	1.44498	1
ENST00000332810.4	ENSG00000181026.15	AEN	0.708141	-1.13135	4
ENST00000333219.8	ENSG00000153487.12	ING1	0.580735	0.595179	1
ENST00000333676.8	ENSG00000262814.8	MRPL12	-0.309009	-0.496521	2
ENST00000334181.5	ENSG00000186230.7	ZNF749	0.256053	0.282197	3
ENST00000334256.9	ENSG00000186432.9	KPNA4	0.846001	0.644606	1
ENST00000334464.7	ENSG00000165650.12	PDZD8	0.248973	0.390829	1
ENST00000335007.10	ENSG00000186298.12	PPP1CC	1.56343	0.476438	4
ENST00000335181.10	ENSG00000067225.18	PKM	-0.0279151	-0.0764031	3
ENST00000336023.9	ENSG00000123416.15	TUBA1B	-0.646189	-0.469719	2
ENST00000336564.5	ENSG00000124444.16	ZNF576	-0.237578	0.351279	3
ENST00000336812.5	ENSG00000109606.13	DHX15	0.907174	-1.42156	4
ENST00000336854.8	ENSG00000123395.14	ATG101	0.0935277	-0.630492	2
ENST00000337190.7	ENSG00000123933.17	MXD4	0.308682	-1.86887	2
ENST00000337273.9	ENSG00000083312.17	TNPO1	0.956782	-0.799215	4
ENST00000337288.9	ENSG00000084090.13	STARD7	-0.254199	-0.191665	3
ENST00000337530.10	ENSG00000165185.14	KIAA1958	1.27734	1.01595	1
ENST00000337714.8	ENSG00000121057.13	AKAP1	-0.453617	0.297149	3
ENST00000337970.7	ENSG00000169813.16	HNRNPF	0.283889	0.113814	3
ENST00000338110.10	ENSG00000285043.1	AC093512.2	0.200936	0.24459	3
ENST00000338625.9	ENSG00000102743.15	SLC25A15	-0.163423	2.3769	1
ENST00000339020.8	ENSG00000188725.8	SMIM15	0.115498	0.133009	3
ENST00000339235.4	ENSG00000171823.7	FBXL14	0.100194	-1.0534	2
ENST00000339399.5	ENSG00000136938.9	ANP32B	0.200019	0.705191	1
ENST00000339411.5	ENSG00000065029.15	ZNF76	0.702411	-1.37931	4
ENST00000339526.8	ENSG00000135821.18	GLUL	-0.76247	-0.0416119	3
ENST00000339556.8	ENSG00000189171.14	S100A13	-0.0193062	0.100465	3
ENST00000339697.5	ENSG00000111897.7	SERINC1	-0.122702	-0.783894	2
ENST00000339950.5	ENSG00000162607.13	USP1	0.378196	-0.885003	2
ENST00000340368.9	ENSG00000186480.13	INSIG1	-1.15298	1.06547	3
ENST00000340384.5	ENSG00000188229.6	TUBB4B	0.121832	-0.290333	3
ENST00000340630.9	ENSG00000100360.15	IFT27	-0.37923	-0.590947	2
ENST00000340648.6	ENSG00000160208.13	RRP1B	0.130373	0.123992	3
ENST00000340828.7	ENSG00000113328.19	CCNG1	-0.335517	-1.02067	2
ENST00000340857.3	ENSG00000189060.5	H1-0	-1.07599	-1.09926	2
ENST00000341333.9	ENSG00000164081.12	TEX264	-0.373371	0.045049	3
ENST00000341446.9	ENSG00000184992.13	BRI3BP	-0.419957	-0.422625	2
ENST00000341491.9	ENSG00000162772.17	ATF3	1.2212	-3.71681	2
ENST00000341754.8	ENSG00000113456.19	RAD1	0.121412	-0.447206	2
ENST00000342320.8	ENSG00000168214.20	RBPJ	-0.146679	-0.0558947	3
ENST00000343075.7	ENSG00000189046.11	ALKBH2	0.451575	0.915756	1
ENST00000343380.6	ENSG00000101412.13	E2F1	0.161728	0.493752	3
ENST00000343483.7	ENSG00000078399.19	HOXA9	1.40007	1.47518	1
ENST00000343666.6	ENSG00000187713.7	TMEM203	-0.104875	0.480506	3
ENST00000343788.10	ENSG00000165416.14	SUGT1	0.292817	0.632373	1
ENST00000343815.10	ENSG00000143569.19	UBAP2L	0.321732	-0.0942776	3
ENST00000343818.11	ENSG00000143811.19	PYCR2	0.234772	-1.20995	2
ENST00000343882.10	ENSG00000118689.15	FOXO3	1.61333	-0.263521	4
ENST00000344529.5	ENSG00000135845.10	PIGC	-0.389768	-0.224348	2
ENST00000344548.7	ENSG00000070831.17	CDC42	0.756465	-0.587483	4
ENST00000344795.8	ENSG00000101084.18	RAB5IF	0.298172	0.00674039	3
ENST00000345496.7	ENSG00000184787.19	UBE2G2	-0.784258	0.993309	3
ENST00000345523.9	ENSG00000167747.14	C19orf48	0.121766	-0.887294	2
ENST00000345807.7	ENSG00000175416.14	CLTB	0.33751	-0.580957	2
ENST00000345865.6	ENSG00000125351.11	UPF3B	0.794402	-1.18082	4
ENST00000346213.8	ENSG00000108774.14	RAB5C	0.410201	-0.101237	4
ENST00000346330.6	ENSG00000077721.16	UBE2A	0.00378619	-0.96505	2
ENST00000346365.8	ENSG00000164978.18	NUDT2	-0.930865	0.448431	3
ENST00000347635.9	ENSG00000093000.19	NUP50	0.336587	-0.387728	4
ENST00000347703.7	ENSG00000144354.14	CDCA7	-0.0782941	-0.252708	3
ENST00000347934.8	ENSG00000095787.23	WAC	0.926102	-1.16006	4
ENST00000348035.9	ENSG00000136238.18	RAC1	0.508167	-0.241623	4
ENST00000348165.10	ENSG00000009335.18	UBE3C	0.483626	-0.081738	4
ENST00000348956.7	ENSG00000166165.13	CKB	0.263746	0.464338	1
ENST00000350669.5	ENSG00000111716.14	LDHB	-0.552751	0.943625	3
ENST00000350777.7	ENSG00000172273.13	HINFP	0.0142993	0.798545	1
ENST00000351223.7	ENSG00000132780.17	NASP	-0.236796	-0.409442	2
ENST00000351677.6	ENSG00000179295.17	PTPN11	0.343091	-0.312	4
ENST00000352511.5	ENSG00000114739.14	ACVR2B	0.821747	0.0579699	4
ENST00000353258.8	ENSG00000006007.12	GDE1	-0.773012	0.668952	3
ENST00000353341.8	ENSG00000138668.19	HNRNPD	0.451549	0.522514	1
ENST00000353383.6	ENSG00000108557.19	RAI1	-0.0868432	-0.102923	3
ENST00000354336.8	ENSG00000099942.13	CRKL	0.714696	-0.193299	4
ENST00000354618.10	ENSG00000054118.15	THRAP3	1.64557	-1.12513	4
ENST00000354695.5	ENSG00000096746.17	HNRNPH3	0.530815	-0.392219	4
ENST00000354926.9	ENSG00000146963.18	LUC7L2	-0.279422	-1.04049	2
ENST00000355346.8	ENSG00000119185.12	ITGB1BP1	-1.08489	0.150511	3
ENST00000355619.10	ENSG00000005812.11	FBXL3	0.0248437	-0.808237	2
ENST00000355857.7	ENSG00000155368.16	DBI	-0.714279	1.17818	3
ENST00000356205.9	ENSG00000143570.18	SLC39A1	0.405696	-0.366477	4
ENST00000356208.10	ENSG00000132819.17	RBM38	-0.176567	-0.0453898	3
ENST00000356244.7	ENSG00000100401.19	RANGAP1	0.350917	-0.481299	4
ENST00000356309.8	ENSG00000146918.20	NCAPG2	-0.0919697	-0.658458	2
ENST00000356321.4	ENSG00000198146.4	ZNF770	-0.267878	0.341798	3
ENST00000356454.5	ENSG00000198142.5	SOWAHC	0.207348	0.27399	3
ENST00000356509.7	ENSG00000112312.10	GMNN	-0.203633	1.35593	1
ENST00000356628.4	ENSG00000198435.4	NRARP	0.322044	-0.10435	3
ENST00000356654.8	ENSG00000111676.15	ATN1	0.45157	0.0852192	4
ENST00000356663.8	ENSG00000182087.14	TMEM259	0.457993	-0.353866	4
ENST00000356674.7	ENSG00000122566.21	HNRNPA2B1	0.130382	0.642573	1
ENST00000356861.9	ENSG00000105576.15	TNPO2	2.15123	-0.580164	4
ENST00000357214.6	ENSG00000116560.11	SFPQ	0.513172	3.55698	1
ENST00000357235.6	ENSG00000197622.13	CDC42SE1	-0.247314	-0.446159	2
ENST00000357325.10	ENSG00000143321.19	HDGF	0.885948	0.202775	4
ENST00000357765.6	ENSG00000115446.11	UNC50	0.24383	-0.621033	2
ENST00000357899.9	ENSG00000196323.14	ZBTB44	0.135216	-0.09529	3
ENST00000358015.8	ENSG00000119318.13	RAD23B	1.56669	-0.791071	4
ENST00000358171.7	ENSG00000149257.14	SERPINH1	0.867423	-1.48129	4
ENST00000358204.9	ENSG00000135269.18	TES	-0.153609	-1.58846	2
ENST00000358337.9	ENSG00000120314.18	WDR55	-0.097332	1.08672	1
ENST00000358344.8	ENSG00000197451.12	HNRNPAB	0.614399	0.0692537	4
ENST00000358598.6	ENSG00000108946.14	PRKAR1A	-0.0161606	1.18702	1
ENST00000358901.11	ENSG00000165280.16	VCP	0.2224	0.237449	3
ENST00000358933.10	ENSG00000038358.15	EDC4	0.149196	-0.222914	3
ENST00000358966.6	ENSG00000152904.11	GGPS1	0.122984	-0.52745	2
ENST00000359314.5	ENSG00000198087.7	CD2AP	0.37766	1.00081	1
ENST00000359617.8	ENSG00000124222.22	STX16	0.316441	-0.0808701	3
ENST00000359692.10	ENSG00000079805.16	DNM2	0.826535	0.269677	4
ENST00000359866.9	ENSG00000130311.11	DDA1	0.734734	-0.437075	4
ENST00000359943.8	ENSG00000196937.11	FAM3C	0.0542128	-0.113539	3
ENST00000360110.9	ENSG00000072274.13	TFRC	-0.18435	0.984617	1
ENST00000360310.6	ENSG00000198604.11	BAZ1A	0.259203	-0.0611304	3
ENST00000360384.9	ENSG00000165119.21	HNRNPK	0.922008	-0.31932	4
ENST00000360612.5	ENSG00000198355.5	PIM3	0.461339	-0.907056	2
ENST00000360876.9	ENSG00000106263.18	EIF3B	0.0140112	-1.0495	2
ENST00000360981.8	ENSG00000244274.7	DBNDD2	0.0325611	-1.63583	2
ENST00000360982.2	ENSG00000061676.15	NCKAP1	0.68246	-0.762275	4
ENST00000361060.5	ENSG00000198380.12	GFPT1	0.0544118	0.347551	3
ENST00000361138.7	ENSG00000198887.9	SMC5	0.763944	-0.132924	4
ENST00000361204.9	ENSG00000198911.12	SREBF2	-0.0538567	-0.730128	2
ENST00000361298.9	ENSG00000166681.14	BEX3	-0.141212	-0.348272	3
ENST00000361464.8	ENSG00000198408.14	OGA	0.904153	-0.284505	4
ENST00000361776.5	ENSG00000198815.9	FOXJ3	0.640685	1.01914	1
ENST00000361813.5	ENSG00000198952.8	SMG5	0.502218	-1.18198	2
ENST00000361891.9	ENSG00000143621.17	ILF2	0.529111	0.523051	1
ENST00000366535.4	ENSG00000035687.10	ADSS2	0.205511	0.159986	3
ENST00000366607.5	ENSG00000173726.11	TOMM20	-0.141332	-2.41504	2
ENST00000366746.7	ENSG00000162910.19	MRPL55	-0.568429	0.357913	3
ENST00000366794.10	ENSG00000143799.13	PARP1	-0.319466	-1.38807	2
ENST00000366843.6	ENSG00000154380.17	ENAH	0.325335	-0.816711	4
ENST00000366956.10	ENSG00000152104.12	PTPN14	0.47361	0.523587	1
ENST00000366971.9	ENSG00000162769.13	FLVCR1	0.390499	-0.469015	4
ENST00000367041.5	ENSG00000117335.19	CD46	-0.401992	0.322839	3
ENST00000367075.4	ENSG00000092820.18	EZR	1.21318	-0.423149	4
ENST00000367103.3	ENSG00000162889.10	MAPKAPK2	0.706867	-0.0490658	4
ENST00000367109.7	ENSG00000143479.17	DYRK3	0.363902	-0.0237082	4
ENST00000367142.5	ENSG00000069275.13	NUCKS1	0.683774	-1.05731	4
ENST00000367311.5	ENSG00000174307.7	PHLDA3	1.60478	-0.710548	4
ENST00000367451.8	ENSG00000116750.13	UCHL5	0.679929	-1.30225	4
ENST00000367467.8	ENSG00000111961.18	SASH1	0.602547	0.136164	4
ENST00000367474.2	ENSG00000203727.4	SAMD5	0.282797	0.570556	1
ENST00000367549.4	ENSG00000135829.17	DHX9	0.455932	0.5541	1
ENST00000367558.6	ENSG00000143333.7	RGS16	-1.34851	-1.99493	2
ENST00000367577.7	ENSG00000162783.11	IER5	-0.324775	0.591683	3
ENST00000367590.9	ENSG00000143324.14	XPR1	0.383094	0.335371	4
ENST00000367658.3	ENSG00000112406.5	HECA	0.476203	1.17702	1
ENST00000367660.4	ENSG00000146386.8	ABRACL	-0.472233	1.17111	1
ENST00000367679.7	ENSG00000116161.18	CACYBP	-0.00494721	1.28886	1
ENST00000367697.7	ENSG00000051620.11	HEBP2	-0.100748	0.0900439	3
ENST00000367701.9	ENSG00000185278.15	ZBTB37	0.182383	0.101477	3
ENST00000367993.7	ENSG00000158864.12	NDUFS2	0.00647598	0.389127	3
ENST00000368074.6	ENSG00000132716.19	DCAF8	0.0959949	0.330437	3
ENST00000368077.5	ENSG00000162734.12	PEA15	0.98432	-3.20642	2
ENST00000368090.5	ENSG00000143315.8	PIGM	-0.329835	0.342299	3
ENST00000368232.8	ENSG00000160818.16	GPATCH4	-0.227447	0.823182	3
ENST00000368305.9	ENSG00000116586.12	LAMTOR2	-0.0357553	-0.395518	3
ENST00000368309.4	ENSG00000160803.8	UBQLN4	0.235542	0.554288	1
ENST00000368336.10	ENSG00000132676.16	DAP3	0.334211	-0.76672	4
ENST00000368433.5	ENSG00000160688.19	FLAD1	0.0932263	-0.156291	3
ENST00000368608.3	ENSG00000189241.7	TSPYL1	0.705007	1.73276	1
ENST00000368632.6	ENSG00000196591.12	HDAC2	0.193345	-0.744976	2
ENST00000368633.2	ENSG00000160741.17	CRTC2	0.94431	-0.984006	4
ENST00000368687.1	ENSG00000160679.13	CHTOP	0.257502	-0.593124	2
ENST00000368858.9	ENSG00000154473.18	BUB3	-0.186182	-1.23587	2
ENST00000368877.9	ENSG00000123505.18	AMD1	0.00785759	-0.566782	2
ENST00000368918.8	ENSG00000143458.12	GABPB2	0.0684768	1.08093	1
ENST00000368954.9	ENSG00000143418.19	CERS2	0.997505	-0.998239	4
ENST00000369002.9	ENSG00000025796.14	SEC63	0.95562	-0.451097	4
ENST00000369026.3	ENSG00000143384.13	MCL1	0.304157	0.909557	1
ENST00000369151.8	ENSG00000151893.15	CACUL1	0.453505	1.18345	1
ENST00000369301.3	ENSG00000196865.4	NHLRC2	0.822185	0.390459	4
ENST00000369409.9	ENSG00000092621.12	PHGDH	0.225803	-1.88475	2
ENST00000369535.5	ENSG00000213281.5	NRAS	-0.227602	-0.847086	2
ENST00000369681.10	ENSG00000065615.14	CYB5R4	-0.0680256	0.395391	3
ENST00000369724.5	ENSG00000013392.8	RWDD2A	0.157853	1.17969	1
ENST00000369799.10	ENSG00000168710.18	AHCYL1	0.489213	-0.554873	4
ENST00000369847.4	ENSG00000156374.16	PCGF6	0.895325	1.17824	1
ENST00000369851.7	ENSG00000065135.12	GNAI3	0.136187	0.887236	1
ENST00000369980.8	ENSG00000184216.14	IRAK1	0.246088	-0.00539326	3
ENST00000369985.9	ENSG00000196586.16	MYO6	-0.146574	0.906492	1
ENST00000370021.1	ENSG00000134186.12	PRPF38B	0.553652	0.374934	4
ENST00000370033.9	ENSG00000120029.13	ARMH3	0.925194	-0.845941	4
ENST00000370238.8	ENSG00000023909.10	GCLM	0.303649	0.700174	1
ENST00000370267.1	ENSG00000117505.13	DR1	0.133593	-1.01373	2
ENST00000370303.4	ENSG00000143033.18	MTF2	-0.175837	-0.710777	2
ENST00000370321.8	ENSG00000122406.14	RPL5	-0.54835	-1.10712	2
ENST00000370355.3	ENSG00000099194.6	SCD	0.21868	1.22785	1
ENST00000370542.1	ENSG00000143013.13	LMO4	0.520257	-0.127389	4
ENST00000370558.8	ENSG00000097033.14	SH3GLB1	0.437189	-0.951963	2
ENST00000370574.4	ENSG00000117174.11	ZNHIT6	0.946079	-0.00598833	4
ENST00000370768.6	ENSG00000162613.16	FUBP1	0.312334	0.884488	1
ENST00000370854.7	ENSG00000171307.19	ZDHHC16	-0.114635	-0.587628	2
ENST00000370951.5	ENSG00000116754.13	SRSF11	0.0945554	-0.309623	3
ENST00000370990.5	ENSG00000142864.14	SERBP1	0.209273	-1.47353	2
ENST00000371103.8	ENSG00000196233.13	LCOR	0.656055	0.498102	4
ENST00000371142.9	ENSG00000077147.16	TM9SF3	0.718155	-1.40296	4
ENST00000371187.7	ENSG00000162599.17	NFIA	0.490328	-2.12136	2
ENST00000371222.4	ENSG00000177606.7	JUN	0.979973	-1.53601	4
ENST00000371370.8	ENSG00000116212.15	LRRC42	0.146585	-1.05358	2
ENST00000371470.8	ENSG00000162385.11	MAGOH	0.546886	0.610475	1
ENST00000371485.8	ENSG00000138180.16	CEP55	0.505647	0.643435	1
ENST00000371586.6	ENSG00000154222.14	CC2D1B	0.0910399	0.937488	1
ENST00000371646.10	ENSG00000096384.20	HSP90AB1	-0.0770617	-0.124908	3
ENST00000371984.8	ENSG00000085998.14	POMGNT1	0.312434	-1.06724	2
ENST00000372014.5	ENSG00000180992.7	MRPL14	-0.322585	-0.00438554	3
ENST00000372077.8	ENSG00000112715.23	VEGFA	0.467435	-1.17873	2
ENST00000372146.5	ENSG00000125484.12	GTF3C4	0.613359	-0.120845	4
ENST00000372215.5	ENSG00000130717.13	UCK1	0.871023	-0.905582	4
ENST00000372247.6	ENSG00000187147.18	RNF220	0.729363	-0.44577	4
ENST00000372324.5	ENSG00000117411.16	B4GALT2	-0.140763	-1.28923	2
ENST00000372397.6	ENSG00000157514.16	TSC22D3	-0.476046	-1.75181	2
ENST00000372480.1	ENSG00000148335.14	NTMT1	0.296351	-0.65669	2
ENST00000372521.9	ENSG00000177868.12	SVBP	-0.65449	0.146917	3
ENST00000372524.5	ENSG00000165655.17	ZNF503	1.10855	-0.832027	4
ENST00000372648.10	ENSG00000107021.16	TBC1D13	-0.0167965	-0.934461	2
ENST00000372862.7	ENSG00000090621.14	PABPC4	0.257164	1.00383	1
ENST00000373001.4	ENSG00000116954.8	RRAGC	0.741366	-1.19529	4
ENST00000373036.5	ENSG00000188786.10	MTF1	0.509598	0.435429	1
ENST00000373055.6	ENSG00000134690.11	CDCA8	0.382112	0.888938	1
ENST00000373132.3	ENSG00000196182.10	STK40	0.409157	-2.12958	2
ENST00000373151.6	ENSG00000116871.15	MAP7D1	0.452274	-0.0790013	4
ENST00000373166.8	ENSG00000054116.12	TRAPPC3	0.388062	-1.03964	2
ENST00000373210.4	ENSG00000134698.11	AGO4	0.0827925	-2.04439	2
ENST00000373232.8	ENSG00000180817.12	PPA1	0.0752198	-1.37038	2
ENST00000373241.9	ENSG00000079332.15	SAR1A	0.25828	0.062897	3
ENST00000373255.9	ENSG00000099284.14	MACROH2A2	0.285019	-1.11725	2
ENST00000373264.5	ENSG00000136807.14	CDK9	0.402243	-0.192112	4
ENST00000373312.4	ENSG00000136830.12	NIBAN2	0.830033	-0.807054	4
ENST00000373365.5	ENSG00000124767.7	GLO1	0.10815	-1.00747	2
ENST00000373476.5	ENSG00000116497.18	S100PBP	0.855347	-0.00140839	4
ENST00000373510.9	ENSG00000160062.15	ZBTB8A	0.639755	0.868865	1
ENST00000373548.8	ENSG00000116478.12	HDAC1	1.1502	0.630816	4
ENST00000373585.8	ENSG00000107625.13	DDX50	0.561793	-1.71369	2
ENST00000373586.1	ENSG00000084623.11	EIF3I	0.269754	-1.16222	2
ENST00000373606.7	ENSG00000101363.12	MANBAL	0.555489	-0.446899	4
ENST00000373616.9	ENSG00000137409.19	MTCH1	0.0477941	-0.0142048	3
ENST00000373723.9	ENSG00000148187.18	MRRF	0.143297	0.944886	1
ENST00000373731.7	ENSG00000112078.14	KCTD20	-0.485042	0.346154	3
ENST00000373768.4	ENSG00000119421.7	NDUFA8	-0.153668	0.389653	3
ENST00000373795.7	ENSG00000116350.17	SRSF4	0.223274	1.77358	1
ENST00000373812.8	ENSG00000198492.16	YTHDF2	1.00369	0.239578	4
ENST00000373832.5	ENSG00000180198.16	RCC1	0.268484	0.245332	3
ENST00000373840.9	ENSG00000119396.11	RAB14	0.0883684	-0.78814	2
ENST00000373872.8	ENSG00000118707.10	TGIF2	0.672807	0.685445	1
ENST00000373895.7	ENSG00000108064.11	TFAM	0.163062	-1.12736	2
ENST00000373912.8	ENSG00000117748.10	RPA2	0.465584	-1.11545	2
ENST00000373930.4	ENSG00000106780.9	MEGF9	0.211541	-0.116568	3
ENST00000374023.8	ENSG00000196821.10	ILRUN	0.396985	-0.154604	4
ENST00000374104.7	ENSG00000244462.8	RBM12	0.278285	0.124032	3
ENST00000374242.9	ENSG00000148153.14	INIP	-0.204043	0.398047	3
ENST00000374291.5	ENSG00000117632.23	STMN1	-0.015342	0.359571	3
ENST00000374303.7	ENSG00000117640.18	MTFR1L	-0.0340833	-0.346198	3
ENST00000374379.9	ENSG00000169504.15	CLIC4	0.383463	-1.88664	2
ENST00000374399.9	ENSG00000001461.17	NIPAL3	-0.26607	-0.392514	2
ENST00000374541.4	ENSG00000070159.14	PTPN3	-0.415006	1.1162	1
ENST00000374550.8	ENSG00000142676.14	RPL11	0.0161391	-0.869461	2
ENST00000374704.8	ENSG00000108100.18	CCNY	1.05774	-0.191967	4
ENST00000374990.6	ENSG00000106799.13	TGFBR1	-0.724849	-0.0514129	3
ENST00000375095.2	ENSG00000181264.8	TLCD5	-0.711824	0.111241	3
ENST00000375370.10	ENSG00000198176.13	TFDP1	0.0038842	-1.26306	2
ENST00000375379.7	ENSG00000126012.11	KDM5C	-0.16266	-0.757227	2
ENST00000375571.6	ENSG00000101367.9	MAPRE1	0.869994	-0.417366	4
ENST00000375856.5	ENSG00000185950.9	IRS2	1.26074	0.537533	4
ENST00000375905.8	ENSG00000107897.19	ACBD5	0.445939	0.135599	4
ENST00000376016.7	ENSG00000136758.18	YME1L1	0.461166	-0.199772	4
ENST00000376327.6	ENSG00000102007.11	PLP2	-0.197919	-2.60778	2
ENST00000376588.4	ENSG00000135069.14	PSAT1	0.382828	-2.03887	2
ENST00000376649.8	ENSG00000177192.14	PUS1	1.57686	0.0635603	4
ENST00000376745.9	ENSG00000172531.15	PPP1CA	0.395548	-0.303709	4
ENST00000376874.9	ENSG00000188026.13	RILPL1	-0.480823	0.402948	3
ENST00000377038.8	ENSG00000160049.12	DFFA	0.294293	-0.343479	3
ENST00000377223.6	ENSG00000162441.12	LZIC	0.168361	0.497418	3
ENST00000377403.6	ENSG00000049239.12	H6PD	-0.252999	0.833541	3
ENST00000377411.5	ENSG00000180758.12	GPR157	-0.706599	1.56171	3
ENST00000377474.4	ENSG00000178695.6	KCTD12	1.07206	1.01426	1
ENST00000377526.4	ENSG00000115307.17	AUP1	-0.292627	-0.0272554	3
ENST00000377604.8	ENSG00000182872.16	RBM10	0.669257	-0.208581	4
ENST00000377698.4	ENSG00000137124.8	ALDH1B1	-0.535792	0.260714	3
ENST00000377943.9	ENSG00000125870.11	SNRPB2	-0.34068	1.27524	1
ENST00000377953.4	ENSG00000204922.5	UQCC3	-0.751591	0.881427	3
ENST00000378209.7	ENSG00000169598.15	DFFB	0.0413828	0.427079	3
ENST00000378474.3	ENSG00000165175.15	MID1IP1	1.66415	-0.873107	4
ENST00000378551.6	ENSG00000138032.21	PPM1B	0.245646	0.73119	1
ENST00000378586.5	ENSG00000136146.15	MED4	0.523785	-0.180384	4
ENST00000378609.9	ENSG00000078369.18	GNB1	1.79211	-2.07846	4
ENST00000378667.1	ENSG00000164405.11	UQCRQ	-0.658121	-0.670532	2
ENST00000378700.8	ENSG00000172201.12	ID4	-1.37105	-1.45283	2
ENST00000378756.8	ENSG00000197785.14	ATAD3A	0.990986	-0.773466	4
ENST00000378852.7	ENSG00000166181.13	API5	0.0755988	-0.29586	3
ENST00000378887.3	ENSG00000205138.3	SDHAF1	-0.356382	0.0572492	3
ENST00000378959.9	ENSG00000164967.10	RPP25L	-0.201491	2.25996	1
ENST00000379270.4	ENSG00000130066.16	SAT1	-0.773433	-3.09918	2
ENST00000379378.8	ENSG00000205250.9	E2F4	0.677428	-1.23066	4
ENST00000379485.2	ENSG00000165572.8	KBTBD6	0.572532	0.752013	1
ENST00000379661.8	ENSG00000140854.13	KATNB1	-0.0211631	-0.193202	3
ENST00000379834.7	ENSG00000124784.9	RIOK1	1.00705	-0.603027	4
ENST00000380045.7	ENSG00000047634.15	SCML1	-0.146302	-0.974612	2
ENST00000380244.7	ENSG00000089280.18	FUS	0.747246	-0.219264	4
ENST00000380527.3	ENSG00000155876.6	RRAGA	0.104048	-0.183496	3
ENST00000380752.10	ENSG00000139514.13	SLC7A1	0.372822	-0.100595	4
ENST00000380821.7	ENSG00000164975.15	SNAPC3	0.288397	-1.70278	2
ENST00000381246.6	ENSG00000092470.12	WDR76	0.491691	0.965939	1
ENST00000381344.7	ENSG00000067064.11	IDI1	-0.986629	1.04004	3
ENST00000381440.4	ENSG00000205730.6	ITPRIPL2	0.327256	1.62646	1
ENST00000381815.9	ENSG00000159131.17	GART	0.264511	-0.220802	3
ENST00000382191.4	ENSG00000136527.18	TRA2B	0.0111537	-0.482646	2
ENST00000382247.6	ENSG00000163257.11	DCAF16	0.293494	0.551262	1
ENST00000382581.4	ENSG00000179010.14	MRFAP1	-0.0531116	0.737442	1
ENST00000382891.9	ENSG00000109685.18	NSD2	0.56734	-2.09362	2
ENST00000389063.3	ENSG00000172795.16	DCP2	0.220635	1.38994	1
ENST00000389915.4	ENSG00000152102.18	FAM168B	1.01834	-0.954651	4
ENST00000391851.8	ENSG00000126457.21	PRMT1	0.699811	-1.23963	4
ENST00000391971.7	ENSG00000168385.18	SEPTIN2	0.233735	-0.551608	2
ENST00000392038.7	ENSG00000105221.18	AKT2	0.517072	0.485007	1
ENST00000392168.6	ENSG00000120438.12	TCP1	0.213748	-0.282807	3
ENST00000392325.9	ENSG00000141580.16	WDR45B	0.929271	-0.541131	4
ENST00000392334.6	ENSG00000141551.14	CSNK1D	0.586067	-0.998248	4
ENST00000392404.7	ENSG00000179195.16	ZNF664	1.24562	-1.08723	4
ENST00000392446.10	ENSG00000171302.17	CANT1	-0.599663	-0.371577	2
ENST00000392539.4	ENSG00000128714.6	HOXD13	0.818777	0.536898	4
ENST00000392587.6	ENSG00000112290.13	WASF1	0.371547	-0.706219	4
ENST00000392708.9	ENSG00000134910.14	STT3A	0.215382	0.25294	3
ENST00000392715.6	ENSG00000100664.11	EIF5	0.549366	0.199475	4
ENST00000392859.7	ENSG00000095139.14	ARCN1	0.366752	-0.78094	4
ENST00000392912.6	ENSG00000071794.16	HLTF	0.47689	-0.791954	4
ENST00000392952.7	ENSG00000099204.20	ABLIM1	0.0585691	0.0694385	3
ENST00000393038.2	ENSG00000141378.14	PTRH2	-0.443683	-0.929034	2
ENST00000393047.8	ENSG00000150776.18	NKAPD1	-0.175443	-0.746711	2
ENST00000393085.4	ENSG00000105887.11	MTPN	0.826885	-0.899041	4
ENST00000393114.7	ENSG00000122783.16	CYREN	0.215873	-0.0520479	3
ENST00000393370.6	ENSG00000119383.19	PTPA	0.628275	-0.0115008	4
ENST00000393486.5	ENSG00000135272.10	MDFIC	0.476471	-0.412242	4
ENST00000393924.1	ENSG00000172354.10	GNB2	0.0433955	1.46406	1
ENST00000393927.9	ENSG00000133250.14	ZNF414	-0.134984	1.31566	1
ENST00000394440.8	ENSG00000115484.15	CCT4	0.218029	-0.505557	2
ENST00000394673.6	ENSG00000010244.18	ZNF207	0.104079	-0.136537	3
ENST00000394908.9	ENSG00000132589.16	FLOT2	-0.137866	-0.304855	3
ENST00000394967.3	ENSG00000217236.2	SP9	2.20908	-0.707822	4
ENST00000395098.5	ENSG00000122958.15	VPS26A	0.703486	0.776233	1
ENST00000395284.8	ENSG00000170312.16	CDK1	-0.0355187	-1.16304	2
ENST00000395326.8	ENSG00000241258.7	CRCP	0.174883	1.27832	1
ENST00000395443.7	ENSG00000198218.11	QRICH1	0.164421	-0.36848	3
ENST00000395472.2	ENSG00000180008.9	SOCS4	0.399698	-0.105548	4
ENST00000395699.5	ENSG00000146676.10	PURB	0.902007	-0.108867	4
ENST00000395734.7	ENSG00000047849.21	MAP4	0.304684	-0.0498056	3
ENST00000395802.7	ENSG00000124164.16	VAPB	0.211792	-0.642709	2
ENST00000395835.7	ENSG00000198182.13	ZNF607	0.872947	-0.327002	4
ENST00000395863.8	ENSG00000101144.13	BMP7	0.357027	-0.781038	4
ENST00000395881.7	ENSG00000022277.12	RTF2	-0.306119	-0.143116	3
ENST00000396013.5	ENSG00000010270.13	STARD3NL	-0.34843	-0.311903	2
ENST00000396049.5	ENSG00000114978.18	MOB1A	0.0689147	-0.331898	3
ENST00000396064.7	ENSG00000140307.11	GTF2A2	-0.334197	0.774805	3
ENST00000396077.8	ENSG00000185219.17	ZNF445	0.695495	-0.272033	4
ENST00000396210.8	ENSG00000008394.13	MGST1	-2.42889	1.36498	3
ENST00000396425.7	ENSG00000100167.20	SEPTIN3	-0.414111	-0.278796	2
ENST00000396478.4	ENSG00000197429.11	IPP	0.736881	1.13744	1
ENST00000396679.6	ENSG00000123219.13	CENPK	-0.120265	-0.688392	2
ENST00000396680.2	ENSG00000128272.14	ATF4	-0.225816	-0.647071	2
ENST00000396832.6	ENSG00000213923.13	CSNK1E	0.877578	-3.36252	2
ENST00000396842.7	ENSG00000144597.14	EAF1	-0.325276	-0.117444	3
ENST00000396976.6	ENSG00000140265.12	ZSCAN29	0.635414	0.902187	1
ENST00000397122.6	ENSG00000197905.9	TEAD4	0.768378	-0.35635	4
ENST00000397311.4	ENSG00000008083.14	JARID2	0.65852	1.14834	1
ENST00000397354.7	ENSG00000183337.17	BCOR	0.420233	-0.748998	4
ENST00000397500.5	ENSG00000241878.11	PISD	-0.188781	0.519679	3
ENST00000397527.6	ENSG00000126001.16	CEP250	0.468659	-0.710363	4
ENST00000397977.8	ENSG00000104613.12	INTS10	0.374919	-1.66122	2
ENST00000398136.7	ENSG00000152558.15	TMEM123	0.824592	-0.936244	4
ENST00000398637.10	ENSG00000111371.16	SLC38A1	0.334905	-0.795325	4
ENST00000399061.3	ENSG00000172466.16	ZNF24	-0.639868	-1.21714	2
ENST00000399138.5	ENSG00000091542.9	ALKBH5	-0.456021	0.715483	3
ENST00000399433.6	ENSG00000215021.9	PHB2	0.29239	-1.04593	2
ENST00000399451.6	ENSG00000206560.11	ANKRD28	0.189426	-2.10362	2
ENST00000399696.3	ENSG00000186184.18	POLR1D	-0.408152	0.00657302	3
ENST00000400929.6	ENSG00000160087.20	UBE2J2	0.240858	-0.59095	2
ENST00000403363.5	ENSG00000198951.12	NAGA	-0.140786	-0.321744	3
ENST00000403747.6	ENSG00000103275.20	UBE2I	-0.318161	-0.276745	2
ENST00000404022.5	ENSG00000102054.17	RBBP7	0.370206	-0.896446	2
ENST00000404158.5	ENSG00000167491.17	GATAD2A	1.02595	-1.00897	4
ENST00000404933.7	ENSG00000102172.16	SMS	0.302754	-0.124651	3
ENST00000405598.5	ENSG00000183765.22	CHEK2	-0.198733	-0.346837	3
ENST00000406875.8	ENSG00000064393.16	HIPK2	-0.0290915	-2.89914	2
ENST00000406957.5	ENSG00000082898.17	XPO1	0.391887	0.0243356	4
ENST00000407471.7	ENSG00000138867.16	GUCD1	-0.109259	-0.212559	3
ENST00000409115.7	ENSG00000187514.16	PTMA	-0.00560588	1.21052	1
ENST00000409194.5	ENSG00000154518.9	ATP5MC3	-0.290187	-0.292511	2
ENST00000409535.6	ENSG00000164080.13	RAD54L2	0.373863	1.57414	1
ENST00000409682.8	ENSG00000115233.12	PSMD14	-0.102843	-1.08472	2
ENST00000409751.1	ENSG00000138069.18	RAB1A	-0.264458	-0.482435	2
ENST00000410080.7	ENSG00000196504.17	PRPF40A	0.107153	0.10172	3
ENST00000412532.6	ENSG00000105281.12	SLC1A5	0.54448	0.502758	1
ENST00000413040.6	ENSG00000013374.16	NUB1	1.11202	-2.52773	2
ENST00000414274.7	ENSG00000110958.16	PTGES3	0.116282	1.0206	1
ENST00000414441.5	ENSG00000146834.14	MEPCE	1.25135	0.630701	4
ENST00000415949.5	ENSG00000132432.14	SEC61G	-0.61881	-0.528075	2
ENST00000417009.5	ENSG00000127922.9	SEM1	-0.269499	1.46841	1
ENST00000417201.4	ENSG00000119446.14	RBM18	0.0134499	-1.46178	2
ENST00000418871.5	ENSG00000170949.17	ZNF160	0.807263	-0.855633	4
ENST00000420584.3	ENSG00000064995.18	TAF11	-0.48132	1.21486	1
ENST00000421351.4	ENSG00000112378.12	PERP	0.366275	-1.32268	2
ENST00000422090.2	ENSG00000213024.11	NUP62	0.590962	0.422984	4
ENST00000422318.7	ENSG00000168268.11	NT5DC2	0.122146	-0.042006	3
ENST00000422989.5	ENSG00000167378.8	IRGQ	0.446385	1.80889	1
ENST00000423485.6	ENSG00000131747.15	TOP2A	-0.183967	-1.26929	2
ENST00000423516.5	ENSG00000163931.16	TKT	0.195072	-0.513904	2
ENST00000423777.7	ENSG00000169136.11	ATF5	0.0193584	-1.73419	2
ENST00000424279.5	ENSG00000101849.17	TBL1X	-0.0475853	-0.116574	3
ENST00000424712.6	ENSG00000133056.13	PIK3C2B	0.445631	2.33396	1
ENST00000425013.6	ENSG00000011275.18	RNF216	0.738751	0.348306	4
ENST00000425675.7	ENSG00000063241.8	ISOC2	-0.251485	0.936269	1
ENST00000425690.8	ENSG00000073008.15	PVR	0.0793879	-0.111304	3
ENST00000427575.6	ENSG00000129932.10	DOHH	-0.167698	0.506279	3
ENST00000429587.2	ENSG00000130921.8	C12orf65	0.144932	0.814968	1
ENST00000430044.7	ENSG00000178234.13	GALNT11	-0.459914	-0.297658	2
ENST00000432763.7	ENSG00000196235.14	SUPT5H	0.232722	0.0673392	3
ENST00000434377.6	ENSG00000186017.14	ZNF566	-0.0455843	0.584626	3
ENST00000434415.6	ENSG00000204946.10	ZNF783	0.654186	0.447981	4
ENST00000436336.6	ENSG00000160917.15	CPSF4	0.740881	-1.48728	4
ENST00000437161.7	ENSG00000284024.2	HSPA14	0.370148	0.284266	4
ENST00000438552.6	ENSG00000125835.18	SNRPB	0.0773911	-0.0166575	3
ENST00000439220.6	ENSG00000103653.16	CSK	0.281519	0.48413	1
ENST00000439958.7	ENSG00000149532.15	CPSF7	0.703866	-1.27452	4
ENST00000441076.7	ENSG00000123562.17	MORF4L2	-0.0009169	0.203318	3
ENST00000443024.6	ENSG00000196305.17	IARS1	0.229489	-2.49328	2
ENST00000443387.2	ENSG00000167635.11	ZNF146	-0.137444	-0.989254	2
ENST00000444746.7	ENSG00000080345.18	RIF1	0.344637	0.296802	4
ENST00000446801.6	ENSG00000174442.12	ZWILCH	0.654501	-0.247091	4
ENST00000447368.6	ENSG00000153560.12	UBP1	0.415684	-0.912594	2
ENST00000447399.6	ENSG00000133789.15	SWAP70	0.406412	0.272463	4
ENST00000447750.7	ENSG00000203879.12	GDI1	0.610577	-2.98045	2
ENST00000448108.7	ENSG00000166012.17	TAF1D	0.407725	-0.276767	4
ENST00000448552.6	ENSG00000168802.13	CHTF8	-1.02416	-0.70819	2
ENST00000448864.6	ENSG00000182899.17	RPL35A	-1.20843	-0.992751	2
ENST00000449090.6	ENSG00000162869.16	PPP1R21	0.161828	-1.80834	2
ENST00000450253.6	ENSG00000151247.12	EIF4E	-0.130515	0.226768	3
ENST00000450366.7	ENSG00000115365.12	LANCL1	-0.116117	-0.0494665	3
ENST00000450791.7	ENSG00000090615.15	GOLGA3	0.712615	0.831225	1
ENST00000452533.6	ENSG00000087470.18	DNM1L	0.264432	-0.043694	3
ENST00000452918.7	ENSG00000064607.17	SUGP2	-0.557934	0.900789	3
ENST00000454255.6	ENSG00000040633.13	PHF23	0.638337	-0.609634	4
ENST00000454366.2	ENSG00000075218.19	GTSE1	0.440218	0.56819	1
ENST00000456842.1	ENSG00000163866.9	SMIM12	0.265782	-0.364546	3
ENST00000458013.7	ENSG00000143376.14	SNX27	0.259134	0.379077	1
ENST00000460680.6	ENSG00000163930.10	BAP1	0.208751	0.0949084	3
ENST00000462601.5	ENSG00000128563.13	PRKRIP1	1.64884	-0.53672	4
ENST00000467334.1	ENSG00000090263.16	MRPS33	-0.46363	0.227524	3
ENST00000468861.5	ENSG00000114416.18	FXR1	-0.393223	-0.368916	2
ENST00000472642.5	ENSG00000106615.10	RHEB	0.301513	0.0297274	3
ENST00000476977.5	ENSG00000006704.10	GTF2IRD1	0.22568	-1.11287	2
ENST00000478753.5	ENSG00000179918.19	SEPHS2	-0.45126	-0.582915	2
ENST00000480945.6	ENSG00000197312.12	DDI2	0.957868	0.889859	1
ENST00000485386.1	ENSG00000180953.11	ST20	-0.267851	0.442434	3
ENST00000486645.5	ENSG00000103121.9	CMC2	-0.448675	0.433167	3
ENST00000488633.2	ENSG00000144021.3	CIAO1	-0.468599	-0.156305	3
ENST00000489418.6	ENSG00000163950.13	SLBP	-0.0609733	-0.156779	3
ENST00000489724.2	ENSG00000171135.15	JAGN1	-0.646809	-0.357163	2
ENST00000491511.6	ENSG00000144815.16	NXPE3	0.309085	0.421723	1
ENST00000493442.2	ENSG00000123575.9	FAM199X	0.483673	-1.25403	2
ENST00000494857.5	ENSG00000003989.17	SLC7A2	-0.309722	0.369157	3
ENST00000500450.6	ENSG00000169714.16	CNBP	-0.00642401	-1.18882	2
ENST00000502346.2	ENSG00000174695.10	TMEM167A	-0.51651	0.108716	3
ENST00000502553.5	ENSG00000113407.13	TARS1	0.648295	-0.865536	4
ENST00000502732.6	ENSG00000143322.21	ABL2	0.253084	-1.21471	2
ENST00000503368.5	ENSG00000078140.14	UBE2K	0.538771	-0.43881	4
ENST00000504110.2	ENSG00000164096.13	C4orf3	-0.675869	-0.456214	2
ENST00000504154.6	ENSG00000145147.20	SLIT2	-0.354416	-0.735328	2
ENST00000505065.1	ENSG00000158985.13	CDC42SE2	0.312104	0.586384	1
ENST00000506763.5	ENSG00000214367.8	HAUS3	0.923183	-0.472047	4
ENST00000508164.6	ENSG00000048140.18	TSPAN17	0.343325	-0.228996	4
ENST00000511600.5	ENSG00000063978.16	RNF4	-0.321902	-1.09253	2
ENST00000512805.6	ENSG00000204628.12	RACK1	-0.267288	-1.38415	2
ENST00000513738.5	ENSG00000151883.18	PARP8	0.449506	0.144791	4
ENST00000514101.6	ENSG00000120784.16	ZFP30	0.348306	1.13186	1
ENST00000515390.5	ENSG00000150753.12	CCT5	0.121741	0.520369	3
ENST00000515673.7	ENSG00000170153.11	RNF150	0.317003	0.708361	1
ENST00000517385.5	ENSG00000085788.14	DDHD2	-0.193942	-1.12872	2
ENST00000518483.5	ENSG00000174371.17	EXO1	0.582031	-0.442737	4
ENST00000519911.5	ENSG00000113732.9	ATP6V0E1	-0.672991	1.86739	3
ENST00000522362.7	ENSG00000240694.9	PNMA2	0.145198	0.63826	1
ENST00000523908.5	ENSG00000113282.13	CLINT1	0.314402	-1.96842	2
ENST00000526285.1	ENSG00000173020.11	GRK2	-0.327491	-1.40735	2
ENST00000526451.5	ENSG00000175376.9	EIF1AD	0.247394	0.201268	3
ENST00000527204.5	ENSG00000149480.7	MTA2	0.371124	-0.691559	4
ENST00000527424.6	ENSG00000120925.16	RNF170	0.269573	0.0576099	3
ENST00000527958.6	ENSG00000168092.14	PAFAH1B2	0.219364	0.810184	1
ENST00000529546.5	ENSG00000198431.16	TXNRD1	-0.15101	-0.426478	3
ENST00000530167.1	ENSG00000188486.3	H2AX	0.0884708	1.23211	1
ENST00000530349.2	ENSG00000176973.8	FAM89B	0.357412	-0.221602	4
ENST00000531828.5	ENSG00000117859.19	OSBPL9	0.182376	-1.28162	2
ENST00000532317.5	ENSG00000073921.18	PICALM	0.527267	-1.18086	2
ENST00000535011.6	ENSG00000128595.17	CALU	-0.550493	-0.589274	2
ENST00000535170.5	ENSG00000106261.17	ZKSCAN1	1.02954	-0.0424994	4
ENST00000535273.2	ENSG00000065600.12	PACC1	-0.390741	-0.343723	2
ENST00000535589.3	ENSG00000115091.12	ACTR3	0.404047	-0.161221	4
ENST00000536364.5	ENSG00000184887.13	BTBD6	-0.11182	0.277571	3
ENST00000537226.2	ENSG00000214029.5	ZNF891	0.4204	0.604038	1
ENST00000541549.2	ENSG00000107581.13	EIF3A	0.330312	-1.10239	2
ENST00000541959.5	ENSG00000134287.10	ARF3	0.184079	-0.72727	2
ENST00000542569.6	ENSG00000156671.15	SAMD8	0.416995	1.15087	1
ENST00000542650.5	ENSG00000103591.13	AAGAB	0.0824622	-1.3657	2
ENST00000543693.5	ENSG00000147862.17	NFIB	-0.14043	1.13907	1
ENST00000543959.5	ENSG00000111639.8	MRPL51	-0.499496	-0.240436	2
ENST00000544848.2	ENSG00000246705.4	H2AJ	-0.431079	1.02913	1
ENST00000545620.5	ENSG00000113658.18	SMAD5	0.0764156	-0.272463	3
ENST00000547754.6	ENSG00000139354.11	GAS2L3	-0.294718	0.583698	3
ENST00000550487.6	ENSG00000178449.9	COX14	-1.14029	1.15306	3
ENST00000552296.6	ENSG00000197111.15	PCBP2	-0.173339	-3.06389	2
ENST00000552981.5	ENSG00000075415.12	SLC25A3	-0.497714	0.369958	3
ENST00000553192.5	ENSG00000139343.10	SNRPF	-0.901458	1.14704	3
ENST00000554943.5	ENSG00000100796.17	PPP4R3A	0.298887	-0.996854	2
ENST00000555004.2	ENSG00000227051.6	C14orf132	-0.949523	-0.260703	3
ENST00000555055.6	ENSG00000126215.14	XRCC3	0.0375699	-1.796	2
ENST00000556029.5	ENSG00000120802.13	TMPO	0.170793	-0.853204	2
ENST00000556772.5	ENSG00000133961.20	NUMB	0.285758	-1.65633	2
ENST00000560303.1	ENSG00000140350.15	ANP32A	0.490577	-1.23301	2
ENST00000561277.5	ENSG00000140391.15	TSPAN3	-0.0188514	-0.979519	2
ENST00000562803.1	ENSG00000169957.10	ZNF768	0.864956	0.250582	4
ENST00000563498.1	ENSG00000103024.7	NME3	-1.45159	0.415294	3
ENST00000563683.5	ENSG00000103549.21	RNF40	-0.293197	0.133373	3
ENST00000563952.1	ENSG00000183723.12	CMTM4	0.00431858	-0.823789	2
ENST00000566397.5	ENSG00000205937.12	RNPS1	0.249205	0.259149	3
ENST00000567795.3	ENSG00000174943.11	KCTD13	-0.195788	1.10724	1
ENST00000568517.1	ENSG00000178741.12	COX5A	0.162642	1.08316	1
ENST00000570259.1	ENSG00000230989.7	HSBP1	-0.671332	1.80936	3
ENST00000571995.6	ENSG00000141542.11	RAB40B	-0.285227	0.414317	3
ENST00000577035.5	ENSG00000170296.10	GABARAP	-0.739539	0.0397547	3
ENST00000579649.5	ENSG00000130255.13	RPL36	-0.439017	0.0136491	3
ENST00000580018.4	ENSG00000265354.4	TIMM23	0.143901	1.20816	1
ENST00000580301.5	ENSG00000109065.12	NAT9	-0.354059	-0.340534	2
ENST00000581312.6	ENSG00000264522.6	OTUD7B	1.6621	1.18961	1
ENST00000581641.1	ENSG00000128791.12	TWSG1	-0.386436	0.819373	3
ENST00000582693.5	ENSG00000265491.5	RNF115	0.727092	0.51086	4
ENST00000583931.6	ENSG00000143401.15	ANP32E	0.427343	-0.785478	4
ENST00000584773.5	ENSG00000136450.13	SRSF1	0.105677	-0.744015	2
ENST00000585392.2	ENSG00000125743.10	SNRPD2	-0.573344	0.598684	3
ENST00000586243.5	ENSG00000118046.16	STK11	0.571026	-0.100538	4
ENST00000586534.6	ENSG00000179262.10	RAD23A	0.118224	-1.5769	2
ENST00000586602.5	ENSG00000197961.11	ZNF121	0.781873	0.792311	1
ENST00000587079.5	ENSG00000071626.16	DAZAP1	0.975261	2.77416	1
ENST00000587090.5	ENSG00000167642.13	SPINT2	-0.770405	-0.482804	2
ENST00000588161.5	ENSG00000126254.12	RBM42	0.433943	1.08143	1
ENST00000588258.6	ENSG00000131944.10	FAAP24	-0.183591	0.226257	3
ENST00000589599.5	ENSG00000132475.10	H3-3B	-0.141528	-1.06881	2
ENST00000589998.5	ENSG00000129351.17	ILF3	0.832119	-0.451819	4
ENST00000590669.5	ENSG00000105364.14	MRPL4	0.272882	0.192237	3
ENST00000592224.5	ENSG00000160633.13	SAFB	0.543547	0.492752	1
ENST00000593135.6	ENSG00000186185.14	KIF18B	1.77363	0.210347	4
ENST00000595564.5	ENSG00000006712.15	PAF1	0.0539713	-0.11134	3
ENST00000598441.6	ENSG00000104852.15	SNRNP70	1.26767	0.856941	1
ENST00000599806.5	ENSG00000141968.8	VAV1	-0.536936	-2.09265	2
ENST00000601372.6	ENSG00000167785.9	ZNF558	-0.857923	-0.549116	2
ENST00000602300.5	ENSG00000152795.17	HNRNPDL	-0.467905	0.629898	3
ENST00000602318.5	ENSG00000134248.13	LAMTOR5	-0.0955344	-0.230134	3
ENST00000602676.6	ENSG00000104904.12	OAZ1	0.0448203	-1.21699	2
ENST00000607373.6	ENSG00000140299.12	BNIP2	0.120624	0.25798	3
ENST00000607772.6	ENSG00000153721.19	CNKSR3	0.494497	0.755569	1
ENST00000608872.6	ENSG00000119402.17	FBXW2	0.353441	-0.0258536	4
ENST00000608933.6	ENSG00000163644.15	PPM1K	0.310322	0.780929	1
ENST00000611405.5	ENSG00000087087.20	SRRT	0.438302	0.347212	4
ENST00000611717.4	ENSG00000275052.5	PPP4R3B	0.554782	-0.643143	4
ENST00000612661.2	ENSG00000277443.3	MARCKS	0.596056	0.990113	1
ENST00000614145.4	ENSG00000266472.5	MRPS21	-0.554252	1.02429	3
ENST00000614556.5	ENSG00000136485.15	DCAF7	-0.0879375	-0.619938	2
ENST00000615553.1	ENSG00000152242.11	C18orf25	0.565997	0.715671	1
ENST00000615637.3	ENSG00000251493.5	FOXD1	0.377938	0.0750759	4
ENST00000615884.4	ENSG00000276043.5	UHRF1	0.920831	-0.616024	4
ENST00000616501.4	ENSG00000103495.14	MAZ	0.175608	-1.23785	2
ENST00000616793.5	ENSG00000176049.16	JAKMIP2	-1.90333	0.212031	3
ENST00000617074.4	ENSG00000170606.15	HSPA4	0.466818	-1.7458	2
ENST00000617445.4	ENSG00000024862.17	CCDC28A	-0.143058	-0.89732	2
ENST00000617596.4	ENSG00000143740.14	SNAP47	-0.287903	0.424055	3
ENST00000618014.1	ENSG00000145386.10	CCNA2	0.200844	0.0308273	3
ENST00000619305.1	ENSG00000168275.15	COA6	-0.346479	0.64532	3
ENST00000620366.4	ENSG00000122203.15	KIAA1191	-0.00632443	-0.313552	3
ENST00000620599.4	ENSG00000169592.15	INO80E	0.270769	-1.4379	2
ENST00000621650.2	ENSG00000278129.2	ZNF8	0.0689075	0.953723	1
ENST00000621663.4	ENSG00000166295.9	ANAPC16	-0.171363	-0.843593	2
ENST00000621775.2	ENSG00000273820.2	USP27X	0.919753	0.748611	1
ENST00000627388.2	ENSG00000140332.16	TLE3	-0.064015	-0.206007	3
ENST00000629438.2	ENSG00000114956.20	DGUOK	-0.0351073	0.0614793	3
ENST00000630539.1	ENSG00000049656.14	CLPTM1L	-0.288634	0.51076	3
ENST00000638119.1	ENSG00000198954.8	KIFBP	0.519767	0.0658307	4
ENST00000639772.1	ENSG00000091140.14	DLD	0.14576	-1.67848	2
ENST00000643193.1	ENSG00000127990.19	SGCE	0.349286	0.42148	1
ENST00000643721.1	ENSG00000171206.14	TRIM8	0.508119	0.139931	4
ENST00000643777.2	ENSG00000149925.20	ALDOA	-0.857008	2.64212	1
ENST00000644513.1	ENSG00000215301.10	DDX3X	-0.0959275	-0.963943	2
ENST00000645214.2	ENSG00000119537.18	KDSR	-0.394309	-0.637503	2
ENST00000645323.1	ENSG00000196352.15	CD55	-0.427329	-2.48478	2
ENST00000645831.2	ENSG00000054598.9	FOXC1	0.489513	0.0710936	4
ENST00000648231.1	ENSG00000160710.17	ADAR	0.125473	-1.08746	2
ENST00000649813.2	ENSG00000126267.11	COX6B1	-0.551649	1.47501	3
ENST00000649973.1	ENSG00000104738.18	MCM4	-0.0191023	-0.248054	3
ENST00000650070.2	ENSG00000171793.16	CTPS1	0.432625	-0.0303181	4
ENST00000651624.1	ENSG00000124795.17	DEK	0.35007	-0.320456	4
ENST00000652268.1	ENSG00000172007.7	RAB33B	0.917597	0.190522	4
ENST00000652332.1	ENSG00000155660.11	PDIA4	-0.563601	-1.5477	2
ENST00000652337.1	ENSG00000100714.17	MTHFD1	0.677084	-1.45257	4
ENST00000652580.1	ENSG00000196646.12	ZNF136	-0.357203	-0.539088	2
ENST00000653738.1	ENSG00000182150.16	ERCC6L2	0.293757	0.61933	1
ENST00000673315.1	ENSG00000165410.15	CFL2	0.0127324	-0.0557589	3
ENST00000674056.1	ENSG00000198914.5	POU3F3	0.382307	-0.579578	4

## Sheet: CDS
Subsets of mRNAs affected by CDS structure changes
Transcript ID	Gene ID	Gene name	Log2(FC of Abundance)	Log2(FC of reactivity)	Cluster
ENST00000001008.6	ENSG00000004478.8	FKBP4	0.0173184	-0.154778	1
ENST00000005257.7	ENSG00000006451.8	RALA	0.254055	-1.04798	1
ENST00000007390.3	ENSG00000007520.4	TSR3	-0.768883	0.597205	2
ENST00000037243.7	ENSG00000034713.8	GABARAPL2	-0.457522	0.886247	2
ENST00000055077.8	ENSG00000049541.11	RFC2	1.04084	-0.968493	3
ENST00000078429.9	ENSG00000088256.9	GNA11	0.559318	0.985439	1
ENST00000156109.7	ENSG00000068394.11	GPKOW	0.0565368	-0.786808	1
ENST00000160827.8	ENSG00000079616.12	KIF22	0.248218	-0.827038	1
ENST00000166345.8	ENSG00000071539.14	TRIP13	-0.0497248	-0.306559	1
ENST00000171111.10	ENSG00000079999.14	KEAP1	0.316233	-0.48693	1
ENST00000173527.6	ENSG00000066583.12	ISOC1	0.204682	0.028354	1
ENST00000179259.6	ENSG00000078237.7	TIGAR	1.81293	0.387595	1
ENST00000188312.6	ENSG00000075089.9	ACTR6	-0.178699	0.646716	2
ENST00000192788.6	ENSG00000065060.17	UHRF1BP1	0.230972	-0.190477	1
ENST00000196551.8	ENSG00000083845.9	RPS5	-0.383624	-0.491958	1
ENST00000199389.11	ENSG00000086232.13	EIF2AK1	-0.118311	-0.95314	1
ENST00000209875.9	ENSG00000094916.16	CBX5	-0.221093	-1.55253	4
ENST00000215565.3	ENSG00000099795.7	NDUFB7	-0.776033	0.687654	2
ENST00000215574.9	ENSG00000099804.9	CDC34	0.348582	-0.361721	1
ENST00000215730.12	ENSG00000099940.12	SNAP29	0.793743	0.0720378	1
ENST00000215793.13	ENSG00000099995.19	SF3A1	0.214181	-0.555462	1
ENST00000216029.7	ENSG00000100211.10	CBY1	0.751763	-1.58496	3
ENST00000216044.10	ENSG00000100226.16	GTPBP1	0.807296	-0.468033	1
ENST00000216083.6	ENSG00000183741.12	CBX6	0.585934	0.291605	1
ENST00000216121.12	ENSG00000184117.12	NIPSNAP1	-0.624911	-0.597637	1
ENST00000216129.7	ENSG00000100304.13	TTLL12	0.365599	-0.478394	1
ENST00000216181.10	ENSG00000100345.21	MYH9	0.113904	-0.799161	1
ENST00000216225.9	ENSG00000100387.9	RBX1	-0.759521	0.263963	2
ENST00000216252.4	ENSG00000100410.8	PHF5A	-0.221115	-0.144354	1
ENST00000216297.7	ENSG00000092201.10	SUPT16H	0.153111	-1.02906	1
ENST00000216479.8	ENSG00000100591.8	AHSA1	0.884667	-0.442423	1
ENST00000216513.5	ENSG00000100625.9	SIX4	-0.239798	0.781654	2
ENST00000216727.8	ENSG00000100836.10	PABPN1	0.436948	0.534579	1
ENST00000217162.5	ENSG00000101190.13	TCFL5	0.0773871	-0.218126	1
ENST00000217195.12	ENSG00000101220.17	C20orf27	-0.131299	1.40661	2
ENST00000217402.3	ENSG00000101421.4	CHMP4B	1.46628	0.339085	1
ENST00000217456.3	ENSG00000101474.12	APMAP	0.0452713	-0.682644	1
ENST00000218516.3	ENSG00000102393.11	GLA	-0.289093	-1.18496	4
ENST00000219439.9	ENSG00000103160.12	HSDL1	-0.516482	0.59762	2
ENST00000219837.12	ENSG00000103550.14	KNOP1	0.124047	0.969607	2
ENST00000220058.9	ENSG00000103707.10	MTFMT	-0.698593	0.523658	2
ENST00000220597.4	ENSG00000076641.4	PAG1	-0.389496	0.127833	2
ENST00000221130.11	ENSG00000104687.14	GSR	-0.0250926	0.553354	2
ENST00000221138.9	ENSG00000104695.13	PPP2CB	1.27522	-0.729894	3
ENST00000221855.8	ENSG00000105254.12	TBCB	-0.108143	-0.183332	1
ENST00000222307.9	ENSG00000105700.11	KXD1	-0.002013	0.194447	1
ENST00000222330.8	ENSG00000105723.12	GSK3A	0.997713	-0.859634	3
ENST00000222511.10	ENSG00000105793.15	GTPBP10	0.295795	0.36097	1
ENST00000222693.5	ENSG00000105971.15	CAV2	0.183137	-0.0423047	1
ENST00000223369.3	ENSG00000106636.8	YKT6	1.19245	-0.229442	1
ENST00000224237.9	ENSG00000026025.16	VIM	0.295621	-1.8428	4
ENST00000224807.9	ENSG00000107819.13	SFXN3	-0.250559	0.465621	2
ENST00000225174.8	ENSG00000108179.14	PPIF	0.0538233	0.0294856	1
ENST00000225296.8	ENSG00000005100.13	DHX33	0.377825	0.434664	1
ENST00000225603.9	ENSG00000108468.15	CBX1	1.09142	-0.665911	3
ENST00000225698.8	ENSG00000108561.8	C1QBP	-0.653651	0.0880252	2
ENST00000225969.9	ENSG00000108826.16	MRPL27	-1.19356	0.503146	2
ENST00000225972.8	ENSG00000108829.10	LRRC59	1.00661	-0.817602	3
ENST00000226796.7	ENSG00000109534.17	GAR1	0.872938	-0.292036	1
ENST00000227503.13	ENSG00000168066.20	SF1	0.231749	-1.28855	4
ENST00000227525.8	ENSG00000110108.10	TMEM109	-0.104815	-0.154007	1
ENST00000228495.11	ENSG00000110906.13	KCTD10	-0.0772919	0.301173	2
ENST00000228506.8	ENSG00000110917.8	MLEC	0.0444139	-1.07076	1
ENST00000228827.8	ENSG00000111231.9	GPN3	-0.0928173	-0.298645	1
ENST00000228872.9	ENSG00000111276.11	CDKN1B	0.763394	-1.12709	3
ENST00000229329.7	ENSG00000111726.13	CMAS	0.410259	-0.473335	1
ENST00000229340.10	ENSG00000111737.12	RAB35	1.59389	0.321585	1
ENST00000229379.3	ENSG00000111775.3	COX6A1	-0.332038	0.0238378	1
ENST00000229390.8	ENSG00000111786.9	SRSF9	-0.463707	0.613414	2
ENST00000229633.7	ENSG00000111911.7	HINT3	-0.487436	-0.251028	1
ENST00000230431.10	ENSG00000112667.12	DNPH1	-0.20504	0.477987	2
ENST00000230895.10	ENSG00000112977.15	DAP	0.328302	0.107118	1
ENST00000231198.12	ENSG00000113272.14	THG1L	0.0512072	0.652213	2
ENST00000231368.10	ENSG00000113441.16	LNPEP	-0.0839952	0.360075	2
ENST00000231526.8	ENSG00000113597.18	TRAPPC13	-0.300979	-0.83475	1
ENST00000232888.7	ENSG00000114767.7	RRP9	0.358496	0.0155992	1
ENST00000234160.5	ENSG00000115806.13	GORASP2	0.341656	-1.14409	4
ENST00000234310.8	ENSG00000221823.11	PPP3R1	0.457581	0.424707	1
ENST00000234454.6	ENSG00000116096.6	SPR	1.54311	-0.566808	3
ENST00000234590.10	ENSG00000074800.16	ENO1	0.37505	-1.18355	4
ENST00000234626.11	ENSG00000097046.13	CDC7	0.305875	-0.801916	1
ENST00000235329.10	ENSG00000116688.17	MFN2	0.21321	-0.880117	1
ENST00000237380.12	ENSG00000118579.13	MED28	-0.210196	1.49934	2
ENST00000237654.9	ENSG00000118816.10	CCNI	-0.14828	-0.496191	1
ENST00000238081.8	ENSG00000134308.14	YWHAQ	0.0354374	0.547957	2
ENST00000238788.14	ENSG00000119777.20	TMEM214	1.11196	-1.05396	3
ENST00000238823.13	ENSG00000119812.19	FAM98A	0.208159	0.272252	1
ENST00000239165.9	ENSG00000260027.5	HOXB7	-0.677392	0.180013	2
ENST00000239223.4	ENSG00000120129.6	DUSP1	-0.308977	-1.84793	4
ENST00000239906.10	ENSG00000120709.11	FAM53C	0.546187	-0.563123	1
ENST00000240304.5	ENSG00000108848.16	LUC7L3	-0.591939	0.626256	2
ENST00000241600.10	ENSG00000122140.11	MRPS2	-0.199427	-0.402837	1
ENST00000242577.11	ENSG00000088986.11	DYNLL1	-0.855325	1.1424	2
ENST00000242784.5	ENSG00000123144.11	TRIR	0.309205	0.0837259	1
ENST00000243077.8	ENSG00000123384.14	LRP1	-1.9625	-0.124081	2
ENST00000243253.8	ENSG00000058262.10	SEC61A1	-0.235695	-1.71436	4
ENST00000243501.10	ENSG00000123739.11	PLA2G12A	0.093031	-0.534259	1
ENST00000243563.8	ENSG00000077312.9	SNRPA	0.251884	-0.664372	1
ENST00000244007.7	ENSG00000124181.14	PLCG1	1.37988	-0.638689	3
ENST00000244227.8	ENSG00000124380.11	SNRNP27	-0.194377	-0.407013	1
ENST00000244745.4	ENSG00000124766.7	SOX4	-0.346354	0.771256	2
ENST00000245458.10	ENSG00000213741.10	RPS29	-1.07472	0.602707	2
ENST00000245680.7	ENSG00000115084.14	SLC35F5	-0.297324	0.587634	2
ENST00000246151.9	ENSG00000057757.10	PITHD1	1.21147	-0.107111	1
ENST00000246535.4	ENSG00000126249.8	PDCD2L	-0.18551	0.191758	1
ENST00000246784.7	ENSG00000126453.9	BCL2L12	-0.315991	1.03977	2
ENST00000247178.6	ENSG00000126775.9	ATG14	0.208982	0.828626	2
ENST00000247866.9	ENSG00000090266.13	NDUFB2	-0.285183	0.179054	2
ENST00000247970.8	ENSG00000127445.13	PIN1	-0.30507	0.614011	2
ENST00000248451.7	ENSG00000127838.14	PNKD	-0.0848266	0.98908	2
ENST00000248929.14	ENSG00000100359.21	SGSM3	-0.366727	-0.849482	1
ENST00000248958.5	ENSG00000128228.5	SDF2L1	-0.583269	0.0391602	2
ENST00000249289.5	ENSG00000128524.5	ATP6V1F	0.245012	-0.201201	1
ENST00000249806.11	ENSG00000128973.13	CLN6	1.37983	-0.890804	3
ENST00000249822.8	ENSG00000128989.10	ARPP19	0.38576	-0.662503	1
ENST00000252015.3	ENSG00000100991.12	TRPC4AP	0.0232776	-0.888912	1
ENST00000252268.8	ENSG00000133884.10	DPF2	0.331976	-1.03084	1
ENST00000252512.14	ENSG00000130227.17	XPO7	0.846865	-0.727141	3
ENST00000252622.15	ENSG00000130332.15	LSM7	-0.418212	0.628788	2
ENST00000252674.9	ENSG00000130382.9	MLLT1	1.00082	0.810724	1
ENST00000252891.8	ENSG00000105245.9	NUMBL	0.224351	-0.0613904	1
ENST00000253023.8	ENSG00000130725.8	UBE2M	1.096	0.00821792	1
ENST00000253039.9	ENSG00000130741.11	EIF2S3	-0.173965	-0.620819	1
ENST00000253107.12	ENSG00000130810.20	PPAN	0.931081	-0.0967791	1
ENST00000253108.9	ENSG00000130811.12	EIF3G	0.0654695	-0.245908	1
ENST00000253457.8	ENSG00000131148.9	EMC8	-0.19653	0.505392	2
ENST00000253699.7	ENSG00000131381.12	RBSN	0.501409	0.78001	1
ENST00000253788.11	ENSG00000131469.14	RPL27	-0.392104	-0.178276	2
ENST00000254322.3	ENSG00000132002.8	DNAJB1	0.559622	0.220009	1
ENST00000254480.10	ENSG00000173473.11	SMARCC1	0.551599	-0.310703	1
ENST00000254508.7	ENSG00000132182.12	NUP210	0.0305923	-0.761098	1
ENST00000254616.11	ENSG00000132286.12	TIMM10B	0.0197816	0.0835908	1
ENST00000254654.8	ENSG00000132323.9	ILKAP	0.545002	0.0343094	1
ENST00000254950.13	ENSG00000132612.16	VPS4A	-0.385529	0.549589	2
ENST00000255641.13	ENSG00000133275.16	CSNK1G2	0.373046	-0.236009	1
ENST00000255764.4	ENSG00000133398.4	MED10	2.40839	-0.217063	3
ENST00000255977.7	ENSG00000133606.11	MKRN1	0.181447	-0.754086	1
ENST00000256474.2	ENSG00000134086.7	VHL	0.244423	0.666042	2
ENST00000256854.10	ENSG00000134440.12	NARS1	-0.470296	-1.69694	4
ENST00000257075.9	ENSG00000134644.15	PUM1	0.300473	-0.916965	1
ENST00000257181.10	ENSG00000134748.13	PRPF38A	0.0813884	0.468388	2
ENST00000257572.5	ENSG00000135116.9	HRK	0.615803	-0.00727589	1
ENST00000257787.6	ENSG00000135334.9	AKIRIN2	1.39163	-0.882941	3
ENST00000257940.7	ENSG00000135482.7	ZC3H10	0.272125	0.64262	2
ENST00000258091.10	ENSG00000135624.16	CCT7	0.189297	-1.2611	4
ENST00000258418.10	ENSG00000135932.11	CAB39	0.878743	-0.109096	1
ENST00000258424.3	ENSG00000135940.7	COX5B	-0.847731	0.0906874	2
ENST00000258436.10	ENSG00000135953.11	MFSD9	-0.011291	0.00757342	1
ENST00000258457.7	ENSG00000135974.10	C2orf49	0.251815	-0.046907	1
ENST00000258739.9	ENSG00000136240.10	KDELR2	0.0640724	-0.215512	1
ENST00000258960.7	ENSG00000136448.12	NMT1	-0.297466	-1.69117	4
ENST00000259339.7	ENSG00000136816.16	TOR1B	0.467282	-0.1971	1
ENST00000259477.6	ENSG00000136950.13	ARPC5L	0.365264	-0.365343	1
ENST00000259818.8	ENSG00000137285.10	TUBB2B	0.0351921	-0.705247	1
ENST00000260126.9	ENSG00000137571.11	SLCO5A1	0.436579	0.393549	1
ENST00000260443.9	ENSG00000137876.10	RSL24D1	-0.186508	-1.51613	4
ENST00000260746.6	ENSG00000138175.9	ARL3	0.703643	-1.16793	3
ENST00000260810.10	ENSG00000163781.14	TOPBP1	0.0590731	-0.732733	1
ENST00000260952.9	ENSG00000138381.10	ASNSD1	-0.0521979	-0.685749	1
ENST00000261249.7	ENSG00000126814.7	TRMT5	0.0665301	0.389285	2
ENST00000261254.8	ENSG00000118971.8	CCND2	-0.043216	-0.905495	1
ENST00000261263.5	ENSG00000080371.6	RAB21	0.700409	0.626126	1
ENST00000261313.3	ENSG00000089220.5	PEBP1	-0.198361	1.01751	2
ENST00000261318.5	ENSG00000111412.6	C12orf49	0.142872	0.479946	2
ENST00000261366.10	ENSG00000113368.12	LMNB1	0.666022	-0.804989	3
ENST00000261401.7	ENSG00000110880.10	CORO1C	0.0344283	-0.345881	1
ENST00000261443.9	ENSG00000009307.16	CSDE1	-0.144881	-1.33262	4
ENST00000261489.6	ENSG00000102804.15	TSC22D1	-0.0674907	-0.639629	1
ENST00000261497.9	ENSG00000124422.12	USP22	-0.669035	-0.111631	2
ENST00000261520.9	ENSG00000128915.12	ICE2	0.372422	0.000681033	1
ENST00000261531.11	ENSG00000100603.13	SNW1	0.267794	-0.965371	1
ENST00000261590.13	ENSG00000046604.13	DSG2	-0.301762	-0.897457	1
ENST00000261601.8	ENSG00000101557.15	USP14	-0.374156	0.277912	2
ENST00000261647.10	ENSG00000011295.16	TTC19	-0.66725	-0.797988	1
ENST00000261714.11	ENSG00000108578.15	BLMH	-0.829732	-0.0481275	2
ENST00000261721.9	ENSG00000064726.10	BTBD1	0.402689	0.207311	1
ENST00000261758.6	ENSG00000117899.11	MESD	0.171752	-0.0533417	1
ENST00000261811.6	ENSG00000120306.11	CYSTM1	-0.253406	-0.805825	1
ENST00000261822.4	ENSG00000110987.8	BCL7A	-0.223836	-0.549174	1
ENST00000261951.9	ENSG00000113300.13	CNOT6	0.224113	1.01953	2
ENST00000262013.12	ENSG00000008294.21	SPAG9	0.436208	-1.12558	4
ENST00000262027.10	ENSG00000166986.15	MARS1	0.447968	-1.94565	4
ENST00000262077.2	ENSG00000124789.11	NUP153	0.694858	-0.677617	3
ENST00000262213.7	ENSG00000067167.8	TRAM1	0.00462726	-0.826137	1
ENST00000262238.10	ENSG00000100811.14	YY1	0.452141	-1.81022	4
ENST00000262302.14	ENSG00000095906.17	NUBP2	-0.306894	0.201697	2
ENST00000262306.11	ENSG00000103363.14	ELOB	-1.30542	0.23208	2
ENST00000262319.11	ENSG00000100726.15	TELO2	-0.54255	-0.342531	1
ENST00000262348.9	ENSG00000116729.14	WLS	0.203491	-1.05548	1
ENST00000262435.14	ENSG00000108854.16	SMURF2	0.587468	0.117515	1
ENST00000262460.5	ENSG00000101003.10	GINS1	-0.239357	1.47517	2
ENST00000262482.11	ENSG00000108523.16	RNF167	-0.572015	-1.0114	4
ENST00000262584.7	ENSG00000161016.17	RPL8	-0.318907	-1.56528	4
ENST00000262644.9	ENSG00000104331.9	IMPAD1	0.139756	-0.0323319	1
ENST00000262990.9	ENSG00000109445.11	ZNF330	-0.0088577	-0.18217	1
ENST00000263092.11	ENSG00000127804.13	METTL16	-0.258755	0.771083	2
ENST00000263208.5	ENSG00000100084.14	HIRA	0.306519	-0.373009	1
ENST00000263256.7	ENSG00000100418.8	DESI1	0.152034	0.154035	1
ENST00000263280.11	ENSG00000090372.15	STRN4	0.317863	-1.22334	4
ENST00000263384.12	ENSG00000105058.12	FAM32A	-0.189342	0.854268	2
ENST00000263390.7	ENSG00000105085.10	MED26	1.26508	0.46467	1
ENST00000263620.8	ENSG00000116017.11	ARID3A	0.939121	0.62324	1
ENST00000263733.5	ENSG00000116199.12	FAM20B	-0.0420349	0.194101	1
ENST00000264228.9	ENSG00000128039.11	SRD5A3	0.0207542	0.977893	2
ENST00000264639.9	ENSG00000108344.15	PSMD3	0.312863	-0.492438	1
ENST00000264670.11	ENSG00000037474.15	NSUN2	0.835166	-0.290452	1
ENST00000264779.6	ENSG00000062194.16	GPBP1	0.050084	-0.503491	1
ENST00000264993.7	ENSG00000091527.15	CDV3	0.0880107	-0.595267	1
ENST00000265056.12	ENSG00000073111.14	MCM2	0.228088	-0.964186	1
ENST00000265062.8	ENSG00000075785.13	RAB7A	0.448026	-0.291198	1
ENST00000265087.8	ENSG00000113739.10	STC2	1.58256	-3.10266	4
ENST00000265097.8	ENSG00000051596.9	THOC3	0.0575269	-0.135356	1
ENST00000265187.4	ENSG00000125885.13	MCM8	0.127705	0.0230833	1
ENST00000265192.9	ENSG00000120727.13	PAIP2	0.218942	-1.27259	4
ENST00000265260.8	ENSG00000081154.12	PCNP	0.593468	-0.851136	1
ENST00000265293.8	ENSG00000113645.14	WWC1	0.495005	0.0417122	1
ENST00000265340.12	ENSG00000069011.16	PITX1	0.271112	0.985941	2
ENST00000265393.10	ENSG00000106052.13	TAX1BP1	0.202012	-1.74876	4
ENST00000265563.13	ENSG00000114302.16	PRKAR2A	-0.269174	1.11979	2
ENST00000265663.12	ENSG00000165802.22	NSMF	-0.0960568	-0.376937	1
ENST00000265713.8	ENSG00000083168.11	KAT6A	1.5564	0.339216	1
ENST00000265758.6	ENSG00000071462.11	BUD23	-0.00657882	0.121979	1
ENST00000265970.11	ENSG00000011405.13	PIK3C2A	0.224078	0.380666	2
ENST00000266079.5	ENSG00000101161.8	PRPF6	0.199302	-1.22502	4
ENST00000267115.10	ENSG00000139644.13	TMBIM6	-0.390635	-2.39877	4
ENST00000267436.9	ENSG00000087299.12	L2HGDH	0.596463	0.644047	1
ENST00000267622.8	ENSG00000100815.12	TRIP11	0.435379	0.420701	1
ENST00000267750.9	ENSG00000128463.13	EMC4	-0.402137	-0.55262	1
ENST00000269321.12	ENSG00000141522.12	ARHGDIA	0.298681	-0.489597	1
ENST00000269383.8	ENSG00000141569.12	TRIM65	0.215618	0.715609	2
ENST00000269397.9	ENSG00000141582.15	CBX4	0.791585	-1.11483	3
ENST00000269856.5	ENSG00000141965.5	FEM1A	1.50767	1.27006	1
ENST00000270538.8	ENSG00000104980.8	TIMM44	-0.00656395	-0.531631	1
ENST00000270586.8	ENSG00000142507.10	PSMB6	-0.629576	-0.0977484	2
ENST00000270625.7	ENSG00000142534.7	RPS11	-0.0960441	-0.639417	1
ENST00000270708.12	ENSG00000116213.16	WRAP73	-0.184857	-1.23308	4
ENST00000271375.7	ENSG00000213064.10	SFT2D2	0.437898	0.921563	1
ENST00000271638.3	ENSG00000163191.6	S100A11	0.160306	-2.19313	4
ENST00000271843.9	ENSG00000143543.15	JTB	-0.126575	0.118377	1
ENST00000272091.8	ENSG00000143751.10	SDE2	0.0777353	0.179077	1
ENST00000272102.10	ENSG00000143761.16	ARF1	0.0377157	-1.63287	4
ENST00000272139.5	ENSG00000143793.13	C1orf35	0.527565	-0.370116	1
ENST00000272217.7	ENSG00000143862.8	ARL8A	0.892363	-1.42604	3
ENST00000272227.7	ENSG00000143870.12	PDIA6	0.423793	-1.43412	4
ENST00000272298.12	ENSG00000143933.18	CALM2	-0.330475	0.698272	2
ENST00000272542.8	ENSG00000144136.11	SLC20A1	0.0935677	-0.777467	1
ENST00000272645.9	ENSG00000144231.11	POLR2D	0.25625	0.947906	2
ENST00000273047.9	ENSG00000144566.11	RAB5A	1.33113	-0.689128	3
ENST00000273968.5	ENSG00000145337.5	PYURF	-0.326177	-0.635988	1
ENST00000274137.9	ENSG00000145494.11	NDUFS6	0.489133	1.00993	1
ENST00000275072.5	ENSG00000146281.6	PM20D2	-0.178011	1.26514	2
ENST00000275517.8	ENSG00000146670.10	CDCA5	0.0335524	-0.646721	1
ENST00000275603.9	ENSG00000146731.11	CCT6A	0.0839076	-0.0412266	1
ENST00000276079.13	ENSG00000147140.16	NONO	0.427316	-1.18086	4
ENST00000276123.7	ENSG00000147180.16	ZNF711	-0.617205	-1.17205	4
ENST00000276431.9	ENSG00000120889.13	TNFRSF10B	-0.203449	-1.45017	4
ENST00000276569.8	ENSG00000104442.10	ARMC1	0.0374929	0.408967	2
ENST00000277010.9	ENSG00000147955.17	SIGMAR1	-0.233835	-0.795933	1
ENST00000277165.11	ENSG00000048828.17	FAM120A	0.750667	-0.376018	1
ENST00000278100.11	ENSG00000107949.17	BCCIP	0.275854	-0.0347875	1
ENST00000278412.7	ENSG00000149136.9	SSRP1	0.0318392	-0.933913	1
ENST00000278618.9	ENSG00000149313.11	AASDHPPT	-0.0119696	-0.90302	1
ENST00000278671.10	ENSG00000149357.10	LAMTOR1	-0.0884725	0.610955	2
ENST00000278903.11	ENSG00000149547.15	EI24	-0.207606	0.363774	2
ENST00000279068.11	ENSG00000149657.20	LSM14B	1.4524	-0.782088	3
ENST00000279146.8	ENSG00000110711.10	AIP	0.213085	-1.16245	1
ENST00000279387.12	ENSG00000149923.14	PPP4C	0.729011	-0.157905	1
ENST00000280154.12	ENSG00000150593.18	PDCD4	0.40691	-0.351514	1
ENST00000280756.9	ENSG00000151135.10	TMEM263	-0.0500913	-0.00290315	1
ENST00000280987.8	ENSG00000151327.12	FAM177A1	-0.522364	0.381616	2
ENST00000281141.9	ENSG00000151465.14	CDC123	0.181183	-0.719627	1
ENST00000282292.9	ENSG00000152439.13	ZNF773	0.309638	0.839066	2
ENST00000282296.10	ENSG00000204519.11	ZNF551	-0.131904	0.287443	2
ENST00000282388.4	ENSG00000152518.8	ZFP36L2	0.346126	-0.157521	1
ENST00000282570.4	ENSG00000087338.5	GMCL1	0.0662979	0.606198	2
ENST00000282999.7	ENSG00000153037.15	SRP19	-0.0194508	-0.161365	1
ENST00000283131.4	ENSG00000153147.6	SMARCA5	0.0289134	-0.550655	1
ENST00000283179.14	ENSG00000153187.20	HNRNPU	0.318949	-0.556077	1
ENST00000283632.5	ENSG00000153561.13	RMND5A	0.321695	-0.597762	1
ENST00000283646.5	ENSG00000153574.9	RPIA	-0.244389	-0.28882	1
ENST00000284000.9	ENSG00000153879.9	CEBPG	0.336994	-2.01415	4
ENST00000284061.8	ENSG00000153933.10	DGKE	0.602617	0.358058	1
ENST00000284320.6	ENSG00000154174.8	TOMM70	0.359961	-0.787123	1
ENST00000284440.9	ENSG00000154277.13	UCHL1	-0.336248	-0.727807	1
ENST00000284551.11	ENSG00000154370.16	TRIM11	0.435139	-0.0473172	1
ENST00000284971.7	ENSG00000154723.12	ATP5PF	0.465787	0.580414	1
ENST00000284984.8	ENSG00000154734.15	ADAMTS1	-0.396641	-1.05591	4
ENST00000285243.7	ENSG00000154945.7	ANKRD40	0.126455	-0.265694	1
ENST00000285697.9	ENSG00000155330.10	C16orf87	-0.0648361	0.863812	2
ENST00000285908.5	ENSG00000145919.11	BOD1	-0.30289	-0.561027	1
ENST00000286298.5	ENSG00000155850.8	SLC26A2	-0.0016338	0.91355	2
ENST00000286428.7	ENSG00000155959.12	VBP1	-0.0394442	0.581068	2
ENST00000286788.9	ENSG00000156261.13	CCT8	0.22978	-1.11505	1
ENST00000286918.9	ENSG00000156381.9	ANKRD9	0.17674	-0.468208	1
ENST00000287038.8	ENSG00000156482.11	RPL30	-0.376338	0.0885943	2
ENST00000287218.9	ENSG00000156639.12	ZFAND3	1.83495	-1.06662	3
ENST00000287957.5	ENSG00000157259.8	GATAD1	0.139884	1.09283	2
ENST00000290130.4	ENSG00000159055.4	MIS18A	0.0776071	0.211548	1
ENST00000290158.9	ENSG00000108424.10	KPNB1	0.637581	-1.4032	4
ENST00000290330.7	ENSG00000159210.10	SNF8	-0.324515	0.0874038	2
ENST00000290795.7	ENSG00000159592.11	GPBP1L1	0.150038	-1.38434	4
ENST00000291295.14	ENSG00000160014.17	CALM3	0.816722	0.465292	1
ENST00000291386.4	ENSG00000160075.12	SSU72	0.0496432	-0.524396	1
ENST00000291442.3	ENSG00000160113.5	NR2F6	-0.2552	0.0671722	1
ENST00000291565.9	ENSG00000160209.19	PDXK	-0.0547108	-0.293595	1
ENST00000291568.6	ENSG00000160213.7	CSTB	-0.182754	1.2264	2
ENST00000291906.5	ENSG00000160447.7	PKN3	-0.13518	-0.787331	1
ENST00000292211.5	ENSG00000160714.10	UBE2Q1	0.829947	-0.482951	1
ENST00000292363.10	ENSG00000070423.18	RNF126	1.13219	-1.0462	3
ENST00000292433.4	ENSG00000160888.7	IER2	1.39988	0.163597	1
ENST00000292566.4	ENSG00000160993.4	ALKBH4	0.0866435	0.405532	2
ENST00000292733.11	ENSG00000099917.17	MED15	-0.406948	-1.10963	4
ENST00000292778.11	ENSG00000161179.14	YDJC	-0.43329	-0.120151	2
ENST00000293195.10	ENSG00000161513.12	FDXR	-0.396458	-0.539416	1
ENST00000293860.6	ENSG00000161980.6	POLR3K	-0.888661	1.59846	2
ENST00000294244.9	ENSG00000168005.9	SPINDOC	1.61166	-1.31642	3
ENST00000294742.6	ENSG00000162704.16	ARPC5	0.0328139	0.126761	1
ENST00000295317.4	ENSG00000163162.9	RNF149	-0.0192484	-0.154903	1
ENST00000295598.10	ENSG00000163399.16	ATP1A1	0.200091	-1.15391	1
ENST00000295628.4	ENSG00000163428.4	LRRC58	0.169085	1.12949	2
ENST00000295688.8	ENSG00000163468.15	CCT3	0.174147	-1.39458	4
ENST00000295822.7	ENSG00000163577.8	EIF5A2	-0.482066	0.647345	2
ENST00000295959.9	ENSG00000163684.11	RPP14	0.933918	-0.0393485	1
ENST00000296161.9	ENSG00000163840.10	DTX3L	-0.458823	2.06351	2
ENST00000296215.8	ENSG00000163877.11	SNIP1	0.393126	0.788522	1
ENST00000296257.10	ENSG00000163904.13	SENP2	-0.498321	0.288228	2
ENST00000296417.6	ENSG00000164032.12	H2AZ1	-0.613706	0.684275	2
ENST00000296464.9	ENSG00000164070.12	HSPA4L	0.177501	0.58221	2
ENST00000296490.8	ENSG00000164091.12	WDR82	1.48695	0.201279	1
ENST00000296509.11	ENSG00000164109.14	MAD2L1	0.0265471	-1.44987	4
ENST00000296511.10	ENSG00000164111.15	ANXA5	0.320928	-1.38688	4
ENST00000296543.10	ENSG00000164134.13	NAA15	0.40852	-0.616004	1
ENST00000296597.10	ENSG00000164182.11	NDUFAF2	-0.266846	0.137151	1
ENST00000296721.9	ENSG00000157510.14	AFAP1L1	0.140374	0.321254	1
ENST00000297071.9	ENSG00000164548.11	TRA2A	1.63211	0.351192	1
ENST00000297151.9	ENSG00000164609.10	SLU7	0.414519	-0.591653	1
ENST00000297185.9	ENSG00000113013.15	HSPA9	0.257792	-2.5946	4
ENST00000297338.7	ENSG00000164754.15	RAD21	-0.32089	-0.54018	1
ENST00000297533.9	ENSG00000164897.14	TMUB1	-0.0435386	-1.01201	1
ENST00000297534.7	ENSG00000164898.13	FMC1	-0.803392	1.86239	2
ENST00000297540.5	ENSG00000164902.14	PHAX	0.311037	1.00286	2
ENST00000297632.7	ENSG00000164983.7	TMEM65	0.42107	0.563582	1
ENST00000298090.10	ENSG00000156504.16	FAM122B	0.0567901	1.11616	2
ENST00000298130.5	ENSG00000165389.7	SPTSSA	0.123948	1.08051	2
ENST00000298316.7	ENSG00000165527.7	ARF6	0.53644	-1.84176	4
ENST00000298585.3	ENSG00000165724.6	ZMYND19	0.224874	-0.663794	1
ENST00000298966.7	ENSG00000166002.7	SMCO4	0.274877	0.115373	1
ENST00000299705.10	ENSG00000166557.13	TMED3	0.135276	-0.980432	1
ENST00000299767.10	ENSG00000166598.15	HSP90B1	0.806023	-2.03816	4
ENST00000300107.7	ENSG00000166855.9	CLPX	1.21544	0.0983283	1
ENST00000300141.11	ENSG00000074603.19	DPP8	0.24895	0.638502	2
ENST00000300289.10	ENSG00000167004.13	PDIA3	-0.323196	-1.79768	4
ENST00000300403.11	ENSG00000088325.16	TPX2	0.794559	-0.571931	3
ENST00000300738.10	ENSG00000167325.15	RRM1	0.652546	-1.27371	3
ENST00000300811.8	ENSG00000131116.12	ZNF428	0.136554	0.910625	2
ENST00000300952.6	ENSG00000167470.12	MIDN	1.52113	-0.562187	3
ENST00000301019.9	ENSG00000167513.9	CDT1	0.187853	-0.496271	1
ENST00000301264.7	ENSG00000167657.14	DAPK3	1.30991	0.0930938	1
ENST00000301280.10	ENSG00000167670.16	CHAF1A	0.866631	-1.05075	3
ENST00000301328.9	ENSG00000167699.13	GLOD4	-0.962094	-1.05493	4
ENST00000301364.10	ENSG00000167721.11	TSR1	-0.317449	-0.202333	1
ENST00000301587.9	ENSG00000167863.12	ATP5PD	-0.521158	-0.115665	2
ENST00000301738.9	ENSG00000167977.9	KCTD5	-0.0792266	-0.0720367	1
ENST00000301740.13	ENSG00000167978.17	SRRM2	-0.14123	-0.62378	1
ENST00000301905.9	ENSG00000168078.10	PBK	-0.314525	-1.10811	4
ENST00000301935.9	ENSG00000162191.13	UBXN1	-0.222078	-0.685922	1
ENST00000302165.5	ENSG00000170604.5	IRF2BP1	0.672741	-0.364822	1
ENST00000302182.8	ENSG00000170315.14	UBB	-0.281072	-0.371579	1
ENST00000302418.5	ENSG00000170759.11	KIF5B	0.283633	-0.559597	1
ENST00000302506.8	ENSG00000164045.12	CDC25A	1.54834	-0.900815	3
ENST00000302516.10	ENSG00000189091.13	SF3B3	-0.0523633	-0.69705	1
ENST00000302550.16	ENSG00000121644.19	DESI2	0.0552428	-0.651137	1
ENST00000302746.11	ENSG00000168291.13	PDHB	-0.616812	0.34117	2
ENST00000302763.12	ENSG00000044115.21	CTNNA1	0.186755	-1.37622	4
ENST00000303151.5	ENSG00000172336.5	POP7	-0.146903	1.17828	2
ENST00000303383.8	ENSG00000171241.9	SHCBP1	-0.384959	0.890667	2
ENST00000303575.9	ENSG00000170348.9	TMED10	-0.270528	-1.56982	4
ENST00000303887.10	ENSG00000166508.18	MCM7	0.0175963	-1.60943	4
ENST00000303961.9	ENSG00000269858.6	EGLN2	0.478261	-0.164088	1
ENST00000304004.7	ENSG00000171453.20	POLR1C	-0.156099	0.306735	2
ENST00000304191.4	ENSG00000169612.4	RAMAC	-0.423266	-0.0970386	2
ENST00000304567.10	ENSG00000171848.15	RRM2	-0.046358	1.52624	2
ENST00000304786.11	ENSG00000143742.13	SRP9	-0.194285	1.02847	2
ENST00000304863.6	ENSG00000169021.6	UQCRFS1	-0.200509	0.806759	2
ENST00000304952.10	ENSG00000188290.10	HES4	-0.562356	-0.181036	2
ENST00000305218.8	ENSG00000168439.16	STIP1	0.419603	-0.857066	1
ENST00000305264.8	ENSG00000171720.10	HDAC3	1.17857	-0.205314	1
ENST00000305533.10	ENSG00000247596.9	TWF2	-0.805366	-0.532939	1
ENST00000305885.3	ENSG00000168496.4	FEN1	-0.254223	-0.277952	1
ENST00000306077.4	ENSG00000170876.7	TMEM43	-0.401365	-0.844277	1
ENST00000306085.11	ENSG00000169871.13	TRIM56	1.17082	1.3298	1
ENST00000306433.9	ENSG00000168495.13	POLR3D	-0.304987	-0.354519	1
ENST00000306434.8	ENSG00000168906.13	MAT2A	-0.260234	0.292338	2
ENST00000306704.10	ENSG00000169689.15	CENPX	-1.08705	0.209215	2
ENST00000306749.4	ENSG00000169710.9	FASN	-0.197824	-0.194196	1
ENST00000306773.5	ENSG00000171246.6	NPTX1	0.247965	0.279166	1
ENST00000306897.9	ENSG00000169750.9	RAC3	0.41793	-0.323413	1
ENST00000307106.3	ENSG00000168273.8	SMIM4	-1.15848	0.30955	2
ENST00000307126.10	ENSG00000172432.19	GTPBP2	0.597449	-1.64104	4
ENST00000307365.4	ENSG00000168209.5	DDIT4	0.311246	-2.67332	4
ENST00000307602.9	ENSG00000168172.9	HOOK3	0.529216	1.01937	1
ENST00000307650.9	ENSG00000172366.20	MCRIP2	-0.809754	-0.0420364	2
ENST00000307790.8	ENSG00000100325.15	ASCC2	0.39872	-0.820339	1
ENST00000307885.4	ENSG00000174233.11	ADCY6	0.0740118	0.186754	1
ENST00000308025.8	ENSG00000174243.10	DDX23	-0.444227	0.0584154	2
ENST00000308361.10	ENSG00000174953.14	DHX36	2.64378	-0.562561	3
ENST00000308580.12	ENSG00000138594.14	TMOD3	0.936322	1.64143	1
ENST00000308774.6	ENSG00000173113.6	TRMT112	-0.296029	-0.278596	1
ENST00000308987.6	ENSG00000173207.13	CKS1B	-0.233672	0.103726	1
ENST00000309083.7	ENSG00000159335.16	PTMS	-0.0301604	-0.69106	1
ENST00000309311.7	ENSG00000167658.16	EEF2	0.288634	-1.70036	4
ENST00000309318.8	ENSG00000173457.11	PPP1R14B	0.0150488	0.508185	2
ENST00000309352.3	ENSG00000204316.12	MRPL38	-0.300953	-0.0644318	1
ENST00000309424.7	ENSG00000117877.10	CD3EAP	0.356794	0.0653361	1
ENST00000309428.10	ENSG00000141699.11	RETREG3	0.0551321	1.16931	2
ENST00000309451.7	ENSG00000173272.16	MZT2A	-0.632218	-0.343634	1
ENST00000309534.10	ENSG00000163320.11	CGGBP1	0.111666	-1.21719	4
ENST00000309733.6	ENSG00000174749.6	FAM241A	0.221231	0.765124	2
ENST00000309822.7	ENSG00000147679.12	UTP23	0.184431	0.0167784	1
ENST00000309859.8	ENSG00000103365.15	GGA2	-0.166748	0.470044	2
ENST00000310118.9	ENSG00000175166.17	PSMD2	0.474924	-1.17786	4
ENST00000310144.11	ENSG00000087191.13	PSMC5	0.0245335	-0.386693	1
ENST00000310513.10	ENSG00000149187.18	CELF1	0.908982	0.1364	1
ENST00000310571.7	ENSG00000175575.12	PAAF1	0.659921	1.16079	1
ENST00000310786.10	ENSG00000135535.17	CD164	-0.568334	-1.03037	4
ENST00000310823.8	ENSG00000151694.14	ADAM17	0.255672	0.165254	1
ENST00000310864.11	ENSG00000173226.17	IQCB1	0.193413	-1.12223	1
ENST00000311127.9	ENSG00000173706.14	HEG1	-0.146983	-0.160028	1
ENST00000311177.7	ENSG00000170689.10	HOXB9	0.377551	-0.243265	1
ENST00000311181.5	ENSG00000174684.7	B4GAT1	-0.307196	0.104523	2
ENST00000311351.9	ENSG00000175324.10	LSM1	-0.196413	0.166028	1
ENST00000311380.8	ENSG00000165322.18	ARHGAP12	0.394352	0.627103	1
ENST00000311481.11	ENSG00000174903.16	RAB1B	0.0201058	-0.503212	1
ENST00000311630.7	ENSG00000174013.8	FBXO45	0.142394	0.65365	2
ENST00000311669.12	ENSG00000159322.17	ADPGK	-0.118489	-1.15865	4
ENST00000311672.10	ENSG00000173660.12	UQCRH	-0.340252	0.31034	2
ENST00000311765.4	ENSG00000172840.7	PDP2	-0.305274	0.965905	2
ENST00000311936.8	ENSG00000133703.12	KRAS	0.203362	0.259537	1
ENST00000312475.5	ENSG00000259494.2	MRPL46	0.617052	-0.0715018	1
ENST00000312499.6	ENSG00000175643.10	RMI2	0.33975	-0.281999	1
ENST00000312579.4	ENSG00000175602.4	CCDC85B	-0.413557	1.69235	2
ENST00000312828.4	ENSG00000176641.11	RNF152	-0.49596	0.994017	2
ENST00000312838.9	ENSG00000158717.11	RNF166	0.381751	-0.459474	1
ENST00000312962.12	ENSG00000129347.21	KRI1	0.570439	0.695132	1
ENST00000313146.10	ENSG00000143319.16	ISG20L2	0.216459	0.408805	2
ENST00000313368.8	ENSG00000178913.8	TAF7	-0.408875	-1.34495	4
ENST00000313733.8	ENSG00000130703.16	OSBPL2	0.624647	0.0654627	1
ENST00000314355.7	ENSG00000123975.5	CKS2	-0.253083	0.766863	2
ENST00000314392.12	ENSG00000136908.17	DPM2	-0.399442	-0.199209	2
ENST00000314423.12	ENSG00000141076.18	UTP4	1.06666	-1.06205	3
ENST00000314606.9	ENSG00000179115.11	FARSA	0.279783	-0.281232	1
ENST00000314940.7	ENSG00000177733.7	HNRNPA0	1.29865	-1.27728	3
ENST00000315127.9	ENSG00000179151.13	EDC3	0.254787	-0.815177	1
ENST00000315286.13	ENSG00000180329.14	CCDC43	0.132552	-0.346497	1
ENST00000315579.10	ENSG00000010292.13	NCAPD2	-0.0890622	-0.420957	1
ENST00000315717.10	ENSG00000163466.16	ARPC2	0.439153	-0.282213	1
ENST00000315985.7	ENSG00000221914.11	PPP2R2A	0.559511	-1.16174	4
ENST00000316052.6	ENSG00000178896.9	EXOSC4	-0.183882	0.227725	1
ENST00000316423.11	ENSG00000109814.12	UGDH	0.80717	0.599903	1
ENST00000316448.9	ENSG00000179218.13	CALR	-0.485982	-0.46314	1
ENST00000316594.6	ENSG00000126945.9	HNRNPH2	0.236141	-0.160378	1
ENST00000316660.6	ENSG00000141682.11	PMAIP1	-0.943606	-2.96897	4
ENST00000316804.10	ENSG00000177885.15	GRB2	0.163728	-0.464911	1
ENST00000316836.5	ENSG00000176903.5	PNMA1	-0.0472147	-0.610651	1
ENST00000316939.3	ENSG00000179271.3	GADD45GIP1	-0.220935	0.487963	2
ENST00000317089.10	ENSG00000069345.12	DNAJA2	0.0309225	0.507493	2
ENST00000317096.8	ENSG00000175193.13	PARL	-0.487985	-0.340476	1
ENST00000317610.11	ENSG00000115310.18	RTN4	0.485003	-0.709724	1
ENST00000317697.8	ENSG00000177981.11	ASB8	-0.0344574	0.617392	2
ENST00000317811.6	ENSG00000179431.7	FJX1	-0.0641319	-0.471435	1
ENST00000317897.5	ENSG00000177383.5	MAGEF1	-0.00763969	0.0342209	1
ENST00000318158.11	ENSG00000137106.18	GRHPR	-0.108521	-1.26632	4
ENST00000318978.6	ENSG00000178531.6	CTXN1	0.730782	-0.0621718	1
ENST00000319121.4	ENSG00000178502.6	KLHL11	-0.104618	1.18249	2
ENST00000319285.5	ENSG00000179958.9	DCTPP1	0.354929	1.35244	1
ENST00000319420.3	ENSG00000180730.4	SHISA2	0.768863	0.153042	1
ENST00000319725.10	ENSG00000107164.16	FUBP3	0.481983	-1.00151	4
ENST00000319863.13	ENSG00000177225.17	GATD1	-0.297353	1.05591	2
ENST00000320330.8	ENSG00000280789.2	PAGR1	-0.286064	-0.0860058	1
ENST00000320676.11	ENSG00000147274.14	RBMX	0.249494	-0.908255	1
ENST00000320805.8	ENSG00000176953.12	NFATC2IP	0.37212	0.664272	1
ENST00000321256.10	ENSG00000114503.11	NCBP2	-0.408622	0.288202	2
ENST00000321265.10	ENSG00000090273.14	NUDC	0.371437	0.523731	1
ENST00000321301.7	ENSG00000175768.13	TOMM5	-0.929701	0.246083	2
ENST00000321442.10	ENSG00000164466.13	SFXN1	-0.221565	1.43804	2
ENST00000321545.5	ENSG00000178229.8	ZNF543	0.415272	0.667957	1
ENST00000321556.5	ENSG00000158828.8	PINK1	-0.133715	-1.68639	4
ENST00000321751.9	ENSG00000175756.13	AURKAIP1	0.107311	0.166147	1
ENST00000321757.11	ENSG00000038274.17	MAT2B	0.640998	0.144884	1
ENST00000322090.8	ENSG00000146729.10	NIPSNAP2	-0.295286	-0.755866	1
ENST00000322166.9	ENSG00000111641.11	NOP2	0.0456681	-1.0418	1
ENST00000322310.10	ENSG00000176101.12	SSNA1	0.308143	0.376369	1
ENST00000323146.8	ENSG00000176087.15	SLC35A4	-0.00577611	-0.490556	1
ENST00000323851.12	ENSG00000104419.15	NDRG1	0.192021	-0.10891	1
ENST00000323959.9	ENSG00000176102.13	CSTF3	-0.458879	-0.512868	1
ENST00000324048.9	ENSG00000143373.18	ZNF687	0.238435	0.089631	1
ENST00000324198.11	ENSG00000100077.15	GRK3	0.293242	0.226966	1
ENST00000324679.5	ENSG00000151748.15	SAV1	0.226375	-0.369348	1
ENST00000325207.9	ENSG00000177963.14	RIC8A	-0.146302	-0.867981	1
ENST00000325327.4	ENSG00000176619.13	LMNB2	0.45308	-0.260719	1
ENST00000325418.5	ENSG00000177602.5	HASPIN	-0.573822	-0.14306	2
ENST00000326232.14	ENSG00000157800.18	SLC37A3	0.157042	-0.543815	1
ENST00000326427.11	ENSG00000135916.16	ITM2C	0.265982	-1.595	4
ENST00000326495.10	ENSG00000084112.15	SSH1	0.24893	0.720861	2
ENST00000326656.12	ENSG00000110536.14	PTPMT1	-0.243263	-0.0251178	1
ENST00000327141.8	ENSG00000104964.14	TLE5	0.816428	-0.982716	3
ENST00000327300.12	ENSG00000121774.18	KHDRBS1	0.498516	-1.29941	4
ENST00000327490.8	ENSG00000185262.9	UBALD2	1.53212	-0.501409	3
ENST00000327761.7	ENSG00000068028.17	RASSF1	2.23859	-0.922388	3
ENST00000328142.3	ENSG00000138138.13	ATAD1	0.0381096	-1.61408	4
ENST00000328649.11	ENSG00000185043.12	CIB1	0.202272	0.209853	1
ENST00000328703.12	ENSG00000143575.15	HAX1	-0.336995	-1.11658	4
ENST00000328914.5	ENSG00000164916.11	FOXK1	0.560623	0.746305	1
ENST00000329082.11	ENSG00000182175.14	RGMA	-0.0492515	1.00154	2
ENST00000329198.5	ENSG00000183072.10	NKX2-5	1.06213	-0.0585997	1
ENST00000329214.13	ENSG00000185298.13	CCDC137	0.531242	0.406609	1
ENST00000329276.10	ENSG00000101361.17	NOP56	-0.14901	-1.00595	4
ENST00000329281.6	ENSG00000117475.14	BLZF1	1.48064	-0.130915	3
ENST00000329421.8	ENSG00000175130.7	MARCKSL1	0.13141	0.831832	2
ENST00000329524.8	ENSG00000072736.19	NFATC3	0.296482	0.893723	2
ENST00000329627.11	ENSG00000215193.12	PEX26	0.737938	0.947736	1
ENST00000329967.11	ENSG00000184990.13	SIVA1	-1.14854	-0.221635	2
ENST00000329970.8	ENSG00000155115.7	GTF3C6	-0.263269	0.375466	2
ENST00000330263.5	ENSG00000053372.5	MRTO4	0.0949601	0.222019	1
ENST00000330317.6	ENSG00000160193.12	WDR4	1.28999	-0.156685	1
ENST00000330752.12	ENSG00000135486.17	HNRNPA1	-0.160708	-0.514394	1
ENST00000330899.5	ENSG00000086061.16	DNAJA1	0.0989014	0.267609	1
ENST00000330938.8	ENSG00000183255.12	PTTG1IP	-0.82404	-0.631546	1
ENST00000330964.10	ENSG00000185088.14	RPS27L	-1.07226	1.8301	2
ENST00000331457.9	ENSG00000185721.13	DRG1	0.178517	-0.869289	1
ENST00000331483.9	ENSG00000185624.15	P4HB	-0.320859	-1.39616	4
ENST00000331569.6	ENSG00000183779.7	ZNF703	0.0274308	-1.0598	1
ENST00000331738.12	ENSG00000111011.18	RSRC2	0.258713	-0.322343	1
ENST00000331768.10	ENSG00000183576.13	SETD3	-0.124779	-0.803615	1
ENST00000331821.7	ENSG00000099901.17	RANBP1	1.09704	-0.0182092	1
ENST00000331825.11	ENSG00000087086.15	FTL	-0.340372	-1.06256	4
ENST00000332598.7	ENSG00000184840.12	TMED9	-0.490097	-0.278664	1
ENST00000332687.11	ENSG00000131263.13	RLIM	0.442205	0.815761	1
ENST00000332810.4	ENSG00000181026.15	AEN	0.708141	-1.84206	4
ENST00000333119.7	ENSG00000126756.12	UXT	-1.00557	0.400338	2
ENST00000333219.8	ENSG00000153487.12	ING1	0.580735	0.477205	1
ENST00000333503.8	ENSG00000184207.9	PGP	-0.725532	1.47665	2
ENST00000333676.8	ENSG00000262814.8	MRPL12	-0.309009	0.350935	2
ENST00000333924.6	ENSG00000186666.6	BCDIN3D	-0.320762	0.647847	2
ENST00000334181.5	ENSG00000186230.7	ZNF749	0.256053	0.515626	1
ENST00000334256.9	ENSG00000186432.9	KPNA4	0.846001	0.424659	1
ENST00000334464.7	ENSG00000165650.12	PDZD8	0.248973	0.500267	1
ENST00000334678.8	ENSG00000187051.9	RPS19BP1	-0.737759	0.105685	2
ENST00000334744.8	ENSG00000186314.11	PRELID2	0.510365	0.691437	1
ENST00000334982.9	ENSG00000173418.12	NAA20	0.680689	0.668673	1
ENST00000335007.10	ENSG00000186298.12	PPP1CC	1.56343	0.335318	1
ENST00000335181.10	ENSG00000067225.18	PKM	-0.0279151	-0.452377	1
ENST00000335272.10	ENSG00000180957.18	PITPNB	0.252986	-0.653073	1
ENST00000336023.9	ENSG00000123416.15	TUBA1B	-0.646189	-1.29927	4
ENST00000336156.9	ENSG00000100364.18	KIAA0930	-0.198377	-0.160224	1
ENST00000336278.8	ENSG00000168807.16	SNTB2	-0.331593	0.73742	2
ENST00000336314.9	ENSG00000155506.17	LARP1	0.751492	-0.966189	3
ENST00000336418.9	ENSG00000157823.17	AP3S2	0.259678	-0.388435	1
ENST00000336564.5	ENSG00000124444.16	ZNF576	-0.237578	0.405084	2
ENST00000336767.6	ENSG00000113460.13	BRIX1	-0.157685	-0.042091	1
ENST00000336812.5	ENSG00000109606.13	DHX15	0.907174	-1.23891	3
ENST00000336854.8	ENSG00000123395.14	ATG101	0.0935277	-0.358194	1
ENST00000337190.7	ENSG00000123933.17	MXD4	0.308682	-1.44314	4
ENST00000337273.9	ENSG00000083312.17	TNPO1	0.956782	-0.607742	3
ENST00000337288.9	ENSG00000084090.13	STARD7	-0.254199	-0.0977095	1
ENST00000337530.10	ENSG00000165185.14	KIAA1958	1.27734	0.472111	1
ENST00000337714.8	ENSG00000121057.13	AKAP1	-0.453617	-0.585401	1
ENST00000337970.7	ENSG00000169813.16	HNRNPF	0.283889	-0.705304	1
ENST00000338110.10	ENSG00000285043.1	AC093512.2	0.200936	1.63059	2
ENST00000338366.6	ENSG00000197780.10	TAF13	0.195772	-0.555622	1
ENST00000338625.9	ENSG00000102743.15	SLC25A15	-0.163423	0.564056	2
ENST00000338631.10	ENSG00000100813.14	ACIN1	2.14613	-0.402245	3
ENST00000338825.5	ENSG00000187840.5	EIF4EBP1	0.152178	-2.45208	4
ENST00000339020.8	ENSG00000188725.8	SMIM15	0.115498	-0.0639212	1
ENST00000339235.4	ENSG00000171823.7	FBXL14	0.100194	-0.662586	1
ENST00000339399.5	ENSG00000136938.9	ANP32B	0.200019	-0.528983	1
ENST00000339411.5	ENSG00000065029.15	ZNF76	0.702411	-1.48999	3
ENST00000339526.8	ENSG00000135821.18	GLUL	-0.76247	-0.603565	1
ENST00000339556.8	ENSG00000189171.14	S100A13	-0.0193062	0.310702	2
ENST00000339697.5	ENSG00000111897.7	SERINC1	-0.122702	-1.04641	4
ENST00000339950.5	ENSG00000162607.13	USP1	0.378196	-1.13122	4
ENST00000340368.9	ENSG00000186480.13	INSIG1	-1.15298	1.04331	2
ENST00000340384.5	ENSG00000188229.6	TUBB4B	0.121832	-0.254342	1
ENST00000340413.7	ENSG00000120253.14	NUP43	-0.233351	1.58159	2
ENST00000340450.7	ENSG00000131236.17	CAP1	0.278569	-0.791074	1
ENST00000340630.9	ENSG00000100360.15	IFT27	-0.37923	-1.18601	4
ENST00000340648.6	ENSG00000160208.13	RRP1B	0.130373	-0.0407739	1
ENST00000340828.7	ENSG00000113328.19	CCNG1	-0.335517	-0.691947	1
ENST00000340857.3	ENSG00000189060.5	H1-0	-1.07599	-1.73593	4
ENST00000341162.8	ENSG00000119616.11	FCF1	0.224482	1.37191	2
ENST00000341333.9	ENSG00000164081.12	TEX264	-0.373371	-0.575866	1
ENST00000341446.9	ENSG00000184992.13	BRI3BP	-0.419957	-0.325736	1
ENST00000341460.6	ENSG00000097096.9	SYDE2	0.1594	0.580869	2
ENST00000341491.9	ENSG00000162772.17	ATF3	1.2212	-3.255	4
ENST00000341754.8	ENSG00000113456.19	RAD1	0.121412	0.133116	1
ENST00000341893.8	ENSG00000182504.11	CEP97	-0.278486	1.02094	2
ENST00000341942.9	ENSG00000188186.10	LAMTOR4	-1.10811	0.733646	2
ENST00000342320.8	ENSG00000168214.20	RBPJ	-0.146679	-0.79776	1
ENST00000343053.5	ENSG00000188986.7	NELFB	1.07801	-0.879554	3
ENST00000343075.7	ENSG00000189046.11	ALKBH2	0.451575	0.481618	1
ENST00000343380.6	ENSG00000101412.13	E2F1	0.161728	-0.196612	1
ENST00000343483.7	ENSG00000078399.19	HOXA9	1.40007	0.55978	1
ENST00000343666.6	ENSG00000187713.7	TMEM203	-0.104875	0.287827	2
ENST00000343788.10	ENSG00000165416.14	SUGT1	0.292817	-0.367944	1
ENST00000343815.10	ENSG00000143569.19	UBAP2L	0.321732	-0.761318	1
ENST00000343818.11	ENSG00000143811.19	PYCR2	0.234772	-0.873545	1
ENST00000343882.10	ENSG00000118689.15	FOXO3	1.61333	-0.155419	3
ENST00000344529.5	ENSG00000135845.10	PIGC	-0.389768	-0.357615	1
ENST00000344548.7	ENSG00000070831.17	CDC42	0.756465	0.64102	1
ENST00000344651.5	ENSG00000175970.11	UNC119B	0.419298	-0.409298	1
ENST00000344795.8	ENSG00000101084.18	RAB5IF	0.298172	0.497128	1
ENST00000345358.12	ENSG00000087088.20	BAX	0.309912	-0.295595	1
ENST00000345496.7	ENSG00000184787.19	UBE2G2	-0.784258	1.13247	2
ENST00000345523.9	ENSG00000167747.14	C19orf48	0.121766	-1.15158	4
ENST00000345807.7	ENSG00000175416.14	CLTB	0.33751	0.234355	1
ENST00000345865.6	ENSG00000125351.11	UPF3B	0.794402	-1.43426	3
ENST00000346213.8	ENSG00000108774.14	RAB5C	0.410201	-0.42854	1
ENST00000346330.6	ENSG00000077721.16	UBE2A	0.00378619	-1.18697	4
ENST00000346365.8	ENSG00000164978.18	NUDT2	-0.930865	-0.363706	1
ENST00000347635.9	ENSG00000093000.19	NUP50	0.336587	-0.615718	1
ENST00000347703.7	ENSG00000144354.14	CDCA7	-0.0782941	-1.02442	1
ENST00000347934.8	ENSG00000095787.23	WAC	0.926102	-1.69305	4
ENST00000347970.7	ENSG00000184277.13	TM2D3	0.000629857	0.014736	1
ENST00000348035.9	ENSG00000136238.18	RAC1	0.508167	-1.15814	4
ENST00000348165.10	ENSG00000009335.18	UBE3C	0.483626	-0.565474	1
ENST00000348462.6	ENSG00000136942.15	RPL35	-0.846187	-0.12645	2
ENST00000348956.7	ENSG00000166165.13	CKB	0.263746	-0.81659	1
ENST00000350051.8	ENSG00000089685.15	BIRC5	-0.0505317	0.211659	1
ENST00000350669.5	ENSG00000111716.14	LDHB	-0.552751	-0.889746	1
ENST00000350777.7	ENSG00000172273.13	HINFP	0.0142993	0.699756	2
ENST00000351223.7	ENSG00000132780.17	NASP	-0.236796	-0.898476	1
ENST00000351677.6	ENSG00000179295.17	PTPN11	0.343091	-0.687943	1
ENST00000351698.5	ENSG00000136827.12	TOR1A	1.04015	-1.06147	3
ENST00000352511.5	ENSG00000114739.14	ACVR2B	0.821747	-0.123687	1
ENST00000352618.8	ENSG00000111247.14	RAD51AP1	-0.238997	-1.02011	4
ENST00000352689.11	ENSG00000128585.18	MKLN1	0.361815	-1.21305	4
ENST00000353258.8	ENSG00000006007.12	GDE1	-0.773012	-0.0511227	2
ENST00000353341.8	ENSG00000138668.19	HNRNPD	0.451549	0.449481	1
ENST00000353383.6	ENSG00000108557.19	RAI1	-0.0868432	-0.252891	1
ENST00000353555.8	ENSG00000172270.20	BSG	0.415425	-1.49953	4
ENST00000353999.6	ENSG00000106682.14	EIF4H	0.273116	-1.1379	4
ENST00000354185.9	ENSG00000165732.13	DDX21	0.496153	-0.714737	1
ENST00000354336.8	ENSG00000099942.13	CRKL	0.714696	-0.0161233	1
ENST00000354618.10	ENSG00000054118.15	THRAP3	1.64557	-1.03735	3
ENST00000354695.5	ENSG00000096746.17	HNRNPH3	0.530815	-1.27895	4
ENST00000354926.9	ENSG00000146963.18	LUC7L2	-0.279422	-0.337441	1
ENST00000355346.8	ENSG00000119185.12	ITGB1BP1	-1.08489	0.364869	2
ENST00000355619.10	ENSG00000005812.11	FBXL3	0.0248437	-0.597414	1
ENST00000355697.7	ENSG00000183605.17	SFXN4	-0.159261	0.0800552	1
ENST00000355857.7	ENSG00000155368.16	DBI	-0.714279	0.922083	2
ENST00000355937.9	ENSG00000101166.16	PRELID3B	0.531561	-1.05567	4
ENST00000356126.8	ENSG00000197170.10	PSMD12	0.55127	-0.406589	1
ENST00000356143.5	ENSG00000013561.18	RNF14	0.0829554	-0.211009	1
ENST00000356205.9	ENSG00000143570.18	SLC39A1	0.405696	-0.700658	1
ENST00000356208.10	ENSG00000132819.17	RBM38	-0.176567	-0.629244	1
ENST00000356244.7	ENSG00000100401.19	RANGAP1	0.350917	-0.869017	1
ENST00000356309.8	ENSG00000146918.20	NCAPG2	-0.0919697	-1.00911	1
ENST00000356321.4	ENSG00000198146.4	ZNF770	-0.267878	0.32245	2
ENST00000356454.5	ENSG00000198142.5	SOWAHC	0.207348	0.873642	2
ENST00000356493.10	ENSG00000165283.16	STOML2	-0.529244	-0.86408	1
ENST00000356509.7	ENSG00000112312.10	GMNN	-0.203633	0.766806	2
ENST00000356577.10	ENSG00000159140.21	SON	0.0740151	-0.738646	1
ENST00000356628.4	ENSG00000198435.4	NRARP	0.322044	0.214125	1
ENST00000356654.8	ENSG00000111676.15	ATN1	0.45157	-0.501468	1
ENST00000356663.8	ENSG00000182087.14	TMEM259	0.457993	-0.591106	1
ENST00000356674.7	ENSG00000122566.21	HNRNPA2B1	0.130382	0.68718	2
ENST00000356714.5	ENSG00000106268.15	NUDT1	-0.99114	0.476979	2
ENST00000356861.9	ENSG00000105576.15	TNPO2	2.15123	-0.183837	3
ENST00000357067.7	ENSG00000129187.14	DCTD	0.406584	-1.09283	4
ENST00000357214.6	ENSG00000116560.11	SFPQ	0.513172	0.394927	1
ENST00000357235.6	ENSG00000197622.13	CDC42SE1	-0.247314	-1.12684	4
ENST00000357325.10	ENSG00000143321.19	HDGF	0.885948	0.122666	1
ENST00000357332.8	ENSG00000198356.12	GET3	1.37419	-0.149688	1
ENST00000357765.6	ENSG00000115446.11	UNC50	0.24383	-0.604895	1
ENST00000357899.9	ENSG00000196323.14	ZBTB44	0.135216	0.412329	2
ENST00000357997.10	ENSG00000176915.15	ANKLE2	0.765812	-0.850243	3
ENST00000358007.7	ENSG00000213782.7	DDX47	-0.877064	-0.426288	1
ENST00000358015.8	ENSG00000119318.13	RAD23B	1.56669	-1.17445	3
ENST00000358171.7	ENSG00000149257.14	SERPINH1	0.867423	-2.32258	4
ENST00000358204.9	ENSG00000135269.18	TES	-0.153609	-1.53101	4
ENST00000358337.9	ENSG00000120314.18	WDR55	-0.097332	0.694351	2
ENST00000358344.8	ENSG00000197451.12	HNRNPAB	0.614399	-0.0144759	1
ENST00000358598.6	ENSG00000108946.14	PRKAR1A	-0.0161606	-0.723722	1
ENST00000358867.10	ENSG00000171204.12	TMEM126B	-0.309694	-0.0292551	1
ENST00000358901.11	ENSG00000165280.16	VCP	0.2224	-0.351828	1
ENST00000358907.6	ENSG00000179912.20	R3HDM2	0.480317	0.151629	1
ENST00000358933.10	ENSG00000038358.15	EDC4	0.149196	-0.474096	1
ENST00000358966.6	ENSG00000152904.11	GGPS1	0.122984	-0.582679	1
ENST00000359193.3	ENSG00000196787.3	H2AC11	-0.938214	-0.150758	2
ENST00000359314.5	ENSG00000198087.7	CD2AP	0.37766	0.648859	1
ENST00000359617.8	ENSG00000124222.22	STX16	0.316441	-1.17068	4
ENST00000359692.10	ENSG00000079805.16	DNM2	0.826535	-0.491718	1
ENST00000359843.7	ENSG00000111206.12	FOXM1	0.232642	-0.911151	1
ENST00000359866.9	ENSG00000130311.11	DDA1	0.734734	0.759578	1
ENST00000359943.8	ENSG00000196937.11	FAM3C	0.0542128	0.0847045	1
ENST00000360110.9	ENSG00000072274.13	TFRC	-0.18435	0.546051	2
ENST00000360310.6	ENSG00000198604.11	BAZ1A	0.259203	-0.591345	1
ENST00000360384.9	ENSG00000165119.21	HNRNPK	0.922008	-1.26351	3
ENST00000360468.7	ENSG00000196547.15	MAN2A2	0.638655	-1.09387	4
ENST00000360612.5	ENSG00000198355.5	PIM3	0.461339	-1.03936	4
ENST00000360803.9	ENSG00000107937.19	GTPBP4	0.567313	-0.550839	1
ENST00000360876.9	ENSG00000106263.18	EIF3B	0.0140112	-0.56503	1
ENST00000360981.8	ENSG00000244274.7	DBNDD2	0.0325611	-2.03301	4
ENST00000360982.2	ENSG00000061676.15	NCKAP1	0.68246	-1.19659	3
ENST00000361060.5	ENSG00000198380.12	GFPT1	0.0544118	-0.727274	1
ENST00000361138.7	ENSG00000198887.9	SMC5	0.763944	0.332353	1
ENST00000361204.9	ENSG00000198911.12	SREBF2	-0.0538567	-0.873605	1
ENST00000361298.9	ENSG00000166681.14	BEX3	-0.141212	0.0263997	1
ENST00000361464.8	ENSG00000198408.14	OGA	0.904153	-0.913885	3
ENST00000361532.9	ENSG00000143420.18	ENSA	-0.23732	0.94583	2
ENST00000361776.5	ENSG00000198815.9	FOXJ3	0.640685	1.08287	1
ENST00000361813.5	ENSG00000198952.8	SMG5	0.502218	-0.945487	1
ENST00000361891.9	ENSG00000143621.17	ILF2	0.529111	-0.969703	1
ENST00000366535.4	ENSG00000035687.10	ADSS2	0.205511	-0.632536	1
ENST00000366607.5	ENSG00000173726.11	TOMM20	-0.141332	-0.864193	1
ENST00000366610.7	ENSG00000168264.10	IRF2BP2	0.423981	-1.59915	4
ENST00000366649.7	ENSG00000143633.13	C1orf131	-0.134054	0.0653515	1
ENST00000366654.5	ENSG00000182118.8	FAM89A	-0.146855	-0.255764	1
ENST00000366658.6	ENSG00000173409.14	ARV1	0.037183	-0.119444	1
ENST00000366711.4	ENSG00000181873.13	IBA57	0.502043	0.0301464	1
ENST00000366746.7	ENSG00000162910.19	MRPL55	-0.568429	0.526062	2
ENST00000366794.10	ENSG00000143799.13	PARP1	-0.319466	-1.08142	4
ENST00000366843.6	ENSG00000154380.17	ENAH	0.325335	-0.81483	1
ENST00000366856.3	ENSG00000143771.12	CNIH4	0.661538	-0.972685	3
ENST00000366956.10	ENSG00000152104.12	PTPN14	0.47361	0.437066	1
ENST00000366971.9	ENSG00000162769.13	FLVCR1	0.390499	0.159571	1
ENST00000367041.5	ENSG00000117335.19	CD46	-0.401992	0.0329888	2
ENST00000367048.5	ENSG00000120437.9	ACAT2	-0.432178	0.562202	2
ENST00000367075.4	ENSG00000092820.18	EZR	1.21318	-0.880114	3
ENST00000367103.3	ENSG00000162889.10	MAPKAPK2	0.706867	-0.159302	1
ENST00000367109.7	ENSG00000143479.17	DYRK3	0.363902	0.572293	1
ENST00000367142.5	ENSG00000069275.13	NUCKS1	0.683774	-1.87339	4
ENST00000367287.5	ENSG00000134375.11	TIMM17A	-0.111824	-0.0176056	1
ENST00000367311.5	ENSG00000174307.7	PHLDA3	1.60478	-1.27241	3
ENST00000367451.8	ENSG00000116750.13	UCHL5	0.679929	-0.909962	3
ENST00000367467.8	ENSG00000111961.18	SASH1	0.602547	0.58041	1
ENST00000367474.2	ENSG00000203727.4	SAMD5	0.282797	0.253242	1
ENST00000367549.4	ENSG00000135829.17	DHX9	0.455932	-0.635715	1
ENST00000367558.6	ENSG00000143333.7	RGS16	-1.34851	-1.69061	4
ENST00000367577.7	ENSG00000162783.11	IER5	-0.324775	0.135107	2
ENST00000367590.9	ENSG00000143324.14	XPR1	0.383094	0.231124	1
ENST00000367658.3	ENSG00000112406.5	HECA	0.476203	0.765205	1
ENST00000367660.4	ENSG00000146386.8	ABRACL	-0.472233	1.12546	2
ENST00000367679.7	ENSG00000116161.18	CACYBP	-0.00494721	1.06932	2
ENST00000367697.7	ENSG00000051620.11	HEBP2	-0.100748	0.288188	2
ENST00000367701.9	ENSG00000185278.15	ZBTB37	0.182383	0.607849	2
ENST00000367993.7	ENSG00000158864.12	NDUFS2	0.00647598	-1.02953	1
ENST00000368003.6	ENSG00000143222.12	UFC1	-0.449457	0.832874	2
ENST00000368010.4	ENSG00000143256.5	PFDN2	0.43696	-0.535717	1
ENST00000368074.6	ENSG00000132716.19	DCAF8	0.0959949	-0.441469	1
ENST00000368077.5	ENSG00000162734.12	PEA15	0.98432	-1.71674	4
ENST00000368090.5	ENSG00000143315.8	PIGM	-0.329835	0.462987	2
ENST00000368232.8	ENSG00000160818.16	GPATCH4	-0.227447	0.51804	2
ENST00000368235.8	ENSG00000163382.12	NAXE	-0.399095	-0.172438	2
ENST00000368305.9	ENSG00000116586.12	LAMTOR2	-0.0357553	-0.885188	1
ENST00000368309.4	ENSG00000160803.8	UBQLN4	0.235542	-0.828198	1
ENST00000368320.7	ENSG00000132680.11	KHDC4	0.544934	1.10534	1
ENST00000368336.10	ENSG00000132676.16	DAP3	0.334211	-1.5531	4
ENST00000368433.5	ENSG00000160688.19	FLAD1	0.0932263	0.000641941	1
ENST00000368467.4	ENSG00000163344.6	PMVK	-0.214024	0.101461	1
ENST00000368608.3	ENSG00000189241.7	TSPYL1	0.705007	0.63296	1
ENST00000368632.6	ENSG00000196591.12	HDAC2	0.193345	-1.19836	4
ENST00000368633.2	ENSG00000160741.17	CRTC2	0.94431	-0.891907	3
ENST00000368685.6	ENSG00000143553.11	SNAPIN	-1.1415	0.759377	2
ENST00000368687.1	ENSG00000160679.13	CHTOP	0.257502	-0.0159272	1
ENST00000368858.9	ENSG00000154473.18	BUB3	-0.186182	-1.20374	4
ENST00000368877.9	ENSG00000123505.18	AMD1	0.00785759	-1.0425	1
ENST00000368918.8	ENSG00000143458.12	GABPB2	0.0684768	0.825614	2
ENST00000368954.9	ENSG00000143418.19	CERS2	0.997505	-1.18829	3
ENST00000369002.9	ENSG00000025796.14	SEC63	0.95562	-1.16893	3
ENST00000369026.3	ENSG00000143384.13	MCL1	0.304157	-0.0432563	1
ENST00000369151.8	ENSG00000151893.15	CACUL1	0.453505	1.32753	1
ENST00000369301.3	ENSG00000196865.4	NHLRC2	0.822185	0.766205	1
ENST00000369409.9	ENSG00000092621.12	PHGDH	0.225803	-2.03614	4
ENST00000369535.5	ENSG00000213281.5	NRAS	-0.227602	-0.364693	1
ENST00000369541.4	ENSG00000116752.6	BCAS2	0.327794	0.152033	1
ENST00000369660.9	ENSG00000102178.13	UBL4A	0.337418	-0.6575	1
ENST00000369681.10	ENSG00000065615.14	CYB5R4	-0.0680256	0.338844	2
ENST00000369724.5	ENSG00000013392.8	RWDD2A	0.157853	0.609629	2
ENST00000369799.10	ENSG00000168710.18	AHCYL1	0.489213	-1.14902	4
ENST00000369847.4	ENSG00000156374.16	PCGF6	0.895325	-0.257536	1
ENST00000369851.7	ENSG00000065135.12	GNAI3	0.136187	0.917623	2
ENST00000369856.8	ENSG00000196924.18	FLNA	-0.10385	-0.934941	1
ENST00000369937.5	ENSG00000107874.11	CUEDC2	-0.153327	-1.92624	4
ENST00000369980.8	ENSG00000184216.14	IRAK1	0.246088	-1.07859	1
ENST00000369985.9	ENSG00000196586.16	MYO6	-0.146574	0.306816	2
ENST00000370021.1	ENSG00000134186.12	PRPF38B	0.553652	-0.408534	1
ENST00000370033.9	ENSG00000120029.13	ARMH3	0.925194	0.627687	1
ENST00000370110.5	ENSG00000107833.10	NPM3	-0.0911618	0.504911	2
ENST00000370238.8	ENSG00000023909.10	GCLM	0.303649	1.01571	2
ENST00000370267.1	ENSG00000117505.13	DR1	0.133593	-1.0559	1
ENST00000370303.4	ENSG00000143033.18	MTF2	-0.175837	-0.73523	1
ENST00000370321.8	ENSG00000122406.14	RPL5	-0.54835	-0.71251	1
ENST00000370355.3	ENSG00000099194.6	SCD	0.21868	0.742432	2
ENST00000370372.7	ENSG00000196072.12	BLOC1S2	-0.0737249	0.60151	2
ENST00000370542.1	ENSG00000143013.13	LMO4	0.520257	-0.562295	1
ENST00000370554.5	ENSG00000183291.17	SELENOF	-0.262339	-0.295746	1
ENST00000370558.8	ENSG00000097033.14	SH3GLB1	0.437189	-1.18601	4
ENST00000370574.4	ENSG00000117174.11	ZNHIT6	0.946079	0.053311	1
ENST00000370654.6	ENSG00000117133.11	RPF1	0.70083	-0.435641	1
ENST00000370768.6	ENSG00000162613.16	FUBP1	0.312334	-0.211481	1
ENST00000370823.7	ENSG00000101181.17	MTG2	0.0574236	-0.108046	1
ENST00000370854.7	ENSG00000171307.19	ZDHHC16	-0.114635	-0.169368	1
ENST00000370920.8	ENSG00000132485.14	ZRANB2	-0.284007	-0.283212	1
ENST00000370951.5	ENSG00000116754.13	SRSF11	0.0945554	-0.897821	1
ENST00000370990.5	ENSG00000142864.14	SERBP1	0.209273	-1.64715	4
ENST00000371103.8	ENSG00000196233.13	LCOR	0.656055	0.374732	1
ENST00000371142.9	ENSG00000077147.16	TM9SF3	0.718155	-1.28645	3
ENST00000371187.7	ENSG00000162599.17	NFIA	0.490328	0.318248	1
ENST00000371222.4	ENSG00000177606.7	JUN	0.979973	-1.66693	4
ENST00000371370.8	ENSG00000116212.15	LRRC42	0.146585	-1.66894	4
ENST00000371470.8	ENSG00000162385.11	MAGOH	0.546886	-0.467666	1
ENST00000371485.8	ENSG00000138180.16	CEP55	0.505647	-0.156587	1
ENST00000371538.5	ENSG00000162377.6	COA7	0.914471	0.227282	1
ENST00000371586.6	ENSG00000154222.14	CC2D1B	0.0910399	0.0747399	1
ENST00000371646.10	ENSG00000096384.20	HSP90AB1	-0.0770617	-0.902676	1
ENST00000371984.8	ENSG00000085998.14	POMGNT1	0.312434	-1.31655	4
ENST00000372014.5	ENSG00000180992.7	MRPL14	-0.322585	1.43734	2
ENST00000372077.8	ENSG00000112715.23	VEGFA	0.467435	-0.894516	1
ENST00000372146.5	ENSG00000125484.12	GTF3C4	0.613359	0.282262	1
ENST00000372215.5	ENSG00000130717.13	UCK1	0.871023	-0.694364	3
ENST00000372247.6	ENSG00000187147.18	RNF220	0.729363	-0.245909	1
ENST00000372324.5	ENSG00000117411.16	B4GALT2	-0.140763	-0.805848	1
ENST00000372358.10	ENSG00000130713.16	EXOSC2	-0.134014	0.578206	2
ENST00000372360.9	ENSG00000138326.21	RPS24	-0.218677	0.172767	1
ENST00000372397.6	ENSG00000157514.16	TSC22D3	-0.476046	-2.76708	4
ENST00000372480.1	ENSG00000148335.14	NTMT1	0.296351	-0.092125	1
ENST00000372521.9	ENSG00000177868.12	SVBP	-0.65449	0.879805	2
ENST00000372524.5	ENSG00000165655.17	ZNF503	1.10855	-1.37441	3
ENST00000372556.3	ENSG00000127125.9	PPCS	-0.0877635	-0.0419367	1
ENST00000372648.10	ENSG00000107021.16	TBC1D13	-0.0167965	0.387242	2
ENST00000372759.4	ENSG00000084073.9	ZMPSTE24	0.28571	-0.211996	1
ENST00000372813.4	ENSG00000025772.8	TOMM34	0.312782	-0.723917	1
ENST00000372862.7	ENSG00000090621.14	PABPC4	0.257164	-0.167265	1
ENST00000372876.2	ENSG00000124659.7	TBCC	0.185416	0.773269	2
ENST00000372890.6	ENSG00000167112.10	TRUB2	-0.392328	1.25192	2
ENST00000372950.6	ENSG00000213551.7	DNAJC9	0.0124943	0.282243	2
ENST00000372977.8	ENSG00000137413.16	TAF8	0.095285	0.751387	2
ENST00000373001.4	ENSG00000116954.8	RRAGC	0.741366	-0.472468	1
ENST00000373019.5	ENSG00000183431.12	SF3A3	0.499372	-1.10809	4
ENST00000373036.5	ENSG00000188786.10	MTF1	0.509598	1.27411	1
ENST00000373044.3	ENSG00000196449.4	YRDC	-0.158748	-1.43561	4
ENST00000373055.6	ENSG00000134690.11	CDCA8	0.382112	-0.0285245	1
ENST00000373132.3	ENSG00000196182.10	STK40	0.409157	-1.22817	4
ENST00000373151.6	ENSG00000116871.15	MAP7D1	0.452274	-0.926717	1
ENST00000373166.8	ENSG00000054116.12	TRAPPC3	0.388062	-0.358171	1
ENST00000373178.5	ENSG00000116863.11	ADPRHL2	0.125029	-0.67376	1
ENST00000373210.4	ENSG00000134698.11	AGO4	0.0827925	0.420488	2
ENST00000373232.8	ENSG00000180817.12	PPA1	0.0752198	-1.29482	4
ENST00000373241.9	ENSG00000079332.15	SAR1A	0.25828	0.302585	1
ENST00000373255.9	ENSG00000099284.14	MACROH2A2	0.285019	-1.35891	4
ENST00000373264.5	ENSG00000136807.14	CDK9	0.402243	-0.164861	1
ENST00000373312.4	ENSG00000136830.12	NIBAN2	0.830033	-0.987397	3
ENST00000373365.5	ENSG00000124767.7	GLO1	0.10815	-1.08789	1
ENST00000373476.5	ENSG00000116497.18	S100PBP	0.855347	-0.216913	1
ENST00000373510.9	ENSG00000160062.15	ZBTB8A	0.639755	1.65689	1
ENST00000373548.8	ENSG00000116478.12	HDAC1	1.1502	-0.828728	3
ENST00000373585.8	ENSG00000107625.13	DDX50	0.561793	-1.46315	4
ENST00000373586.1	ENSG00000084623.11	EIF3I	0.269754	-0.723324	1
ENST00000373606.7	ENSG00000101363.12	MANBAL	0.555489	-0.481955	1
ENST00000373616.9	ENSG00000137409.19	MTCH1	0.0477941	-1.39047	4
ENST00000373699.6	ENSG00000137168.8	PPIL1	-0.290891	-0.313782	1
ENST00000373723.9	ENSG00000148187.18	MRRF	0.143297	0.347479	1
ENST00000373731.7	ENSG00000112078.14	KCTD20	-0.485042	-0.133869	2
ENST00000373768.4	ENSG00000119421.7	NDUFA8	-0.153668	0.886568	2
ENST00000373795.7	ENSG00000116350.17	SRSF4	0.223274	0.153813	1
ENST00000373812.8	ENSG00000198492.16	YTHDF2	1.00369	-0.779983	3
ENST00000373825.7	ENSG00000096063.16	SRPK1	-0.119332	-0.772299	1
ENST00000373832.5	ENSG00000180198.16	RCC1	0.268484	-0.00699084	1
ENST00000373840.9	ENSG00000119396.11	RAB14	0.0883684	-0.207323	1
ENST00000373872.8	ENSG00000118707.10	TGIF2	0.672807	0.905749	1
ENST00000373895.7	ENSG00000108064.11	TFAM	0.163062	-1.2652	4
ENST00000373912.8	ENSG00000117748.10	RPA2	0.465584	-1.47395	4
ENST00000373930.4	ENSG00000106780.9	MEGF9	0.211541	0.712231	2
ENST00000374023.8	ENSG00000196821.10	ILRUN	0.396985	0.357789	1
ENST00000374104.7	ENSG00000244462.8	RBM12	0.278285	-0.391895	1
ENST00000374242.9	ENSG00000148153.14	INIP	-0.204043	0.618786	2
ENST00000374291.5	ENSG00000117632.23	STMN1	-0.015342	-0.0756522	1
ENST00000374298.3	ENSG00000127423.10	AUNIP	0.456772	0.717864	1
ENST00000374303.7	ENSG00000117640.18	MTFR1L	-0.0340833	-0.398368	1
ENST00000374379.9	ENSG00000169504.15	CLIC4	0.383463	-1.65134	4
ENST00000374399.9	ENSG00000001461.17	NIPAL3	-0.26607	-0.369781	1
ENST00000374541.4	ENSG00000070159.14	PTPN3	-0.415006	0.222247	2
ENST00000374550.8	ENSG00000142676.14	RPL11	0.0161391	0.00566482	1
ENST00000374704.8	ENSG00000108100.18	CCNY	1.05774	-0.0389777	1
ENST00000374741.4	ENSG00000204237.5	OXLD1	0.268536	0.286596	1
ENST00000374990.6	ENSG00000106799.13	TGFBR1	-0.724849	-0.368219	1
ENST00000375095.2	ENSG00000181264.8	TLCD5	-0.711824	-0.521345	1
ENST00000375370.10	ENSG00000198176.13	TFDP1	0.0038842	-0.403118	1
ENST00000375379.7	ENSG00000126012.11	KDM5C	-0.16266	-1.04672	4
ENST00000375571.6	ENSG00000101367.9	MAPRE1	0.869994	-0.361872	1
ENST00000375749.8	ENSG00000101346.14	POFUT1	-0.380122	-0.407781	1
ENST00000375802.7	ENSG00000099246.16	RAB18	0.0670922	-1.16139	4
ENST00000375856.5	ENSG00000185950.9	IRS2	1.26074	1.12956	1
ENST00000375905.8	ENSG00000107897.19	ACBD5	0.445939	0.178203	1
ENST00000376016.7	ENSG00000136758.18	YME1L1	0.461166	-0.991586	4
ENST00000376327.6	ENSG00000102007.11	PLP2	-0.197919	-2.45815	4
ENST00000376488.7	ENSG00000068308.13	OTUD5	0.431041	-0.845694	1
ENST00000376588.4	ENSG00000135069.14	PSAT1	0.382828	-2.26398	4
ENST00000376649.8	ENSG00000177192.14	PUS1	1.57686	-0.0122146	3
ENST00000376745.9	ENSG00000172531.15	PPP1CA	0.395548	-0.543308	1
ENST00000376874.9	ENSG00000188026.13	RILPL1	-0.480823	0.94173	2
ENST00000377038.8	ENSG00000160049.12	DFFA	0.294293	-0.257905	1
ENST00000377223.6	ENSG00000162441.12	LZIC	0.168361	-0.166428	1
ENST00000377403.6	ENSG00000049239.12	H6PD	-0.252999	1.36928	2
ENST00000377411.5	ENSG00000180758.12	GPR157	-0.706599	0.779865	2
ENST00000377474.4	ENSG00000178695.6	KCTD12	1.07206	1.40429	1
ENST00000377526.4	ENSG00000115307.17	AUP1	-0.292627	-1.19529	4
ENST00000377604.8	ENSG00000182872.16	RBM10	0.669257	-0.738922	3
ENST00000377698.4	ENSG00000137124.8	ALDH1B1	-0.535792	0.110662	2
ENST00000377943.9	ENSG00000125870.11	SNRPB2	-0.34068	0.600279	2
ENST00000377953.4	ENSG00000204922.5	UQCC3	-0.751591	1.12048	2
ENST00000378209.7	ENSG00000169598.15	DFFB	0.0413828	0.653701	2
ENST00000378251.3	ENSG00000130764.10	LRRC47	0.263942	-0.10359	1
ENST00000378474.3	ENSG00000165175.15	MID1IP1	1.66415	-0.668795	3
ENST00000378551.6	ENSG00000138032.21	PPM1B	0.245646	0.515108	1
ENST00000378586.5	ENSG00000136146.15	MED4	0.523785	-0.443227	1
ENST00000378609.9	ENSG00000078369.18	GNB1	1.79211	-2.01216	4
ENST00000378667.1	ENSG00000164405.11	UQCRQ	-0.658121	0.724145	2
ENST00000378700.8	ENSG00000172201.12	ID4	-1.37105	-1.63693	4
ENST00000378756.8	ENSG00000197785.14	ATAD3A	0.990986	-0.308995	1
ENST00000378852.7	ENSG00000166181.13	API5	0.0755988	-0.442257	1
ENST00000378887.3	ENSG00000205138.3	SDHAF1	-0.356382	0.453114	2
ENST00000378891.9	ENSG00000107404.20	DVL1	0.985876	-1.5081	3
ENST00000378954.9	ENSG00000119787.14	ATL2	-0.197046	0.177983	1
ENST00000378959.9	ENSG00000164967.10	RPP25L	-0.201491	0.880239	2
ENST00000379095.4	ENSG00000182768.8	NGRN	0.0209469	0.358337	2
ENST00000379270.4	ENSG00000130066.16	SAT1	-0.773433	-2.72378	4
ENST00000379378.8	ENSG00000205250.9	E2F4	0.677428	-0.930747	3
ENST00000379485.2	ENSG00000165572.8	KBTBD6	0.572532	0.748546	1
ENST00000379661.8	ENSG00000140854.13	KATNB1	-0.0211631	-0.741643	1
ENST00000379834.7	ENSG00000124784.9	RIOK1	1.00705	-0.561415	3
ENST00000380045.7	ENSG00000047634.15	SCML1	-0.146302	-1.4525	4
ENST00000380071.8	ENSG00000133119.13	RFC3	-0.188439	-0.577912	1
ENST00000380122.10	ENSG00000086712.13	TXLNG	-0.000652686	-1.00459	1
ENST00000380244.7	ENSG00000089280.18	FUS	0.747246	-0.741379	3
ENST00000380325.4	ENSG00000125901.6	MRPS26	-0.195433	0.340938	2
ENST00000380527.3	ENSG00000155876.6	RRAGA	0.104048	-0.54548	1
ENST00000380752.10	ENSG00000139514.13	SLC7A1	0.372822	-1.14712	4
ENST00000380821.7	ENSG00000164975.15	SNAPC3	0.288397	0.305713	1
ENST00000380842.5	ENSG00000132963.8	POMP	-0.381668	0.71274	2
ENST00000381125.9	ENSG00000067057.17	PFKP	0.451622	-1.26012	4
ENST00000381246.6	ENSG00000092470.12	WDR76	0.491691	-0.212344	1
ENST00000381287.8	ENSG00000134352.20	IL6ST	-0.106559	0.793742	2
ENST00000381344.7	ENSG00000067064.11	IDI1	-0.986629	0.649223	2
ENST00000381440.4	ENSG00000205730.6	ITPRIPL2	0.327256	0.411295	1
ENST00000381815.9	ENSG00000159131.17	GART	0.264511	-1.19966	4
ENST00000382247.6	ENSG00000163257.11	DCAF16	0.293494	0.662025	2
ENST00000382581.4	ENSG00000179010.14	MRFAP1	-0.0531116	0.00880455	1
ENST00000382891.9	ENSG00000109685.18	NSD2	0.56734	-0.725222	1
ENST00000388968.8	ENSG00000144381.17	HSPD1	0.391659	-0.449624	1
ENST00000389005.6	ENSG00000074356.17	NCBP3	-0.0748862	0.486981	2
ENST00000389063.3	ENSG00000172795.16	DCP2	0.220635	1.1463	2
ENST00000389231.9	ENSG00000111667.13	USP5	0.259678	-0.65532	1
ENST00000389629.8	ENSG00000137815.14	RTF1	0.40179	0.339769	1
ENST00000389704.4	ENSG00000120699.13	EXOSC8	0.567581	-1.47716	4
ENST00000389915.4	ENSG00000152102.18	FAM168B	1.01834	-0.886603	3
ENST00000391851.8	ENSG00000126457.21	PRMT1	0.699811	-0.754838	3
ENST00000391971.7	ENSG00000168385.18	SEPTIN2	0.233735	-0.677517	1
ENST00000392038.7	ENSG00000105221.18	AKT2	0.517072	0.806542	1
ENST00000392161.4	ENSG00000181007.9	ZFP82	-0.156576	0.0778024	1
ENST00000392168.6	ENSG00000120438.12	TCP1	0.213748	-1.14704	1
ENST00000392325.9	ENSG00000141580.16	WDR45B	0.929271	-1.06235	3
ENST00000392334.6	ENSG00000141551.14	CSNK1D	0.586067	-1.14695	4
ENST00000392404.7	ENSG00000179195.16	ZNF664	1.24562	-1.27199	3
ENST00000392446.10	ENSG00000171302.17	CANT1	-0.599663	-0.487236	1
ENST00000392539.4	ENSG00000128714.6	HOXD13	0.818777	0.822718	1
ENST00000392587.6	ENSG00000112290.13	WASF1	0.371547	-0.491082	1
ENST00000392590.3	ENSG00000170779.11	CDCA4	0.0770456	-0.887925	1
ENST00000392708.9	ENSG00000134910.14	STT3A	0.215382	-1.68498	4
ENST00000392715.6	ENSG00000100664.11	EIF5	0.549366	-1.56746	4
ENST00000392776.3	ENSG00000142230.13	SAE1	0.495003	-0.239721	1
ENST00000392859.7	ENSG00000095139.14	ARCN1	0.366752	-1.26888	4
ENST00000392912.6	ENSG00000071794.16	HLTF	0.47689	-0.781569	1
ENST00000392952.7	ENSG00000099204.20	ABLIM1	0.0585691	0.285543	1
ENST00000392990.6	ENSG00000090060.18	PAPOLA	0.236991	-1.09496	1
ENST00000393038.2	ENSG00000141378.14	PTRH2	-0.443683	-0.088605	2
ENST00000393047.8	ENSG00000150776.18	NKAPD1	-0.175443	-0.581003	1
ENST00000393085.4	ENSG00000105887.11	MTPN	0.826885	-0.535292	3
ENST00000393114.7	ENSG00000122783.16	CYREN	0.215873	-0.0234492	1
ENST00000393370.6	ENSG00000119383.19	PTPA	0.628275	-0.195021	1
ENST00000393486.5	ENSG00000135272.10	MDFIC	0.476471	0.220832	1
ENST00000393924.1	ENSG00000172354.10	GNB2	0.0433955	-0.0902323	1
ENST00000393927.9	ENSG00000133250.14	ZNF414	-0.134984	0.216207	1
ENST00000394421.6	ENSG00000113649.11	TCERG1	0.538971	-0.666092	1
ENST00000394440.8	ENSG00000115484.15	CCT4	0.218029	-1.62139	4
ENST00000394673.6	ENSG00000010244.18	ZNF207	0.104079	-0.453043	1
ENST00000394908.9	ENSG00000132589.16	FLOT2	-0.137866	-0.666309	1
ENST00000394936.8	ENSG00000197746.14	PSAP	-0.530815	-1.69223	4
ENST00000394967.3	ENSG00000217236.2	SP9	2.20908	0.252506	3
ENST00000395098.5	ENSG00000122958.15	VPS26A	0.703486	0.0314247	1
ENST00000395284.8	ENSG00000170312.16	CDK1	-0.0355187	-1.20461	4
ENST00000395326.8	ENSG00000241258.7	CRCP	0.174883	1.21219	2
ENST00000395422.4	ENSG00000106153.13	CHCHD2	-0.356111	0.239479	2
ENST00000395443.7	ENSG00000198218.11	QRICH1	0.164421	-0.649153	1
ENST00000395472.2	ENSG00000180008.9	SOCS4	0.399698	-0.230216	1
ENST00000395699.5	ENSG00000146676.10	PURB	0.902007	0.56883	1
ENST00000395734.7	ENSG00000047849.21	MAP4	0.304684	-0.742019	1
ENST00000395802.7	ENSG00000124164.16	VAPB	0.211792	-0.463738	1
ENST00000395835.7	ENSG00000198182.13	ZNF607	0.872947	0.324714	1
ENST00000395863.8	ENSG00000101144.13	BMP7	0.357027	-0.685417	1
ENST00000395881.7	ENSG00000022277.12	RTF2	-0.306119	0.0249231	1
ENST00000396013.5	ENSG00000010270.13	STARD3NL	-0.34843	-0.721478	1
ENST00000396049.5	ENSG00000114978.18	MOB1A	0.0689147	-0.150802	1
ENST00000396064.7	ENSG00000140307.11	GTF2A2	-0.334197	0.430444	2
ENST00000396077.8	ENSG00000185219.17	ZNF445	0.695495	1.01356	1
ENST00000396210.8	ENSG00000008394.13	MGST1	-2.42889	0.545633	2
ENST00000396425.7	ENSG00000100167.20	SEPTIN3	-0.414111	0.194805	2
ENST00000396478.4	ENSG00000197429.11	IPP	0.736881	0.40218	1
ENST00000396651.8	ENSG00000142937.12	RPS8	-0.645594	-0.836815	1
ENST00000396679.6	ENSG00000123219.13	CENPK	-0.120265	-0.524663	1
ENST00000396680.2	ENSG00000128272.14	ATF4	-0.225816	-1.13029	4
ENST00000396705.10	ENSG00000111669.15	TPI1	-0.488424	0.465247	2
ENST00000396832.6	ENSG00000213923.13	CSNK1E	0.877578	-1.79407	4
ENST00000396842.7	ENSG00000144597.14	EAF1	-0.325276	0.18125	2
ENST00000396976.6	ENSG00000140265.12	ZSCAN29	0.635414	0.64133	1
ENST00000397061.3	ENSG00000213965.3	NUDT19	0.240595	1.13991	2
ENST00000397122.6	ENSG00000197905.9	TEAD4	0.768378	-0.875915	3
ENST00000397311.4	ENSG00000008083.14	JARID2	0.65852	0.400376	1
ENST00000397354.7	ENSG00000183337.17	BCOR	0.420233	-0.636305	1
ENST00000397375.6	ENSG00000074071.14	MRPS34	-0.661231	0.622602	2
ENST00000397457.7	ENSG00000188428.20	BLOC1S5	0.309274	0.510105	1
ENST00000397500.5	ENSG00000241878.11	PISD	-0.188781	-0.198644	1
ENST00000397527.6	ENSG00000126001.16	CEP250	0.468659	0.193696	1
ENST00000397977.8	ENSG00000104613.12	INTS10	0.374919	-0.876054	1
ENST00000397979.3	ENSG00000076984.17	MAP2K7	1.26968	0.155047	1
ENST00000398136.7	ENSG00000152558.15	TMEM123	0.824592	-0.703999	3
ENST00000398637.10	ENSG00000111371.16	SLC38A1	0.334905	-1.59187	4
ENST00000399061.3	ENSG00000172466.16	ZNF24	-0.639868	-0.560027	1
ENST00000399138.5	ENSG00000091542.9	ALKBH5	-0.456021	0.651542	2
ENST00000399433.6	ENSG00000215021.9	PHB2	0.29239	-1.19262	4
ENST00000399451.6	ENSG00000206560.11	ANKRD28	0.189426	-0.394152	1
ENST00000399568.5	ENSG00000242259.8	C22orf39	0.175661	-0.962351	1
ENST00000399696.3	ENSG00000186184.18	POLR1D	-0.408152	0.507319	2
ENST00000400929.6	ENSG00000160087.20	UBE2J2	0.240858	-0.51098	1
ENST00000401000.8	ENSG00000163125.15	RPRD2	1.01856	0.101054	1
ENST00000401089.3	ENSG00000055070.17	SZRD1	0.391727	-0.924703	1
ENST00000403363.5	ENSG00000198951.12	NAGA	-0.140786	-0.502783	1
ENST00000403747.6	ENSG00000103275.20	UBE2I	-0.318161	-0.203332	1
ENST00000403766.8	ENSG00000134882.16	UBAC2	-0.41134	-0.392055	1
ENST00000404022.5	ENSG00000102054.17	RBBP7	0.370206	-1.51041	4
ENST00000404158.5	ENSG00000167491.17	GATAD2A	1.02595	0.73263	1
ENST00000404933.7	ENSG00000102172.16	SMS	0.302754	-1.30472	4
ENST00000405506.2	ENSG00000196419.12	XRCC6	-0.0103025	-1.41178	4
ENST00000405598.5	ENSG00000183765.22	CHEK2	-0.198733	-0.0837605	1
ENST00000405912.8	ENSG00000171055.15	FEZ2	0.132465	-0.162955	1
ENST00000406875.8	ENSG00000064393.16	HIPK2	-0.0290915	-0.332621	1
ENST00000406957.5	ENSG00000082898.17	XPO1	0.391887	-1.25363	4
ENST00000407471.7	ENSG00000138867.16	GUCD1	-0.109259	0.418705	2
ENST00000409115.7	ENSG00000187514.16	PTMA	-0.00560588	0.303533	2
ENST00000409194.5	ENSG00000154518.9	ATP5MC3	-0.290187	0.228014	2
ENST00000409535.6	ENSG00000164080.13	RAD54L2	0.373863	0.887116	1
ENST00000409573.7	ENSG00000144161.13	ZC3H8	1.15129	0.805991	1
ENST00000409682.8	ENSG00000115233.12	PSMD14	-0.102843	-1.51988	4
ENST00000409751.1	ENSG00000138069.18	RAB1A	-0.264458	-0.0755632	1
ENST00000409804.5	ENSG00000065911.12	MTHFD2	-0.176973	-1.41553	4
ENST00000410080.7	ENSG00000196504.17	PRPF40A	0.107153	-0.790429	1
ENST00000411646.1	ENSG00000232388.4	SMIM26	-1.03287	0.301919	2
ENST00000412532.6	ENSG00000105281.12	SLC1A5	0.54448	-1.44088	4
ENST00000413040.6	ENSG00000013374.16	NUB1	1.11202	-2.26836	4
ENST00000414274.7	ENSG00000110958.16	PTGES3	0.116282	0.314114	1
ENST00000414441.5	ENSG00000146834.14	MEPCE	1.25135	-0.0867082	1
ENST00000414802.5	ENSG00000080802.18	CNOT4	-0.117846	1.1564	2
ENST00000414866.6	ENSG00000161249.21	DMKN	-0.382201	-1.59434	4
ENST00000415949.5	ENSG00000132432.14	SEC61G	-0.61881	0.921949	2
ENST00000417009.5	ENSG00000127922.9	SEM1	-0.269499	0.086346	1
ENST00000417201.4	ENSG00000119446.14	RBM18	0.0134499	-1.19672	4
ENST00000418625.5	ENSG00000168090.10	COPS6	0.604157	-0.748421	1
ENST00000418871.5	ENSG00000170949.17	ZNF160	0.807263	0.245466	1
ENST00000420584.3	ENSG00000064995.18	TAF11	-0.48132	0.599845	2
ENST00000420886.6	ENSG00000139697.14	SBNO1	0.425623	0.328933	1
ENST00000421351.4	ENSG00000112378.12	PERP	0.366275	-1.3603	4
ENST00000421782.3	ENSG00000108384.15	RAD51C	-0.0768265	0.156335	1
ENST00000422090.2	ENSG00000213024.11	NUP62	0.590962	0.513099	1
ENST00000422318.7	ENSG00000168268.11	NT5DC2	0.122146	-0.0770197	1
ENST00000422424.7	ENSG00000166595.12	CIAO2B	0.131429	-0.111076	1
ENST00000422989.5	ENSG00000167378.8	IRGQ	0.446385	0.513527	1
ENST00000423485.6	ENSG00000131747.15	TOP2A	-0.183967	-1.10074	4
ENST00000423516.5	ENSG00000163931.16	TKT	0.195072	-1.16628	1
ENST00000423777.7	ENSG00000169136.11	ATF5	0.0193584	-1.22222	4
ENST00000424279.5	ENSG00000101849.17	TBL1X	-0.0475853	-0.898575	1
ENST00000424381.5	ENSG00000170142.12	UBE2E1	1.16141	0.0746804	1
ENST00000424712.6	ENSG00000133056.13	PIK3C2B	0.445631	0.422622	1
ENST00000425013.6	ENSG00000011275.18	RNF216	0.738751	-0.230819	1
ENST00000425675.7	ENSG00000063241.8	ISOC2	-0.251485	0.635677	2
ENST00000425690.8	ENSG00000073008.15	PVR	0.0793879	0.00720558	1
ENST00000426155.6	ENSG00000112335.15	SNX3	0.368059	0.206379	1
ENST00000426431.2	ENSG00000185591.10	SP1	-0.066869	0.217202	1
ENST00000427575.6	ENSG00000129932.10	DOHH	-0.167698	0.0583682	1
ENST00000429205.6	ENSG00000161956.13	SENP3	0.839579	-1.06357	3
ENST00000429360.5	ENSG00000128309.16	MPST	-0.256793	-0.82107	1
ENST00000429587.2	ENSG00000130921.8	C12orf65	0.144932	1.17366	2
ENST00000430044.7	ENSG00000178234.13	GALNT11	-0.459914	-0.742758	1
ENST00000432020.2	ENSG00000146701.12	MDH2	-0.234738	-0.651439	1
ENST00000432763.7	ENSG00000196235.14	SUPT5H	0.232722	-0.831524	1
ENST00000433307.2	ENSG00000107679.14	PLEKHA1	-0.0805947	0.50735	2
ENST00000434377.6	ENSG00000186017.14	ZNF566	-0.0455843	0.31082	2
ENST00000434415.6	ENSG00000204946.10	ZNF783	0.654186	0.536915	1
ENST00000435634.3	ENSG00000223496.3	EXOSC6	0.116057	0.61518	2
ENST00000436063.7	ENSG00000067334.14	DNTTIP2	0.708962	0.584687	1
ENST00000436336.6	ENSG00000160917.15	CPSF4	0.740881	-1.02688	3
ENST00000437161.7	ENSG00000284024.2	HSPA14	0.370148	-0.143465	1
ENST00000438552.6	ENSG00000125835.18	SNRPB	0.0773911	-0.358288	1
ENST00000438607.2	ENSG00000232112.3	TMA7	-0.920749	0.669616	2
ENST00000438704.6	ENSG00000164104.12	HMGB2	-0.098058	-0.828453	1
ENST00000439220.6	ENSG00000103653.16	CSK	0.281519	-0.0896043	1
ENST00000439747.7	ENSG00000082515.18	MRPL22	-0.0998783	0.189109	1
ENST00000439958.7	ENSG00000149532.15	CPSF7	0.703866	-1.00512	3
ENST00000441076.7	ENSG00000123562.17	MORF4L2	-0.0009169	-0.6812	1
ENST00000442218.3	ENSG00000211584.14	SLC48A1	0.0338438	1.09501	2
ENST00000443024.6	ENSG00000196305.17	IARS1	0.229489	-1.62868	4
ENST00000443272.3	ENSG00000141905.19	NFIC	0.524812	0.693416	1
ENST00000443387.2	ENSG00000167635.11	ZNF146	-0.137444	-1.22886	4
ENST00000444746.7	ENSG00000080345.18	RIF1	0.344637	0.0534495	1
ENST00000445517.1	ENSG00000106588.11	PSMA2	-0.388231	0.507589	2
ENST00000446801.6	ENSG00000174442.12	ZWILCH	0.654501	-1.02421	3
ENST00000447368.6	ENSG00000153560.12	UBP1	0.415684	-0.560087	1
ENST00000447399.6	ENSG00000133789.15	SWAP70	0.406412	0.519018	1
ENST00000447750.7	ENSG00000203879.12	GDI1	0.610577	-1.5667	4
ENST00000448108.7	ENSG00000166012.17	TAF1D	0.407725	-0.930111	1
ENST00000448276.7	ENSG00000108604.16	SMARCD2	0.13289	-1.04069	1
ENST00000448552.6	ENSG00000168802.13	CHTF8	-1.02416	-0.425156	1
ENST00000448864.6	ENSG00000182899.17	RPL35A	-1.20843	0.724362	2
ENST00000449090.6	ENSG00000162869.16	PPP1R21	0.161828	-0.112348	1
ENST00000450253.6	ENSG00000151247.12	EIF4E	-0.130515	0.437206	2
ENST00000450366.7	ENSG00000115365.12	LANCL1	-0.116117	-0.564801	1
ENST00000450791.7	ENSG00000090615.15	GOLGA3	0.712615	0.484128	1
ENST00000450808.2	ENSG00000162368.13	CMPK1	0.257432	-1.46907	4
ENST00000451315.7	ENSG00000225921.7	NOL7	0.0398136	0.358313	2
ENST00000452025.5	ENSG00000197713.15	RPE	0.401737	-0.757502	1
ENST00000452533.6	ENSG00000087470.18	DNM1L	0.264432	-0.517492	1
ENST00000452722.7	ENSG00000182985.17	CADM1	-0.0211323	-0.0619874	1
ENST00000452918.7	ENSG00000064607.17	SUGP2	-0.557934	0.172469	2
ENST00000454077.6	ENSG00000087152.15	ATXN7L3	0.686741	0.700349	1
ENST00000454255.6	ENSG00000040633.13	PHF23	0.638337	-0.430854	1
ENST00000454366.2	ENSG00000075218.19	GTSE1	0.440218	-0.474824	1
ENST00000455086.5	ENSG00000070669.17	ASNS	0.86567	-2.92198	4
ENST00000456842.1	ENSG00000163866.9	SMIM12	0.265782	-0.21458	1
ENST00000457167.9	ENSG00000168259.16	DNAJC7	-0.144765	-1.14225	4
ENST00000457408.7	ENSG00000158604.15	TMED4	-0.179367	-1.56691	4
ENST00000457800.3	ENSG00000198231.13	DDX42	1.2346	-1.89447	4
ENST00000458013.7	ENSG00000143376.14	SNX27	0.259134	1.17954	2
ENST00000460680.6	ENSG00000163930.10	BAP1	0.208751	-0.825893	1
ENST00000462601.5	ENSG00000128563.13	PRKRIP1	1.64884	-0.0748291	3
ENST00000467334.1	ENSG00000090263.16	MRPS33	-0.46363	0.0744999	2
ENST00000468861.5	ENSG00000114416.18	FXR1	-0.393223	-1.17956	4
ENST00000472642.5	ENSG00000106615.10	RHEB	0.301513	-0.49738	1
ENST00000473000.2	ENSG00000180822.11	PSMG4	-0.453229	0.62899	2
ENST00000473578.5	ENSG00000171735.19	CAMTA1	-0.661971	0.242451	2
ENST00000476217.5	ENSG00000114850.6	SSR3	-0.381956	-1.29143	4
ENST00000476977.5	ENSG00000006704.10	GTF2IRD1	0.22568	0.68217	2
ENST00000477853.6	ENSG00000127463.15	EMC1	0.354532	-0.48348	1
ENST00000478753.5	ENSG00000179918.19	SEPHS2	-0.45126	-0.556896	1
ENST00000480945.6	ENSG00000197312.12	DDI2	0.957868	0.684366	1
ENST00000485386.1	ENSG00000180953.11	ST20	-0.267851	-0.0990585	1
ENST00000486645.5	ENSG00000103121.9	CMC2	-0.448675	0.299635	2
ENST00000487416.6	ENSG00000214046.8	SMIM7	-0.45292	0.979625	2
ENST00000488633.2	ENSG00000144021.3	CIAO1	-0.468599	-0.677733	1
ENST00000489418.6	ENSG00000163950.13	SLBP	-0.0609733	0.172894	1
ENST00000489724.2	ENSG00000171135.15	JAGN1	-0.646809	0.174386	2
ENST00000491511.6	ENSG00000144815.16	NXPE3	0.309085	0.591499	1
ENST00000493442.2	ENSG00000123575.9	FAM199X	0.483673	-1.29756	4
ENST00000494857.5	ENSG00000003989.17	SLC7A2	-0.309722	1.25856	2
ENST00000497547.2	ENSG00000160214.13	RRP1	0.139723	0.387183	2
ENST00000498926.7	ENSG00000247077.7	PGAM5	0.670348	0.799884	1
ENST00000500450.6	ENSG00000169714.16	CNBP	-0.00642401	-0.744944	1
ENST00000502346.2	ENSG00000174695.10	TMEM167A	-0.51651	-0.474605	1
ENST00000502553.5	ENSG00000113407.13	TARS1	0.648295	-1.45372	4
ENST00000502732.6	ENSG00000143322.21	ABL2	0.253084	0.48072	1
ENST00000502979.1	ENSG00000145740.19	SLC30A5	-0.0632025	0.292455	2
ENST00000503368.5	ENSG00000078140.14	UBE2K	0.538771	-0.356176	1
ENST00000504110.2	ENSG00000164096.13	C4orf3	-0.675869	-1.55053	4
ENST00000504148.3	ENSG00000150779.12	TIMM8B	-1.63248	-0.0266159	2
ENST00000504154.6	ENSG00000145147.20	SLIT2	-0.354416	0.35913	2
ENST00000504156.7	ENSG00000170445.15	HARS1	-0.165512	0.00156147	1
ENST00000504771.3	ENSG00000145779.8	TNFAIP8	0.0768194	0.629908	2
ENST00000505065.1	ENSG00000158985.13	CDC42SE2	0.312104	0.513322	1
ENST00000505490.3	ENSG00000183684.8	ALYREF	0.322949	0.148267	1
ENST00000506763.5	ENSG00000214367.8	HAUS3	0.923183	-0.558627	3
ENST00000507956.5	ENSG00000138744.16	NAAA	-0.260326	0.496915	2
ENST00000508164.6	ENSG00000048140.18	TSPAN17	0.343325	-0.282901	1
ENST00000510663.6	ENSG00000174780.17	SRP72	0.767875	-1.23791	3
ENST00000511600.5	ENSG00000063978.16	RNF4	-0.321902	-0.0554736	1
ENST00000512805.6	ENSG00000204628.12	RACK1	-0.267288	-1.68837	4
ENST00000513391.2	ENSG00000109180.14	OCIAD1	-0.267032	-1.87742	4
ENST00000513738.5	ENSG00000151883.18	PARP8	0.449506	-0.505297	1
ENST00000514101.6	ENSG00000120784.16	ZFP30	0.348306	0.460204	1
ENST00000515314.6	ENSG00000103018.17	CYB5B	-0.112324	0.65739	2
ENST00000515390.5	ENSG00000150753.12	CCT5	0.121741	-1.05857	1
ENST00000515673.7	ENSG00000170153.11	RNF150	0.317003	0.436375	1
ENST00000517385.5	ENSG00000085788.14	DDHD2	-0.193942	-0.138178	1
ENST00000518483.5	ENSG00000174371.17	EXO1	0.582031	-1.17704	4
ENST00000519638.3	ENSG00000147475.17	ERLIN2	0.110327	0.0508866	1
ENST00000519911.5	ENSG00000113732.9	ATP6V0E1	-0.672991	0.451016	2
ENST00000519973.6	ENSG00000147454.14	SLC25A37	0.230058	0.44112	2
ENST00000520965.5	ENSG00000185869.14	ZNF829	-0.405371	0.341658	2
ENST00000522362.7	ENSG00000240694.9	PNMA2	0.145198	0.256725	1
ENST00000523111.7	ENSG00000169139.12	UBE2V2	-0.21186	-0.308165	1
ENST00000523908.5	ENSG00000113282.13	CLINT1	0.314402	-1.19194	4
ENST00000526049.6	ENSG00000131871.15	SELENOS	1.11826	-0.647311	3
ENST00000526285.1	ENSG00000173020.11	GRK2	-0.327491	-0.902337	1
ENST00000526451.5	ENSG00000175376.9	EIF1AD	0.247394	0.16322	1
ENST00000527204.5	ENSG00000149480.7	MTA2	0.371124	-1.23438	4
ENST00000527424.6	ENSG00000120925.16	RNF170	0.269573	-0.145965	1
ENST00000527958.6	ENSG00000168092.14	PAFAH1B2	0.219364	0.921787	2
ENST00000529546.5	ENSG00000198431.16	TXNRD1	-0.15101	-1.093	4
ENST00000530028.3	ENSG00000255302.5	EID1	-0.876483	0.104119	2
ENST00000530167.1	ENSG00000188486.3	H2AX	0.0884708	0.400189	2
ENST00000530257.5	ENSG00000118363.12	SPCS2	-0.149857	-0.933807	1
ENST00000530349.2	ENSG00000176973.8	FAM89B	0.357412	-0.0753687	1
ENST00000530758.2	ENSG00000254999.4	BRK1	-0.258751	1.01615	2
ENST00000532317.5	ENSG00000073921.18	PICALM	0.527267	-0.887353	1
ENST00000535011.6	ENSG00000128595.17	CALU	-0.550493	-0.349677	1
ENST00000535170.5	ENSG00000106261.17	ZKSCAN1	1.02954	0.538339	1
ENST00000535273.2	ENSG00000065600.12	PACC1	-0.390741	-0.456741	1
ENST00000535391.5	ENSG00000104131.13	EIF3J	0.787535	-0.754111	3
ENST00000535589.3	ENSG00000115091.12	ACTR3	0.404047	-1.1879	4
ENST00000536364.5	ENSG00000184887.13	BTBD6	-0.11182	-0.181002	1
ENST00000537226.2	ENSG00000214029.5	ZNF891	0.4204	0.397872	1
ENST00000540021.6	ENSG00000116062.16	MSH6	0.00287706	-0.973281	1
ENST00000541475.5	ENSG00000076053.10	RBM7	0.449554	1.05302	1
ENST00000541549.2	ENSG00000107581.13	EIF3A	0.330312	-0.951473	1
ENST00000541959.5	ENSG00000134287.10	ARF3	0.184079	-0.869437	1
ENST00000542569.6	ENSG00000156671.15	SAMD8	0.416995	0.159226	1
ENST00000542650.5	ENSG00000103591.13	AAGAB	0.0824622	-1.66985	4
ENST00000543341.7	ENSG00000111358.14	GTF2H3	-0.00357831	0.544388	2
ENST00000543693.5	ENSG00000147862.17	NFIB	-0.14043	0.953413	2
ENST00000543959.5	ENSG00000111639.8	MRPL51	-0.499496	1.19284	2
ENST00000544848.2	ENSG00000246705.4	H2AJ	-0.431079	1.13727	2
ENST00000545620.5	ENSG00000113658.18	SMAD5	0.0764156	-0.162543	1
ENST00000546954.2	ENSG00000170855.4	TRIAP1	-0.86452	0.391922	2
ENST00000547754.6	ENSG00000139354.11	GAS2L3	-0.294718	1.13749	2
ENST00000549920.6	ENSG00000063177.13	RPL18	-0.456912	-0.78635	1
ENST00000550487.6	ENSG00000178449.9	COX14	-1.14029	0.70924	2
ENST00000552296.6	ENSG00000197111.15	PCBP2	-0.173339	-1.85391	4
ENST00000552491.5	ENSG00000050405.13	LIMA1	-0.438034	-0.0837597	2
ENST00000552981.5	ENSG00000075415.12	SLC25A3	-0.497714	-1.22891	4
ENST00000553192.5	ENSG00000139343.10	SNRPF	-0.901458	-0.0390152	2
ENST00000554943.5	ENSG00000100796.17	PPP4R3A	0.298887	-1.04794	1
ENST00000555004.2	ENSG00000227051.6	C14orf132	-0.949523	-0.634474	1
ENST00000555055.6	ENSG00000126215.14	XRCC3	0.0375699	-1.66162	4
ENST00000556029.5	ENSG00000120802.13	TMPO	0.170793	-0.00657696	1
ENST00000556772.5	ENSG00000133961.20	NUMB	0.285758	-0.156691	1
ENST00000557016.6	ENSG00000100632.11	ERH	0.123389	0.292633	1
ENST00000557487.5	ENSG00000182199.11	SHMT2	0.00280043	-2.11649	4
ENST00000558131.1	ENSG00000108107.14	RPL28	-0.579053	-0.0335655	2
ENST00000558567.5	ENSG00000140153.17	WDR20	0.269863	-0.169425	1
ENST00000559082.5	ENSG00000041357.16	PSMA4	0.00561485	0.403596	2
ENST00000560303.1	ENSG00000140350.15	ANP32A	0.490577	-0.908737	1
ENST00000561277.5	ENSG00000140391.15	TSPAN3	-0.0188514	-1.15898	4
ENST00000561516.5	ENSG00000206053.13	JPT2	-0.288448	-0.421517	1
ENST00000562803.1	ENSG00000169957.10	ZNF768	0.864956	-1.0038	3
ENST00000563498.1	ENSG00000103024.7	NME3	-1.45159	0.888098	2
ENST00000563683.5	ENSG00000103549.21	RNF40	-0.293197	-0.276735	1
ENST00000563952.1	ENSG00000183723.12	CMTM4	0.00431858	-0.293531	1
ENST00000566397.5	ENSG00000205937.12	RNPS1	0.249205	-0.0570351	1
ENST00000567795.3	ENSG00000174943.11	KCTD13	-0.195788	0.094638	1
ENST00000568517.1	ENSG00000178741.12	COX5A	0.162642	0.534477	2
ENST00000570259.1	ENSG00000230989.7	HSBP1	-0.671332	0.13199	2
ENST00000571995.6	ENSG00000141542.11	RAB40B	-0.285227	0.652525	2
ENST00000574428.5	ENSG00000123472.12	ATPAF1	1.40783	-0.47117	3
ENST00000574876.5	ENSG00000141456.16	PELP1	-0.777133	-0.947941	4
ENST00000577035.5	ENSG00000170296.10	GABARAP	-0.739539	0.792449	2
ENST00000578105.1	ENSG00000182628.13	SKA2	-0.150347	-0.0419627	1
ENST00000579649.5	ENSG00000130255.13	RPL36	-0.439017	0.0164563	2
ENST00000580018.4	ENSG00000265354.4	TIMM23	0.143901	0.438689	2
ENST00000580301.5	ENSG00000109065.12	NAT9	-0.354059	-0.256586	1
ENST00000581312.6	ENSG00000264522.6	OTUD7B	1.6621	0.731934	1
ENST00000581641.1	ENSG00000128791.12	TWSG1	-0.386436	1.26827	2
ENST00000582693.5	ENSG00000265491.5	RNF115	0.727092	1.0631	1
ENST00000582783.5	ENSG00000160392.13	C19orf47	1.83104	-0.210915	3
ENST00000583839.1	ENSG00000141552.17	ANAPC11	-0.927941	0.596701	2
ENST00000583931.6	ENSG00000143401.15	ANP32E	0.427343	-0.612488	1
ENST00000584773.5	ENSG00000136450.13	SRSF1	0.105677	-0.508147	1
ENST00000585392.2	ENSG00000125743.10	SNRPD2	-0.573344	1.08006	2
ENST00000586243.5	ENSG00000118046.16	STK11	0.571026	0.0282987	1
ENST00000586534.6	ENSG00000179262.10	RAD23A	0.118224	-1.71476	4
ENST00000586602.5	ENSG00000197961.11	ZNF121	0.781873	0.442407	1
ENST00000587079.5	ENSG00000071626.16	DAZAP1	0.975261	0.846206	1
ENST00000587090.5	ENSG00000167642.13	SPINT2	-0.770405	-1.23778	4
ENST00000587424.2	ENSG00000263465.4	SRSF8	-0.095259	0.502203	2
ENST00000588161.5	ENSG00000126254.12	RBM42	0.433943	-0.230991	1
ENST00000588258.6	ENSG00000131944.10	FAAP24	-0.183591	0.765521	2
ENST00000589599.5	ENSG00000132475.10	H3-3B	-0.141528	-1.02347	4
ENST00000589998.5	ENSG00000129351.17	ILF3	0.832119	-0.677818	3
ENST00000590551.1	ENSG00000063244.12	U2AF2	1.0643	-0.288912	1
ENST00000590669.5	ENSG00000105364.14	MRPL4	0.272882	0.656519	2
ENST00000591871.1	ENSG00000099800.8	TIMM13	-0.458692	0.506467	2
ENST00000592224.5	ENSG00000160633.13	SAFB	0.543547	-0.265583	1
ENST00000593135.6	ENSG00000186185.14	KIF18B	1.77363	-0.018222	3
ENST00000595564.5	ENSG00000006712.15	PAF1	0.0539713	-0.404075	1
ENST00000595753.6	ENSG00000127526.15	SLC35E1	-0.0275835	1.4696	2
ENST00000596288.7	ENSG00000112118.20	MCM3	-0.0472743	-1.26919	4
ENST00000596358.6	ENSG00000142546.14	NOSIP	-0.306118	0.828139	2
ENST00000598441.6	ENSG00000104852.15	SNRNP70	1.26767	0.269296	1
ENST00000599806.5	ENSG00000141968.8	VAV1	-0.536936	-0.0725881	2
ENST00000600625.5	ENSG00000130299.17	GTPBP3	0.0310502	0.498554	2
ENST00000601372.6	ENSG00000167785.9	ZNF558	-0.857923	0.240661	2
ENST00000602206.1	ENSG00000130312.6	MRPL34	-0.554281	0.492838	2
ENST00000602300.5	ENSG00000152795.17	HNRNPDL	-0.467905	0.497054	2
ENST00000602318.5	ENSG00000134248.13	LAMTOR5	-0.0955344	0.227441	1
ENST00000602676.6	ENSG00000104904.12	OAZ1	0.0448203	-0.412827	1
ENST00000607373.6	ENSG00000140299.12	BNIP2	0.120624	0.202895	1
ENST00000607772.6	ENSG00000153721.19	CNKSR3	0.494497	1.21406	1
ENST00000608424.6	ENSG00000178252.18	WDR6	-0.471474	-0.505761	1
ENST00000608611.5	ENSG00000186501.14	TMEM222	-0.0121438	-0.826696	1
ENST00000608872.6	ENSG00000119402.17	FBXW2	0.353441	0.377906	1
ENST00000608933.6	ENSG00000163644.15	PPM1K	0.310322	0.582267	1
ENST00000609199.1	ENSG00000011007.12	ELOA	0.428419	-0.781308	1
ENST00000610361.1	ENSG00000162409.11	PRKAA2	0.286958	-0.117486	1
ENST00000610533.4	ENSG00000106628.10	POLD2	-0.0571727	-1.56137	4
ENST00000610545.1	ENSG00000145293.16	ENOPH1	0.145066	-0.0832541	1
ENST00000610704.5	ENSG00000170265.12	ZNF282	0.856481	-0.647958	3
ENST00000611405.5	ENSG00000087087.20	SRRT	0.438302	-0.400794	1
ENST00000611717.4	ENSG00000275052.5	PPP4R3B	0.554782	-0.0704629	1
ENST00000611869.5	ENSG00000071564.16	TCF3	0.53788	-0.647202	1
ENST00000612661.2	ENSG00000277443.3	MARCKS	0.596056	0.208269	1
ENST00000613671.1	ENSG00000253293.5	HOXA10	-0.0982123	0.397465	2
ENST00000614145.4	ENSG00000266472.5	MRPS21	-0.554252	0.439506	2
ENST00000614556.5	ENSG00000136485.15	DCAF7	-0.0879375	-0.858837	1
ENST00000615553.1	ENSG00000152242.11	C18orf25	0.565997	0.436766	1
ENST00000615637.3	ENSG00000251493.5	FOXD1	0.377938	-0.471236	1
ENST00000615884.4	ENSG00000276043.5	UHRF1	0.920831	-1.07027	3
ENST00000615911.4	ENSG00000063322.15	MED29	0.299856	-0.189328	1
ENST00000616501.4	ENSG00000103495.14	MAZ	0.175608	-1.17251	1
ENST00000616743.1	ENSG00000176788.9	BASP1	1.05607	-0.237478	1
ENST00000616793.5	ENSG00000176049.16	JAKMIP2	-1.90333	0.178646	2
ENST00000616939.4	ENSG00000198522.14	GPN1	1.25511	-0.72958	3
ENST00000617074.4	ENSG00000170606.15	HSPA4	0.466818	-1.16503	4
ENST00000617445.4	ENSG00000024862.17	CCDC28A	-0.143058	-0.506644	1
ENST00000617596.4	ENSG00000143740.14	SNAP47	-0.287903	-0.126383	1
ENST00000617875.5	ENSG00000160957.13	RECQL4	0.729464	-0.768078	3
ENST00000618014.1	ENSG00000145386.10	CCNA2	0.200844	-0.347141	1
ENST00000619305.1	ENSG00000168275.15	COA6	-0.346479	0.82854	2
ENST00000620366.4	ENSG00000122203.15	KIAA1191	-0.00632443	-0.612012	1
ENST00000621341.1	ENSG00000196376.11	SLC35F1	0.966486	0.771629	1
ENST00000621650.2	ENSG00000278129.2	ZNF8	0.0689075	0.44216	2
ENST00000621663.4	ENSG00000166295.9	ANAPC16	-0.171363	0.926163	2
ENST00000621775.2	ENSG00000273820.2	USP27X	0.919753	0.656257	1
ENST00000621999.5	ENSG00000085365.18	SCAMP1	-0.138118	-0.273146	1
ENST00000622464.4	ENSG00000133612.19	AGAP3	0.522684	-1.58053	4
ENST00000627388.2	ENSG00000140332.16	TLE3	-0.064015	-0.0395726	1
ENST00000629438.2	ENSG00000114956.20	DGUOK	-0.0351073	-0.0140315	1
ENST00000630539.1	ENSG00000049656.14	CLPTM1L	-0.288634	-0.18904	1
ENST00000637660.1	ENSG00000186197.14	EDARADD	-0.43183	0.708376	2
ENST00000638119.1	ENSG00000198954.8	KIFBP	0.519767	-0.405704	1
ENST00000638603.1	ENSG00000138760.10	SCARB2	0.101847	-1.17407	4
ENST00000643193.1	ENSG00000127990.19	SGCE	0.349286	-0.145718	1
ENST00000643721.1	ENSG00000171206.14	TRIM8	0.508119	0.204121	1
ENST00000643777.2	ENSG00000149925.20	ALDOA	-0.857008	-0.22856	2
ENST00000644513.1	ENSG00000215301.10	DDX3X	-0.0959275	-1.18863	4
ENST00000644526.1	ENSG00000136631.15	VPS45	0.835471	-1.53494	3
ENST00000645214.2	ENSG00000119537.18	KDSR	-0.394309	0.344418	2
ENST00000645323.1	ENSG00000196352.15	CD55	-0.427329	-1.38909	4
ENST00000645831.2	ENSG00000054598.9	FOXC1	0.489513	-0.0928858	1
ENST00000646101.2	ENSG00000130429.15	ARPC1B	0.454386	-0.727542	1
ENST00000648187.1	ENSG00000196715.7	VKORC1L1	0.764834	-1.41424	3
ENST00000648231.1	ENSG00000160710.17	ADAR	0.125473	-0.753389	1
ENST00000649813.2	ENSG00000126267.11	COX6B1	-0.551649	0.685491	2
ENST00000649973.1	ENSG00000104738.18	MCM4	-0.0191023	-0.931956	1
ENST00000650070.2	ENSG00000171793.16	CTPS1	0.432625	-0.629955	1
ENST00000651060.1	ENSG00000152082.14	MZT2B	-0.238557	-0.269648	1
ENST00000651624.1	ENSG00000124795.17	DEK	0.35007	-0.786723	1
ENST00000652268.1	ENSG00000172007.7	RAB33B	0.917597	0.811949	1
ENST00000652332.1	ENSG00000155660.11	PDIA4	-0.563601	-1.57574	4
ENST00000652337.1	ENSG00000100714.17	MTHFD1	0.677084	-1.42238	4
ENST00000652580.1	ENSG00000196646.12	ZNF136	-0.357203	0.295673	2
ENST00000653738.1	ENSG00000182150.16	ERCC6L2	0.293757	0.592801	1
ENST00000671916.1	ENSG00000158987.21	RAPGEF6	0.109873	0.501594	2
ENST00000673233.1	ENSG00000074266.21	EED	0.43848	-0.244459	1
ENST00000673315.1	ENSG00000165410.15	CFL2	0.0127324	-0.826107	1
ENST00000674056.1	ENSG00000198914.5	POU3F3	0.382307	0.219865	1

## Sheet: 3UTR
Subsets of mRNAs affected by 3'UTR structure changes
Transcript ID	Gene ID	Gene name	Log2(FC of Abundance)	Log2(FC of reactivity)	Cluster
ENST00000001008.6	ENSG00000004478.8	FKBP4	0.0173184	-0.371347	1
ENST00000005257.7	ENSG00000006451.8	RALA	0.254055	-0.944306	2
ENST00000007390.3	ENSG00000007520.4	TSR3	-0.768883	-0.161667	1
ENST00000037243.7	ENSG00000034713.8	GABARAPL2	-0.457522	-0.0189242	1
ENST00000055077.8	ENSG00000049541.11	RFC2	1.04084	-1.44694	5
ENST00000078429.9	ENSG00000088256.9	GNA11	0.559318	0.017777	3
ENST00000156109.7	ENSG00000068394.11	GPKOW	0.0565368	-0.847972	1
ENST00000160827.8	ENSG00000079616.12	KIF22	0.248218	-0.442235	1
ENST00000166345.8	ENSG00000071539.14	TRIP13	-0.0497248	-0.83475	1
ENST00000171111.10	ENSG00000079999.14	KEAP1	0.316233	-0.771283	1
ENST00000173527.6	ENSG00000066583.12	ISOC1	0.204682	-0.373636	1
ENST00000179259.6	ENSG00000078237.7	TIGAR	1.81293	-0.231089	5
ENST00000188312.6	ENSG00000075089.9	ACTR6	-0.178699	-0.46006	1
ENST00000192788.6	ENSG00000065060.17	UHRF1BP1	0.230972	-0.700022	1
ENST00000196551.8	ENSG00000083845.9	RPS5	-0.383624	-0.213675	1
ENST00000199389.11	ENSG00000086232.13	EIF2AK1	-0.118311	-0.916612	2
ENST00000209875.9	ENSG00000094916.16	CBX5	-0.221093	-0.579132	1
ENST00000215565.3	ENSG00000099795.7	NDUFB7	-0.776033	-0.480623	1
ENST00000215574.9	ENSG00000099804.9	CDC34	0.348582	-0.84046	1
ENST00000215730.12	ENSG00000099940.12	SNAP29	0.793743	-0.713291	3
ENST00000215793.13	ENSG00000099995.19	SF3A1	0.214181	-0.667594	1
ENST00000216029.7	ENSG00000100211.10	CBY1	0.751763	-1.50189	5
ENST00000216044.10	ENSG00000100226.16	GTPBP1	0.807296	-1.11566	5
ENST00000216083.6	ENSG00000183741.12	CBX6	0.585934	-0.384069	3
ENST00000216121.12	ENSG00000184117.12	NIPSNAP1	-0.624911	-0.941093	1
ENST00000216129.7	ENSG00000100304.13	TTLL12	0.365599	-0.931071	2
ENST00000216181.10	ENSG00000100345.21	MYH9	0.113904	-1.11768	2
ENST00000216225.9	ENSG00000100387.9	RBX1	-0.759521	-0.126418	1
ENST00000216252.4	ENSG00000100410.8	PHF5A	-0.221115	-0.407205	1
ENST00000216297.7	ENSG00000092201.10	SUPT16H	0.153111	-1.1298	2
ENST00000216479.8	ENSG00000100591.8	AHSA1	0.884667	-0.761779	3
ENST00000216513.5	ENSG00000100625.9	SIX4	-0.239798	-0.237547	1
ENST00000216727.8	ENSG00000100836.10	PABPN1	0.436948	-0.542029	1
ENST00000217162.5	ENSG00000101190.13	TCFL5	0.0773871	-0.893072	1
ENST00000217195.12	ENSG00000101220.17	C20orf27	-0.131299	0.291931	1
ENST00000217402.3	ENSG00000101421.4	CHMP4B	1.46628	-0.48555	5
ENST00000217456.3	ENSG00000101474.12	APMAP	0.0452713	-1.0213	1
ENST00000219439.9	ENSG00000103160.12	HSDL1	-0.516482	-0.404021	1
ENST00000219837.12	ENSG00000103550.14	KNOP1	0.124047	-0.188262	1
ENST00000220058.9	ENSG00000103707.10	MTFMT	-0.698593	-0.338695	1
ENST00000220597.4	ENSG00000076641.4	PAG1	-0.389496	-0.910298	2
ENST00000221130.11	ENSG00000104687.14	GSR	-0.0250926	-0.644009	1
ENST00000221138.9	ENSG00000104695.13	PPP2CB	1.27522	-0.868549	5
ENST00000221855.8	ENSG00000105254.12	TBCB	-0.108143	-0.220059	1
ENST00000222307.9	ENSG00000105700.11	KXD1	-0.002013	-0.678187	1
ENST00000222330.8	ENSG00000105723.12	GSK3A	0.997713	-1.07811	5
ENST00000222511.10	ENSG00000105793.15	GTPBP10	0.295795	-0.539315	1
ENST00000222693.5	ENSG00000105971.15	CAV2	0.183137	-0.711689	1
ENST00000223369.3	ENSG00000106636.8	YKT6	1.19245	-0.915288	5
ENST00000224237.9	ENSG00000026025.16	VIM	0.295621	-0.953584	2
ENST00000224807.9	ENSG00000107819.13	SFXN3	-0.250559	-0.614868	1
ENST00000225174.8	ENSG00000108179.14	PPIF	0.0538233	-0.307454	1
ENST00000225296.8	ENSG00000005100.13	DHX33	0.377825	-0.792607	1
ENST00000225603.9	ENSG00000108468.15	CBX1	1.09142	-1.03828	5
ENST00000225698.8	ENSG00000108561.8	C1QBP	-0.653651	-0.316943	1
ENST00000225969.9	ENSG00000108826.16	MRPL27	-1.19356	-0.185964	4
ENST00000225972.8	ENSG00000108829.10	LRRC59	1.00661	-0.636218	3
ENST00000226796.7	ENSG00000109534.17	GAR1	0.872938	-0.501496	3
ENST00000227503.13	ENSG00000168066.20	SF1	0.231749	-1.42077	2
ENST00000227525.8	ENSG00000110108.10	TMEM109	-0.104815	-0.486276	1
ENST00000228495.11	ENSG00000110906.13	KCTD10	-0.0772919	-0.51146	1
ENST00000228506.8	ENSG00000110917.8	MLEC	0.0444139	-0.49849	1
ENST00000228827.8	ENSG00000111231.9	GPN3	-0.0928173	-0.77566	1
ENST00000228872.9	ENSG00000111276.11	CDKN1B	0.763394	-1.14465	5
ENST00000229329.7	ENSG00000111726.13	CMAS	0.410259	-0.593389	1
ENST00000229340.10	ENSG00000111737.12	RAB35	1.59389	-0.482766	5
ENST00000229379.3	ENSG00000111775.3	COX6A1	-0.332038	-0.283318	1
ENST00000229390.8	ENSG00000111786.9	SRSF9	-0.463707	-0.208778	1
ENST00000229633.7	ENSG00000111911.7	HINT3	-0.487436	-0.952202	2
ENST00000230431.10	ENSG00000112667.12	DNPH1	-0.20504	-0.205574	1
ENST00000230895.10	ENSG00000112977.15	DAP	0.328302	-0.562747	1
ENST00000231198.12	ENSG00000113272.14	THG1L	0.0512072	-0.592952	1
ENST00000231368.10	ENSG00000113441.16	LNPEP	-0.0839952	-0.362273	1
ENST00000231526.8	ENSG00000113597.18	TRAPPC13	-0.300979	-0.910556	2
ENST00000232888.7	ENSG00000114767.7	RRP9	0.358496	-0.718569	1
ENST00000234160.5	ENSG00000115806.13	GORASP2	0.341656	-1.40474	2
ENST00000234310.8	ENSG00000221823.11	PPP3R1	0.457581	-0.37983	3
ENST00000234454.6	ENSG00000116096.6	SPR	1.54311	-0.869081	5
ENST00000234590.10	ENSG00000074800.16	ENO1	0.37505	-1.11704	2
ENST00000234626.11	ENSG00000097046.13	CDC7	0.305875	-1.1646	2
ENST00000235329.10	ENSG00000116688.17	MFN2	0.21321	-1.3226	2
ENST00000237380.12	ENSG00000118579.13	MED28	-0.210196	-0.0678936	1
ENST00000237654.9	ENSG00000118816.10	CCNI	-0.14828	-0.681353	1
ENST00000238081.8	ENSG00000134308.14	YWHAQ	0.0354374	-0.638246	1
ENST00000238788.14	ENSG00000119777.20	TMEM214	1.11196	-1.48233	5
ENST00000238823.13	ENSG00000119812.19	FAM98A	0.208159	-0.494546	1
ENST00000239165.9	ENSG00000260027.5	HOXB7	-0.677392	-0.248637	1
ENST00000239223.4	ENSG00000120129.6	DUSP1	-0.308977	-1.48919	2
ENST00000239906.10	ENSG00000120709.11	FAM53C	0.546187	-1.10343	2
ENST00000240304.5	ENSG00000108848.16	LUC7L3	-0.591939	-0.320979	1
ENST00000241600.10	ENSG00000122140.11	MRPS2	-0.199427	-0.971467	2
ENST00000242577.11	ENSG00000088986.11	DYNLL1	-0.855325	-0.457517	1
ENST00000242784.5	ENSG00000123144.11	TRIR	0.309205	-0.154928	3
ENST00000243077.8	ENSG00000123384.14	LRP1	-1.9625	-1.01837	4
ENST00000243253.8	ENSG00000058262.10	SEC61A1	-0.235695	-1.66725	2
ENST00000243501.10	ENSG00000123739.11	PLA2G12A	0.093031	-0.4675	1
ENST00000243563.8	ENSG00000077312.9	SNRPA	0.251884	-0.648491	1
ENST00000244007.7	ENSG00000124181.14	PLCG1	1.37988	-1.28039	5
ENST00000244227.8	ENSG00000124380.11	SNRNP27	-0.194377	-0.243739	1
ENST00000244745.4	ENSG00000124766.7	SOX4	-0.346354	-0.0384221	1
ENST00000245458.10	ENSG00000213741.10	RPS29	-1.07472	-0.20759	4
ENST00000245680.7	ENSG00000115084.14	SLC35F5	-0.297324	-0.292136	1
ENST00000246151.9	ENSG00000057757.10	PITHD1	1.21147	-0.957665	5
ENST00000246535.4	ENSG00000126249.8	PDCD2L	-0.18551	-1.01117	2
ENST00000246784.7	ENSG00000126453.9	BCL2L12	-0.315991	0.176303	1
ENST00000247178.6	ENSG00000126775.9	ATG14	0.208982	-0.265694	3
ENST00000247866.9	ENSG00000090266.13	NDUFB2	-0.285183	0.102301	1
ENST00000247970.8	ENSG00000127445.13	PIN1	-0.30507	-0.0450804	1
ENST00000248451.7	ENSG00000127838.14	PNKD	-0.0848266	-0.00172941	1
ENST00000248929.14	ENSG00000100359.21	SGSM3	-0.366727	-0.695996	1
ENST00000248958.5	ENSG00000128228.5	SDF2L1	-0.583269	-0.548653	1
ENST00000249289.5	ENSG00000128524.5	ATP6V1F	0.245012	-0.449101	1
ENST00000249806.11	ENSG00000128973.13	CLN6	1.37983	-1.36631	5
ENST00000249822.8	ENSG00000128989.10	ARPP19	0.38576	-0.880551	2
ENST00000252015.3	ENSG00000100991.12	TRPC4AP	0.0232776	-1.32631	2
ENST00000252268.8	ENSG00000133884.10	DPF2	0.331976	-1.37444	2
ENST00000252512.14	ENSG00000130227.17	XPO7	0.846865	-1.04249	5
ENST00000252622.15	ENSG00000130332.15	LSM7	-0.418212	-0.0242523	1
ENST00000252674.9	ENSG00000130382.9	MLLT1	1.00082	-0.34368	3
ENST00000252891.8	ENSG00000105245.9	NUMBL	0.224351	-0.749802	1
ENST00000253023.8	ENSG00000130725.8	UBE2M	1.096	-0.622486	3
ENST00000253039.9	ENSG00000130741.11	EIF2S3	-0.173965	-0.806241	2
ENST00000253107.12	ENSG00000130810.20	PPAN	0.931081	-0.362164	3
ENST00000253108.9	ENSG00000130811.12	EIF3G	0.0654695	-0.673438	1
ENST00000253457.8	ENSG00000131148.9	EMC8	-0.19653	-0.267795	1
ENST00000253699.7	ENSG00000131381.12	RBSN	0.501409	-0.462732	3
ENST00000253788.11	ENSG00000131469.14	RPL27	-0.392104	-0.0213691	1
ENST00000254322.3	ENSG00000132002.8	DNAJB1	0.559622	-0.492581	3
ENST00000254480.10	ENSG00000173473.11	SMARCC1	0.551599	-0.988802	2
ENST00000254508.7	ENSG00000132182.12	NUP210	0.0305923	-1.17971	2
ENST00000254616.11	ENSG00000132286.12	TIMM10B	0.0197816	-0.0072967	1
ENST00000254654.8	ENSG00000132323.9	ILKAP	0.545002	-0.359149	3
ENST00000254950.13	ENSG00000132612.16	VPS4A	-0.385529	-0.489274	1
ENST00000255641.13	ENSG00000133275.16	CSNK1G2	0.373046	-0.696018	1
ENST00000255764.4	ENSG00000133398.4	MED10	2.40839	-0.908543	5
ENST00000255977.7	ENSG00000133606.11	MKRN1	0.181447	-0.732445	1
ENST00000256474.2	ENSG00000134086.7	VHL	0.244423	-0.644477	1
ENST00000256854.10	ENSG00000134440.12	NARS1	-0.470296	-1.59122	2
ENST00000257075.9	ENSG00000134644.15	PUM1	0.300473	-1.26571	2
ENST00000257181.10	ENSG00000134748.13	PRPF38A	0.0813884	0.0209774	1
ENST00000257572.5	ENSG00000135116.9	HRK	0.615803	-0.535623	3
ENST00000257787.6	ENSG00000135334.9	AKIRIN2	1.39163	-1.0339	5
ENST00000257940.7	ENSG00000135482.7	ZC3H10	0.272125	-0.188767	3
ENST00000258091.10	ENSG00000135624.16	CCT7	0.189297	-0.87063	1
ENST00000258418.10	ENSG00000135932.11	CAB39	0.878743	-1.1422	5
ENST00000258424.3	ENSG00000135940.7	COX5B	-0.847731	-0.498133	1
ENST00000258436.10	ENSG00000135953.11	MFSD9	-0.011291	0.0117434	1
ENST00000258457.7	ENSG00000135974.10	C2orf49	0.251815	-0.477711	1
ENST00000258739.9	ENSG00000136240.10	KDELR2	0.0640724	-0.525607	1
ENST00000258960.7	ENSG00000136448.12	NMT1	-0.297466	-0.614912	1
ENST00000259339.7	ENSG00000136816.16	TOR1B	0.467282	-0.779617	1
ENST00000259477.6	ENSG00000136950.13	ARPC5L	0.365264	-0.613017	1
ENST00000259818.8	ENSG00000137285.10	TUBB2B	0.0351921	-0.275609	1
ENST00000260126.9	ENSG00000137571.11	SLCO5A1	0.436579	0.0362886	3
ENST00000260443.9	ENSG00000137876.10	RSL24D1	-0.186508	-1.17869	2
ENST00000260746.6	ENSG00000138175.9	ARL3	0.703643	0.0147765	3
ENST00000260810.10	ENSG00000163781.14	TOPBP1	0.0590731	-1.21537	2
ENST00000260952.9	ENSG00000138381.10	ASNSD1	-0.0521979	-0.81093	1
ENST00000261249.7	ENSG00000126814.7	TRMT5	0.0665301	-0.537051	1
ENST00000261254.8	ENSG00000118971.8	CCND2	-0.043216	-0.709717	1
ENST00000261263.5	ENSG00000080371.6	RAB21	0.700409	-0.08636	3
ENST00000261313.3	ENSG00000089220.5	PEBP1	-0.198361	-0.0121815	1
ENST00000261318.5	ENSG00000111412.6	C12orf49	0.142872	-0.236329	1
ENST00000261366.10	ENSG00000113368.12	LMNB1	0.666022	-0.846295	3
ENST00000261401.7	ENSG00000110880.10	CORO1C	0.0344283	-0.843744	1
ENST00000261443.9	ENSG00000009307.16	CSDE1	-0.144881	-0.982007	2
ENST00000261489.6	ENSG00000102804.15	TSC22D1	-0.0674907	-1.10099	2
ENST00000261497.9	ENSG00000124422.12	USP22	-0.669035	-1.10667	1
ENST00000261520.9	ENSG00000128915.12	ICE2	0.372422	-0.774269	1
ENST00000261531.11	ENSG00000100603.13	SNW1	0.267794	-1.30697	2
ENST00000261590.13	ENSG00000046604.13	DSG2	-0.301762	-1.31378	2
ENST00000261601.8	ENSG00000101557.15	USP14	-0.374156	-0.267289	1
ENST00000261647.10	ENSG00000011295.16	TTC19	-0.66725	-1.03492	1
ENST00000261714.11	ENSG00000108578.15	BLMH	-0.829732	-0.683737	1
ENST00000261721.9	ENSG00000064726.10	BTBD1	0.402689	-0.715421	1
ENST00000261758.6	ENSG00000117899.11	MESD	0.171752	-0.354966	1
ENST00000261811.6	ENSG00000120306.11	CYSTM1	-0.253406	-0.723944	2
ENST00000261822.4	ENSG00000110987.8	BCL7A	-0.223836	-0.811347	2
ENST00000261951.9	ENSG00000113300.13	CNOT6	0.224113	-0.166852	3
ENST00000262013.12	ENSG00000008294.21	SPAG9	0.436208	-1.18568	2
ENST00000262027.10	ENSG00000166986.15	MARS1	0.447968	-0.842442	1
ENST00000262077.2	ENSG00000124789.11	NUP153	0.694858	-1.24522	2
ENST00000262213.7	ENSG00000067167.8	TRAM1	0.00462726	-1.13182	2
ENST00000262238.10	ENSG00000100811.14	YY1	0.452141	-0.800704	1
ENST00000262302.14	ENSG00000095906.17	NUBP2	-0.306894	-0.141513	1
ENST00000262306.11	ENSG00000103363.14	ELOB	-1.30542	-0.224076	4
ENST00000262319.11	ENSG00000100726.15	TELO2	-0.54255	-0.729962	1
ENST00000262348.9	ENSG00000116729.14	WLS	0.203491	-1.20183	2
ENST00000262435.14	ENSG00000108854.16	SMURF2	0.587468	-0.667066	3
ENST00000262460.5	ENSG00000101003.10	GINS1	-0.239357	0.100633	1
ENST00000262482.11	ENSG00000108523.16	RNF167	-0.572015	-1.17193	1
ENST00000262584.7	ENSG00000161016.17	RPL8	-0.318907	-0.0736548	1
ENST00000262644.9	ENSG00000104331.9	IMPAD1	0.139756	-0.0557427	3
ENST00000262990.9	ENSG00000109445.11	ZNF330	-0.0088577	-0.627389	1
ENST00000263092.11	ENSG00000127804.13	METTL16	-0.258755	-0.44637	1
ENST00000263208.5	ENSG00000100084.14	HIRA	0.306519	-0.947642	2
ENST00000263256.7	ENSG00000100418.8	DESI1	0.152034	-0.220912	1
ENST00000263280.11	ENSG00000090372.15	STRN4	0.317863	-1.49712	2
ENST00000263384.12	ENSG00000105058.12	FAM32A	-0.189342	0.0117633	1
ENST00000263390.7	ENSG00000105085.10	MED26	1.26508	-0.404217	3
ENST00000263620.8	ENSG00000116017.11	ARID3A	0.939121	-0.158086	3
ENST00000263733.5	ENSG00000116199.12	FAM20B	-0.0420349	-0.512444	1
ENST00000264228.9	ENSG00000128039.11	SRD5A3	0.0207542	-0.388957	1
ENST00000264639.9	ENSG00000108344.15	PSMD3	0.312863	-0.910159	2
ENST00000264670.11	ENSG00000037474.15	NSUN2	0.835166	-0.886885	5
ENST00000264779.6	ENSG00000062194.16	GPBP1	0.050084	-0.961753	1
ENST00000264993.7	ENSG00000091527.15	CDV3	0.0880107	-1.22459	2
ENST00000265056.12	ENSG00000073111.14	MCM2	0.228088	-1.01547	2
ENST00000265062.8	ENSG00000075785.13	RAB7A	0.448026	-0.835787	1
ENST00000265087.8	ENSG00000113739.10	STC2	1.58256	-1.8326	5
ENST00000265097.8	ENSG00000051596.9	THOC3	0.0575269	-0.808898	1
ENST00000265187.4	ENSG00000125885.13	MCM8	0.127705	-0.658295	1
ENST00000265192.9	ENSG00000120727.13	PAIP2	0.218942	-1.16495	2
ENST00000265260.8	ENSG00000081154.12	PCNP	0.593468	-1.26868	2
ENST00000265293.8	ENSG00000113645.14	WWC1	0.495005	-0.741363	3
ENST00000265340.12	ENSG00000069011.16	PITX1	0.271112	-0.166609	3
ENST00000265393.10	ENSG00000106052.13	TAX1BP1	0.202012	-1.30675	2
ENST00000265563.13	ENSG00000114302.16	PRKAR2A	-0.269174	-0.622823	1
ENST00000265663.12	ENSG00000165802.22	NSMF	-0.0960568	-0.873173	2
ENST00000265713.8	ENSG00000083168.11	KAT6A	1.5564	-0.782745	5
ENST00000265758.6	ENSG00000071462.11	BUD23	-0.00657882	-0.416673	1
ENST00000265970.11	ENSG00000011405.13	PIK3C2A	0.224078	-0.834469	1
ENST00000266079.5	ENSG00000101161.8	PRPF6	0.199302	-0.977156	2
ENST00000267115.10	ENSG00000139644.13	TMBIM6	-0.390635	-1.28887	2
ENST00000267436.9	ENSG00000087299.12	L2HGDH	0.596463	-0.299971	3
ENST00000267622.8	ENSG00000100815.12	TRIP11	0.435379	-0.76828	1
ENST00000267750.9	ENSG00000128463.13	EMC4	-0.402137	-0.548537	1
ENST00000269321.12	ENSG00000141522.12	ARHGDIA	0.298681	-0.929109	2
ENST00000269383.8	ENSG00000141569.12	TRIM65	0.215618	-0.109971	3
ENST00000269397.9	ENSG00000141582.15	CBX4	0.791585	-1.31374	5
ENST00000269856.5	ENSG00000141965.5	FEM1A	1.50767	-0.331573	5
ENST00000270538.8	ENSG00000104980.8	TIMM44	-0.00656395	-0.703118	1
ENST00000270586.8	ENSG00000142507.10	PSMB6	-0.629576	-0.347522	1
ENST00000270625.7	ENSG00000142534.7	RPS11	-0.0960441	-0.327543	1
ENST00000270708.12	ENSG00000116213.16	WRAP73	-0.184857	-1.33635	2
ENST00000271375.7	ENSG00000213064.10	SFT2D2	0.437898	0.06324	3
ENST00000271638.3	ENSG00000163191.6	S100A11	0.160306	-1.1376	2
ENST00000271843.9	ENSG00000143543.15	JTB	-0.126575	-0.492703	1
ENST00000272091.8	ENSG00000143751.10	SDE2	0.0777353	-0.998184	1
ENST00000272102.10	ENSG00000143761.16	ARF1	0.0377157	-1.54882	2
ENST00000272139.5	ENSG00000143793.13	C1orf35	0.527565	-1.04078	2
ENST00000272217.7	ENSG00000143862.8	ARL8A	0.892363	-1.34996	5
ENST00000272227.7	ENSG00000143870.12	PDIA6	0.423793	-1.27319	2
ENST00000272298.12	ENSG00000143933.18	CALM2	-0.330475	-0.588724	1
ENST00000272542.8	ENSG00000144136.11	SLC20A1	0.0935677	-1.01948	1
ENST00000272645.9	ENSG00000144231.11	POLR2D	0.25625	-0.0474782	3
ENST00000273047.9	ENSG00000144566.11	RAB5A	1.33113	-1.31748	5
ENST00000273968.5	ENSG00000145337.5	PYURF	-0.326177	-0.548893	1
ENST00000274137.9	ENSG00000145494.11	NDUFS6	0.489133	-0.0709868	3
ENST00000275072.5	ENSG00000146281.6	PM20D2	-0.178011	-0.422171	1
ENST00000275517.8	ENSG00000146670.10	CDCA5	0.0335524	-1.18489	2
ENST00000275603.9	ENSG00000146731.11	CCT6A	0.0839076	-0.459357	1
ENST00000276079.13	ENSG00000147140.16	NONO	0.427316	-1.04248	2
ENST00000276123.7	ENSG00000147180.16	ZNF711	-0.617205	-0.717127	1
ENST00000276431.9	ENSG00000120889.13	TNFRSF10B	-0.203449	-1.71196	2
ENST00000276569.8	ENSG00000104442.10	ARMC1	0.0374929	-0.266507	1
ENST00000277010.9	ENSG00000147955.17	SIGMAR1	-0.233835	-0.717619	2
ENST00000277165.11	ENSG00000048828.17	FAM120A	0.750667	-0.948834	5
ENST00000278100.11	ENSG00000107949.17	BCCIP	0.275854	-0.42637	1
ENST00000278412.7	ENSG00000149136.9	SSRP1	0.0318392	-1.04507	1
ENST00000278618.9	ENSG00000149313.11	AASDHPPT	-0.0119696	-1.25142	2
ENST00000278671.10	ENSG00000149357.10	LAMTOR1	-0.0884725	-0.260764	1
ENST00000278903.11	ENSG00000149547.15	EI24	-0.207606	-0.650988	1
ENST00000279068.11	ENSG00000149657.20	LSM14B	1.4524	-1.1391	5
ENST00000279146.8	ENSG00000110711.10	AIP	0.213085	-0.728001	1
ENST00000279387.12	ENSG00000149923.14	PPP4C	0.729011	-0.698977	3
ENST00000280154.12	ENSG00000150593.18	PDCD4	0.40691	-0.746999	1
ENST00000280756.9	ENSG00000151135.10	TMEM263	-0.0500913	-0.708453	1
ENST00000280987.8	ENSG00000151327.12	FAM177A1	-0.522364	-0.27636	1
ENST00000281141.9	ENSG00000151465.14	CDC123	0.181183	-0.830792	1
ENST00000282292.9	ENSG00000152439.13	ZNF773	0.309638	-0.653374	1
ENST00000282296.10	ENSG00000204519.11	ZNF551	-0.131904	-0.0719861	1
ENST00000282388.4	ENSG00000152518.8	ZFP36L2	0.346126	-0.920781	2
ENST00000282570.4	ENSG00000087338.5	GMCL1	0.0662979	-0.513922	1
ENST00000282999.7	ENSG00000153037.15	SRP19	-0.0194508	-0.287042	1
ENST00000283131.4	ENSG00000153147.6	SMARCA5	0.0289134	-0.74094	1
ENST00000283179.14	ENSG00000153187.20	HNRNPU	0.318949	-0.63066	1
ENST00000283632.5	ENSG00000153561.13	RMND5A	0.321695	-0.653632	1
ENST00000283646.5	ENSG00000153574.9	RPIA	-0.244389	-0.609568	1
ENST00000284000.9	ENSG00000153879.9	CEBPG	0.336994	-1.56876	2
ENST00000284061.8	ENSG00000153933.10	DGKE	0.602617	-0.130414	3
ENST00000284320.6	ENSG00000154174.8	TOMM70	0.359961	-0.921275	2
ENST00000284440.9	ENSG00000154277.13	UCHL1	-0.336248	-0.862429	2
ENST00000284551.11	ENSG00000154370.16	TRIM11	0.435139	-0.549783	1
ENST00000284971.7	ENSG00000154723.12	ATP5PF	0.465787	-0.404579	3
ENST00000284984.8	ENSG00000154734.15	ADAMTS1	-0.396641	-1.19178	1
ENST00000285243.7	ENSG00000154945.7	ANKRD40	0.126455	-0.757395	1
ENST00000285697.9	ENSG00000155330.10	C16orf87	-0.0648361	-0.146834	1
ENST00000285908.5	ENSG00000145919.11	BOD1	-0.30289	-1.30107	2
ENST00000286298.5	ENSG00000155850.8	SLC26A2	-0.0016338	-0.472925	1
ENST00000286428.7	ENSG00000155959.12	VBP1	-0.0394442	-0.19575	1
ENST00000286788.9	ENSG00000156261.13	CCT8	0.22978	-0.939018	2
ENST00000286918.9	ENSG00000156381.9	ANKRD9	0.17674	-0.134104	3
ENST00000287038.8	ENSG00000156482.11	RPL30	-0.376338	-0.397295	1
ENST00000287218.9	ENSG00000156639.12	ZFAND3	1.83495	-1.17039	5
ENST00000287957.5	ENSG00000157259.8	GATAD1	0.139884	-0.832523	1
ENST00000290130.4	ENSG00000159055.4	MIS18A	0.0776071	-0.65622	1
ENST00000290158.9	ENSG00000108424.10	KPNB1	0.637581	-0.950322	5
ENST00000290330.7	ENSG00000159210.10	SNF8	-0.324515	-0.396674	1
ENST00000290795.7	ENSG00000159592.11	GPBP1L1	0.150038	-1.29011	2
ENST00000291295.14	ENSG00000160014.17	CALM3	0.816722	-0.375292	3
ENST00000291386.4	ENSG00000160075.12	SSU72	0.0496432	-0.655689	1
ENST00000291442.3	ENSG00000160113.5	NR2F6	-0.2552	-0.272397	1
ENST00000291565.9	ENSG00000160209.19	PDXK	-0.0547108	-0.0708806	1
ENST00000291568.6	ENSG00000160213.7	CSTB	-0.182754	-0.0810686	1
ENST00000291906.5	ENSG00000160447.7	PKN3	-0.13518	-1.09979	2
ENST00000292211.5	ENSG00000160714.10	UBE2Q1	0.829947	-0.364623	3
ENST00000292363.10	ENSG00000070423.18	RNF126	1.13219	-1.08253	5
ENST00000292433.4	ENSG00000160888.7	IER2	1.39988	-0.362227	5
ENST00000292566.4	ENSG00000160993.4	ALKBH4	0.0866435	-0.179353	1
ENST00000292733.11	ENSG00000099917.17	MED15	-0.406948	-1.47314	2
ENST00000292778.11	ENSG00000161179.14	YDJC	-0.43329	-0.178482	1
ENST00000293195.10	ENSG00000161513.12	FDXR	-0.396458	-0.919913	2
ENST00000293860.6	ENSG00000161980.6	POLR3K	-0.888661	-0.0594118	4
ENST00000294244.9	ENSG00000168005.9	SPINDOC	1.61166	-1.40203	5
ENST00000294742.6	ENSG00000162704.16	ARPC5	0.0328139	-0.392453	1
ENST00000295317.4	ENSG00000163162.9	RNF149	-0.0192484	-1.11111	2
ENST00000295598.10	ENSG00000163399.16	ATP1A1	0.200091	-1.13979	2
ENST00000295628.4	ENSG00000163428.4	LRRC58	0.169085	-0.466916	1
ENST00000295688.8	ENSG00000163468.15	CCT3	0.174147	-0.982007	2
ENST00000295822.7	ENSG00000163577.8	EIF5A2	-0.482066	-0.0672884	1
ENST00000295959.9	ENSG00000163684.11	RPP14	0.933918	-0.273709	3
ENST00000296161.9	ENSG00000163840.10	DTX3L	-0.458823	0.162394	1
ENST00000296215.8	ENSG00000163877.11	SNIP1	0.393126	-0.194821	3
ENST00000296257.10	ENSG00000163904.13	SENP2	-0.498321	-0.822603	1
ENST00000296417.6	ENSG00000164032.12	H2AZ1	-0.613706	-0.286098	1
ENST00000296464.9	ENSG00000164070.12	HSPA4L	0.177501	-0.451325	1
ENST00000296490.8	ENSG00000164091.12	WDR82	1.48695	-0.898975	5
ENST00000296509.11	ENSG00000164109.14	MAD2L1	0.0265471	-0.583221	1
ENST00000296511.10	ENSG00000164111.15	ANXA5	0.320928	-1.25615	2
ENST00000296543.10	ENSG00000164134.13	NAA15	0.40852	-0.737946	1
ENST00000296597.10	ENSG00000164182.11	NDUFAF2	-0.266846	-0.435413	1
ENST00000296721.9	ENSG00000157510.14	AFAP1L1	0.140374	-0.595457	1
ENST00000297071.9	ENSG00000164548.11	TRA2A	1.63211	-0.77227	5
ENST00000297151.9	ENSG00000164609.10	SLU7	0.414519	-0.829789	1
ENST00000297185.9	ENSG00000113013.15	HSPA9	0.257792	-1.19196	2
ENST00000297338.7	ENSG00000164754.15	RAD21	-0.32089	-1.05516	2
ENST00000297533.9	ENSG00000164897.14	TMUB1	-0.0435386	-1.38727	2
ENST00000297534.7	ENSG00000164898.13	FMC1	-0.803392	-0.469947	1
ENST00000297540.5	ENSG00000164902.14	PHAX	0.311037	-0.38911	1
ENST00000297632.7	ENSG00000164983.7	TMEM65	0.42107	-0.380965	3
ENST00000298090.10	ENSG00000156504.16	FAM122B	0.0567901	-0.251251	1
ENST00000298130.5	ENSG00000165389.7	SPTSSA	0.123948	0.0316551	1
ENST00000298316.7	ENSG00000165527.7	ARF6	0.53644	-0.999504	2
ENST00000298585.3	ENSG00000165724.6	ZMYND19	0.224874	-0.639257	1
ENST00000298966.7	ENSG00000166002.7	SMCO4	0.274877	-0.569373	1
ENST00000299705.10	ENSG00000166557.13	TMED3	0.135276	-1.11514	2
ENST00000299767.10	ENSG00000166598.15	HSP90B1	0.806023	-1.55777	5
ENST00000300107.7	ENSG00000166855.9	CLPX	1.21544	-0.725452	5
ENST00000300141.11	ENSG00000074603.19	DPP8	0.24895	-0.514655	1
ENST00000300289.10	ENSG00000167004.13	PDIA3	-0.323196	-0.632013	1
ENST00000300403.11	ENSG00000088325.16	TPX2	0.794559	-0.95117	5
ENST00000300738.10	ENSG00000167325.15	RRM1	0.652546	-1.28415	2
ENST00000300811.8	ENSG00000131116.12	ZNF428	0.136554	-0.272108	1
ENST00000300952.6	ENSG00000167470.12	MIDN	1.52113	-0.889735	5
ENST00000301019.9	ENSG00000167513.9	CDT1	0.187853	-0.790762	1
ENST00000301264.7	ENSG00000167657.14	DAPK3	1.30991	-0.618487	5
ENST00000301280.10	ENSG00000167670.16	CHAF1A	0.866631	-1.08305	5
ENST00000301328.9	ENSG00000167699.13	GLOD4	-0.962094	-1.16251	1
ENST00000301364.10	ENSG00000167721.11	TSR1	-0.317449	-0.305966	1
ENST00000301587.9	ENSG00000167863.12	ATP5PD	-0.521158	-0.19142	1
ENST00000301738.9	ENSG00000167977.9	KCTD5	-0.0792266	-0.880144	2
ENST00000301740.13	ENSG00000167978.17	SRRM2	-0.14123	-0.857335	2
ENST00000301905.9	ENSG00000168078.10	PBK	-0.314525	-1.01119	2
ENST00000301935.9	ENSG00000162191.13	UBXN1	-0.222078	-0.33726	1
ENST00000302165.5	ENSG00000170604.5	IRF2BP1	0.672741	-0.479338	3
ENST00000302182.8	ENSG00000170315.14	UBB	-0.281072	-0.386699	1
ENST00000302418.5	ENSG00000170759.11	KIF5B	0.283633	-1.11664	2
ENST00000302506.8	ENSG00000164045.12	CDC25A	1.54834	-1.29033	5
ENST00000302516.10	ENSG00000189091.13	SF3B3	-0.0523633	-0.368087	1
ENST00000302550.16	ENSG00000121644.19	DESI2	0.0552428	-1.02552	1
ENST00000302746.11	ENSG00000168291.13	PDHB	-0.616812	-0.443261	1
ENST00000302763.12	ENSG00000044115.21	CTNNA1	0.186755	-1.23359	2
ENST00000303151.5	ENSG00000172336.5	POP7	-0.146903	-0.0379215	1
ENST00000303383.8	ENSG00000171241.9	SHCBP1	-0.384959	-0.447005	1
ENST00000303575.9	ENSG00000170348.9	TMED10	-0.270528	-0.903484	2
ENST00000303887.10	ENSG00000166508.18	MCM7	0.0175963	-1.08955	2
ENST00000303961.9	ENSG00000269858.6	EGLN2	0.478261	-0.580595	3
ENST00000304004.7	ENSG00000171453.20	POLR1C	-0.156099	-0.603612	1
ENST00000304191.4	ENSG00000169612.4	RAMAC	-0.423266	-0.43361	1
ENST00000304567.10	ENSG00000171848.15	RRM2	-0.046358	0.214469	1
ENST00000304786.11	ENSG00000143742.13	SRP9	-0.194285	-0.195346	1
ENST00000304863.6	ENSG00000169021.6	UQCRFS1	-0.200509	-0.161398	1
ENST00000304952.10	ENSG00000188290.10	HES4	-0.562356	-0.268571	1
ENST00000305218.8	ENSG00000168439.16	STIP1	0.419603	-1.2312	2
ENST00000305264.8	ENSG00000171720.10	HDAC3	1.17857	-0.932345	5
ENST00000305533.10	ENSG00000247596.9	TWF2	-0.805366	-0.95984	1
ENST00000305885.3	ENSG00000168496.4	FEN1	-0.254223	-0.748017	2
ENST00000306077.4	ENSG00000170876.7	TMEM43	-0.401365	-1.08843	1
ENST00000306085.11	ENSG00000169871.13	TRIM56	1.17082	-0.00384594	3
ENST00000306433.9	ENSG00000168495.13	POLR3D	-0.304987	-0.654947	1
ENST00000306434.8	ENSG00000168906.13	MAT2A	-0.260234	-0.638518	1
ENST00000306704.10	ENSG00000169689.15	CENPX	-1.08705	0.0313418	4
ENST00000306749.4	ENSG00000169710.9	FASN	-0.197824	-0.748075	2
ENST00000306773.5	ENSG00000171246.6	NPTX1	0.247965	-0.255597	3
ENST00000306897.9	ENSG00000169750.9	RAC3	0.41793	-0.684334	1
ENST00000307126.10	ENSG00000172432.19	GTPBP2	0.597449	-1.74873	5
ENST00000307365.4	ENSG00000168209.5	DDIT4	0.311246	-1.63202	2
ENST00000307602.9	ENSG00000168172.9	HOOK3	0.529216	-0.288799	3
ENST00000307650.9	ENSG00000172366.20	MCRIP2	-0.809754	-0.682111	1
ENST00000307790.8	ENSG00000100325.15	ASCC2	0.39872	-1.0945	2
ENST00000307885.4	ENSG00000174233.11	ADCY6	0.0740118	-0.723376	1
ENST00000308025.8	ENSG00000174243.10	DDX23	-0.444227	-0.700774	1
ENST00000308361.10	ENSG00000174953.14	DHX36	2.64378	-1.15736	5
ENST00000308580.12	ENSG00000138594.14	TMOD3	0.936322	-0.344482	3
ENST00000308774.6	ENSG00000173113.6	TRMT112	-0.296029	-0.236226	1
ENST00000308987.6	ENSG00000173207.13	CKS1B	-0.233672	-0.663133	1
ENST00000309083.7	ENSG00000159335.16	PTMS	-0.0301604	-0.889893	1
ENST00000309311.7	ENSG00000167658.16	EEF2	0.288634	-1.05407	2
ENST00000309318.8	ENSG00000173457.11	PPP1R14B	0.0150488	-0.559825	1
ENST00000309352.3	ENSG00000204316.12	MRPL38	-0.300953	-0.272624	1
ENST00000309424.7	ENSG00000117877.10	CD3EAP	0.356794	-0.120034	3
ENST00000309428.10	ENSG00000141699.11	RETREG3	0.0551321	-0.26094	1
ENST00000309451.7	ENSG00000173272.16	MZT2A	-0.632218	0.064246	1
ENST00000309534.10	ENSG00000163320.11	CGGBP1	0.111666	-1.17367	2
ENST00000309733.6	ENSG00000174749.6	FAM241A	0.221231	-0.00149243	3
ENST00000309822.7	ENSG00000147679.12	UTP23	0.184431	-0.355092	1
ENST00000309859.8	ENSG00000103365.15	GGA2	-0.166748	-0.423288	1
ENST00000310118.9	ENSG00000175166.17	PSMD2	0.474924	-1.03085	2
ENST00000310144.11	ENSG00000087191.13	PSMC5	0.0245335	-0.487168	1
ENST00000310513.10	ENSG00000149187.18	CELF1	0.908982	-0.680975	3
ENST00000310571.7	ENSG00000175575.12	PAAF1	0.659921	-0.608084	3
ENST00000310786.10	ENSG00000135535.17	CD164	-0.568334	-1.20067	1
ENST00000310823.8	ENSG00000151694.14	ADAM17	0.255672	-0.976904	2
ENST00000310864.11	ENSG00000173226.17	IQCB1	0.193413	-0.988242	2
ENST00000311127.9	ENSG00000173706.14	HEG1	-0.146983	-0.298993	1
ENST00000311177.7	ENSG00000170689.10	HOXB9	0.377551	-0.76234	1
ENST00000311181.5	ENSG00000174684.7	B4GAT1	-0.307196	-0.371158	1
ENST00000311351.9	ENSG00000175324.10	LSM1	-0.196413	-0.352763	1
ENST00000311380.8	ENSG00000165322.18	ARHGAP12	0.394352	-0.415352	1
ENST00000311481.11	ENSG00000174903.16	RAB1B	0.0201058	-1.04234	1
ENST00000311630.7	ENSG00000174013.8	FBXO45	0.142394	-0.568053	1
ENST00000311669.12	ENSG00000159322.17	ADPGK	-0.118489	-1.22272	2
ENST00000311672.10	ENSG00000173660.12	UQCRH	-0.340252	-0.22448	1
ENST00000311765.4	ENSG00000172840.7	PDP2	-0.305274	-0.144713	1
ENST00000311936.8	ENSG00000133703.12	KRAS	0.203362	-0.389762	1
ENST00000312475.5	ENSG00000259494.2	MRPL46	0.617052	-0.282763	3
ENST00000312499.6	ENSG00000175643.10	RMI2	0.33975	-0.480835	1
ENST00000312579.4	ENSG00000175602.4	CCDC85B	-0.413557	0.712039	1
ENST00000312828.4	ENSG00000176641.11	RNF152	-0.49596	-0.0224006	1
ENST00000312838.9	ENSG00000158717.11	RNF166	0.381751	-0.906888	2
ENST00000312962.12	ENSG00000129347.21	KRI1	0.570439	-0.203951	3
ENST00000313146.10	ENSG00000143319.16	ISG20L2	0.216459	-0.735891	1
ENST00000313368.8	ENSG00000178913.8	TAF7	-0.408875	-1.34588	2
ENST00000313733.8	ENSG00000130703.16	OSBPL2	0.624647	-0.763205	3
ENST00000314355.7	ENSG00000123975.5	CKS2	-0.253083	-0.16148	1
ENST00000314392.12	ENSG00000136908.17	DPM2	-0.399442	-0.41728	1
ENST00000314423.12	ENSG00000141076.18	UTP4	1.06666	-1.02939	5
ENST00000314606.9	ENSG00000179115.11	FARSA	0.279783	-0.700577	1
ENST00000314940.7	ENSG00000177733.7	HNRNPA0	1.29865	-0.469128	3
ENST00000315127.9	ENSG00000179151.13	EDC3	0.254787	-1.05367	2
ENST00000315286.13	ENSG00000180329.14	CCDC43	0.132552	-0.804353	1
ENST00000315579.10	ENSG00000010292.13	NCAPD2	-0.0890622	-0.77867	1
ENST00000315717.10	ENSG00000163466.16	ARPC2	0.439153	-0.864215	1
ENST00000315985.7	ENSG00000221914.11	PPP2R2A	0.559511	-1.36341	2
ENST00000316052.6	ENSG00000178896.9	EXOSC4	-0.183882	-0.311511	1
ENST00000316423.11	ENSG00000109814.12	UGDH	0.80717	-0.569085	3
ENST00000316448.9	ENSG00000179218.13	CALR	-0.485982	-0.835404	1
ENST00000316594.6	ENSG00000126945.9	HNRNPH2	0.236141	-0.822254	1
ENST00000316660.6	ENSG00000141682.11	PMAIP1	-0.943606	-2.26317	2
ENST00000316804.10	ENSG00000177885.15	GRB2	0.163728	-0.738912	1
ENST00000316836.5	ENSG00000176903.5	PNMA1	-0.0472147	-0.76478	1
ENST00000316939.3	ENSG00000179271.3	GADD45GIP1	-0.220935	-0.247492	1
ENST00000317089.10	ENSG00000069345.12	DNAJA2	0.0309225	-0.0296126	1
ENST00000317096.8	ENSG00000175193.13	PARL	-0.487985	-0.813441	1
ENST00000317610.11	ENSG00000115310.18	RTN4	0.485003	-0.969219	2
ENST00000317697.8	ENSG00000177981.11	ASB8	-0.0344574	-0.382952	1
ENST00000317811.6	ENSG00000179431.7	FJX1	-0.0641319	-0.527908	1
ENST00000317897.5	ENSG00000177383.5	MAGEF1	-0.00763969	-0.556736	1
ENST00000318158.11	ENSG00000137106.18	GRHPR	-0.108521	-0.748743	1
ENST00000318978.6	ENSG00000178531.6	CTXN1	0.730782	-0.123063	3
ENST00000319121.4	ENSG00000178502.6	KLHL11	-0.104618	-0.132917	1
ENST00000319285.5	ENSG00000179958.9	DCTPP1	0.354929	0.0566965	3
ENST00000319420.3	ENSG00000180730.4	SHISA2	0.768863	-0.073633	3
ENST00000319725.10	ENSG00000107164.16	FUBP3	0.481983	-1.30707	2
ENST00000319863.13	ENSG00000177225.17	GATD1	-0.297353	-0.0318769	1
ENST00000320330.8	ENSG00000280789.2	PAGR1	-0.286064	0.643206	1
ENST00000320676.11	ENSG00000147274.14	RBMX	0.249494	-1.0034	2
ENST00000320805.8	ENSG00000176953.12	NFATC2IP	0.37212	-0.110942	3
ENST00000321256.10	ENSG00000114503.11	NCBP2	-0.408622	-0.174602	1
ENST00000321265.10	ENSG00000090273.14	NUDC	0.371437	-0.323051	1
ENST00000321301.7	ENSG00000175768.13	TOMM5	-0.929701	0.023661	4
ENST00000321442.10	ENSG00000164466.13	SFXN1	-0.221565	-0.165987	1
ENST00000321545.5	ENSG00000178229.8	ZNF543	0.415272	-0.256075	3
ENST00000321556.5	ENSG00000158828.8	PINK1	-0.133715	-1.26235	2
ENST00000321751.9	ENSG00000175756.13	AURKAIP1	0.107311	-0.410471	1
ENST00000321757.11	ENSG00000038274.17	MAT2B	0.640998	-0.620189	3
ENST00000322090.8	ENSG00000146729.10	NIPSNAP2	-0.295286	-0.997405	2
ENST00000322166.9	ENSG00000111641.11	NOP2	0.0456681	-1.11806	2
ENST00000322310.10	ENSG00000176101.12	SSNA1	0.308143	-0.449582	1
ENST00000323146.8	ENSG00000176087.15	SLC35A4	-0.00577611	-0.813421	1
ENST00000323851.12	ENSG00000104419.15	NDRG1	0.192021	-0.638159	1
ENST00000323959.9	ENSG00000176102.13	CSTF3	-0.458879	-0.781789	1
ENST00000324048.9	ENSG00000143373.18	ZNF687	0.238435	-0.450109	1
ENST00000324198.11	ENSG00000100077.15	GRK3	0.293242	-0.0921779	3
ENST00000324679.5	ENSG00000151748.15	SAV1	0.226375	-0.789963	1
ENST00000325207.9	ENSG00000177963.14	RIC8A	-0.146302	-0.899176	2
ENST00000325327.4	ENSG00000176619.13	LMNB2	0.45308	-0.839142	1
ENST00000325418.5	ENSG00000177602.5	HASPIN	-0.573822	-1.22991	1
ENST00000326232.14	ENSG00000157800.18	SLC37A3	0.157042	-1.30438	2
ENST00000326427.11	ENSG00000135916.16	ITM2C	0.265982	-1.66164	2
ENST00000326495.10	ENSG00000084112.15	SSH1	0.24893	-0.438778	1
ENST00000326656.12	ENSG00000110536.14	PTPMT1	-0.243263	-0.0967356	1
ENST00000327141.8	ENSG00000104964.14	TLE5	0.816428	-1.10558	5
ENST00000327300.12	ENSG00000121774.18	KHDRBS1	0.498516	-1.09285	2
ENST00000327490.8	ENSG00000185262.9	UBALD2	1.53212	-0.908648	5
ENST00000327761.7	ENSG00000068028.17	RASSF1	2.23859	-1.18203	5
ENST00000328142.3	ENSG00000138138.13	ATAD1	0.0381096	-1.54785	2
ENST00000328649.11	ENSG00000185043.12	CIB1	0.202272	-0.449572	1
ENST00000328703.12	ENSG00000143575.15	HAX1	-0.336995	-0.836739	2
ENST00000328914.5	ENSG00000164916.11	FOXK1	0.560623	0.0352854	3
ENST00000329082.11	ENSG00000182175.14	RGMA	-0.0492515	-0.313258	1
ENST00000329198.5	ENSG00000183072.10	NKX2-5	1.06213	-0.508533	3
ENST00000329214.13	ENSG00000185298.13	CCDC137	0.531242	-0.425003	3
ENST00000329276.10	ENSG00000101361.17	NOP56	-0.14901	-1.01724	2
ENST00000329281.6	ENSG00000117475.14	BLZF1	1.48064	-1.3557	5
ENST00000329421.8	ENSG00000175130.7	MARCKSL1	0.13141	-0.302938	1
ENST00000329524.8	ENSG00000072736.19	NFATC3	0.296482	-0.416307	1
ENST00000329627.11	ENSG00000215193.12	PEX26	0.737938	-0.140327	3
ENST00000329967.11	ENSG00000184990.13	SIVA1	-1.14854	-0.501617	4
ENST00000329970.8	ENSG00000155115.7	GTF3C6	-0.263269	0.212833	1
ENST00000330263.5	ENSG00000053372.5	MRTO4	0.0949601	-0.640342	1
ENST00000330317.6	ENSG00000160193.12	WDR4	1.28999	-0.622192	5
ENST00000330752.12	ENSG00000135486.17	HNRNPA1	-0.160708	-0.643767	1
ENST00000330899.5	ENSG00000086061.16	DNAJA1	0.0989014	-0.499819	1
ENST00000330938.8	ENSG00000183255.12	PTTG1IP	-0.82404	-1.23062	1
ENST00000330964.10	ENSG00000185088.14	RPS27L	-1.07226	-0.156733	4
ENST00000331457.9	ENSG00000185721.13	DRG1	0.178517	-0.686485	1
ENST00000331483.9	ENSG00000185624.15	P4HB	-0.320859	-1.44088	2
ENST00000331569.6	ENSG00000183779.7	ZNF703	0.0274308	-0.965967	1
ENST00000331738.12	ENSG00000111011.18	RSRC2	0.258713	-0.586673	1
ENST00000331768.10	ENSG00000183576.13	SETD3	-0.124779	-0.970696	2
ENST00000331821.7	ENSG00000099901.17	RANBP1	1.09704	-0.494834	3
ENST00000331825.11	ENSG00000087086.15	FTL	-0.340372	-0.620573	1
ENST00000332598.7	ENSG00000184840.12	TMED9	-0.490097	-0.60486	1
ENST00000332687.11	ENSG00000131263.13	RLIM	0.442205	-0.182171	3
ENST00000332810.4	ENSG00000181026.15	AEN	0.708141	-1.89351	5
ENST00000333119.7	ENSG00000126756.12	UXT	-1.00557	-0.976052	1
ENST00000333219.8	ENSG00000153487.12	ING1	0.580735	-0.16539	3
ENST00000333503.8	ENSG00000184207.9	PGP	-0.725532	-0.12492	1
ENST00000333676.8	ENSG00000262814.8	MRPL12	-0.309009	-0.515329	1
ENST00000333924.6	ENSG00000186666.6	BCDIN3D	-0.320762	-0.381084	1
ENST00000334181.5	ENSG00000186230.7	ZNF749	0.256053	-0.379145	1
ENST00000334256.9	ENSG00000186432.9	KPNA4	0.846001	-0.467384	3
ENST00000334464.7	ENSG00000165650.12	PDZD8	0.248973	-0.23732	3
ENST00000334678.8	ENSG00000187051.9	RPS19BP1	-0.737759	-0.3594	1
ENST00000334744.8	ENSG00000186314.11	PRELID2	0.510365	-0.594889	3
ENST00000334982.9	ENSG00000173418.12	NAA20	0.680689	-0.241175	3
ENST00000335007.10	ENSG00000186298.12	PPP1CC	1.56343	-0.478298	5
ENST00000335181.10	ENSG00000067225.18	PKM	-0.0279151	-0.762069	1
ENST00000335272.10	ENSG00000180957.18	PITPNB	0.252986	-1.13898	2
ENST00000336023.9	ENSG00000123416.15	TUBA1B	-0.646189	-0.783143	1
ENST00000336156.9	ENSG00000100364.18	KIAA0930	-0.198377	-0.429889	1
ENST00000336278.8	ENSG00000168807.16	SNTB2	-0.331593	-0.262086	1
ENST00000336314.9	ENSG00000155506.17	LARP1	0.751492	-1.13292	5
ENST00000336418.9	ENSG00000157823.17	AP3S2	0.259678	-0.728959	1
ENST00000336564.5	ENSG00000124444.16	ZNF576	-0.237578	-0.0862234	1
ENST00000336767.6	ENSG00000113460.13	BRIX1	-0.157685	-0.532964	1
ENST00000336812.5	ENSG00000109606.13	DHX15	0.907174	-1.35889	5
ENST00000336854.8	ENSG00000123395.14	ATG101	0.0935277	-0.743291	1
ENST00000337190.7	ENSG00000123933.17	MXD4	0.308682	-0.276517	3
ENST00000337273.9	ENSG00000083312.17	TNPO1	0.956782	-0.636777	3
ENST00000337288.9	ENSG00000084090.13	STARD7	-0.254199	-0.652922	1
ENST00000337530.10	ENSG00000165185.14	KIAA1958	1.27734	-0.182342	3
ENST00000337714.8	ENSG00000121057.13	AKAP1	-0.453617	-0.970535	2
ENST00000337970.7	ENSG00000169813.16	HNRNPF	0.283889	-1.06479	2
ENST00000338110.10	ENSG00000285043.1	AC093512.2	0.200936	-0.489355	1
ENST00000338366.6	ENSG00000197780.10	TAF13	0.195772	-0.756119	1
ENST00000338625.9	ENSG00000102743.15	SLC25A15	-0.163423	-0.108723	1
ENST00000338631.10	ENSG00000100813.14	ACIN1	2.14613	-1.54532	5
ENST00000338825.5	ENSG00000187840.5	EIF4EBP1	0.152178	-1.6754	2
ENST00000339020.8	ENSG00000188725.8	SMIM15	0.115498	-0.471902	1
ENST00000339235.4	ENSG00000171823.7	FBXL14	0.100194	-0.851927	1
ENST00000339399.5	ENSG00000136938.9	ANP32B	0.200019	-0.260569	3
ENST00000339411.5	ENSG00000065029.15	ZNF76	0.702411	-1.62683	5
ENST00000339526.8	ENSG00000135821.18	GLUL	-0.76247	-0.790621	1
ENST00000339556.8	ENSG00000189171.14	S100A13	-0.0193062	0.0133858	1
ENST00000339697.5	ENSG00000111897.7	SERINC1	-0.122702	-1.3342	2
ENST00000339950.5	ENSG00000162607.13	USP1	0.378196	-1.1686	2
ENST00000340368.9	ENSG00000186480.13	INSIG1	-1.15298	0.176186	4
ENST00000340384.5	ENSG00000188229.6	TUBB4B	0.121832	-0.307543	1
ENST00000340413.7	ENSG00000120253.14	NUP43	-0.233351	-0.446859	1
ENST00000340450.7	ENSG00000131236.17	CAP1	0.278569	-1.26254	2
ENST00000340630.9	ENSG00000100360.15	IFT27	-0.37923	-0.775495	2
ENST00000340648.6	ENSG00000160208.13	RRP1B	0.130373	-0.634571	1
ENST00000340828.7	ENSG00000113328.19	CCNG1	-0.335517	-1.13518	1
ENST00000340857.3	ENSG00000189060.5	H1-0	-1.07599	-1.93506	2
ENST00000341162.8	ENSG00000119616.11	FCF1	0.224482	-0.431637	1
ENST00000341333.9	ENSG00000164081.12	TEX264	-0.373371	-0.777254	2
ENST00000341446.9	ENSG00000184992.13	BRI3BP	-0.419957	-0.128099	1
ENST00000341460.6	ENSG00000097096.9	SYDE2	0.1594	-0.79863	1
ENST00000341491.9	ENSG00000162772.17	ATF3	1.2212	-2.67206	5
ENST00000341754.8	ENSG00000113456.19	RAD1	0.121412	-0.952731	1
ENST00000341893.8	ENSG00000182504.11	CEP97	-0.278486	-0.585084	1
ENST00000341942.9	ENSG00000188186.10	LAMTOR4	-1.10811	0.0279847	4
ENST00000342320.8	ENSG00000168214.20	RBPJ	-0.146679	-1.03524	2
ENST00000343053.5	ENSG00000188986.7	NELFB	1.07801	-1.18655	5
ENST00000343380.6	ENSG00000101412.13	E2F1	0.161728	-0.838969	1
ENST00000343483.7	ENSG00000078399.19	HOXA9	1.40007	0.152702	3
ENST00000343666.6	ENSG00000187713.7	TMEM203	-0.104875	-0.0967891	1
ENST00000343788.10	ENSG00000165416.14	SUGT1	0.292817	0.163853	3
ENST00000343815.10	ENSG00000143569.19	UBAP2L	0.321732	-1.19303	2
ENST00000343818.11	ENSG00000143811.19	PYCR2	0.234772	-1.02939	2
ENST00000343882.10	ENSG00000118689.15	FOXO3	1.61333	-0.829844	5
ENST00000344529.5	ENSG00000135845.10	PIGC	-0.389768	-0.771448	2
ENST00000344548.7	ENSG00000070831.17	CDC42	0.756465	-0.316769	3
ENST00000344651.5	ENSG00000175970.11	UNC119B	0.419298	-0.62014	1
ENST00000344795.8	ENSG00000101084.18	RAB5IF	0.298172	-0.109537	3
ENST00000345358.12	ENSG00000087088.20	BAX	0.309912	-0.383199	1
ENST00000345496.7	ENSG00000184787.19	UBE2G2	-0.784258	-0.591578	1
ENST00000345523.9	ENSG00000167747.14	C19orf48	0.121766	-0.851485	1
ENST00000345807.7	ENSG00000175416.14	CLTB	0.33751	-0.459545	1
ENST00000345865.6	ENSG00000125351.11	UPF3B	0.794402	-1.71589	5
ENST00000346213.8	ENSG00000108774.14	RAB5C	0.410201	-1.00014	2
ENST00000346330.6	ENSG00000077721.16	UBE2A	0.00378619	-0.886094	1
ENST00000346365.8	ENSG00000164978.18	NUDT2	-0.930865	-0.361011	1
ENST00000347635.9	ENSG00000093000.19	NUP50	0.336587	-1.01952	2
ENST00000347703.7	ENSG00000144354.14	CDCA7	-0.0782941	-1.31622	2
ENST00000347934.8	ENSG00000095787.23	WAC	0.926102	-1.82324	5
ENST00000347970.7	ENSG00000184277.13	TM2D3	0.000629857	-0.659241	1
ENST00000348035.9	ENSG00000136238.18	RAC1	0.508167	-0.71158	3
ENST00000348165.10	ENSG00000009335.18	UBE3C	0.483626	-0.827873	1
ENST00000348462.6	ENSG00000136942.15	RPL35	-0.846187	-0.455759	1
ENST00000348956.7	ENSG00000166165.13	CKB	0.263746	-0.75171	1
ENST00000350051.8	ENSG00000089685.15	BIRC5	-0.0505317	-0.426466	1
ENST00000350669.5	ENSG00000111716.14	LDHB	-0.552751	-0.671234	1
ENST00000350777.7	ENSG00000172273.13	HINFP	0.0142993	-0.942755	1
ENST00000351223.7	ENSG00000132780.17	NASP	-0.236796	-0.363676	1
ENST00000351677.6	ENSG00000179295.17	PTPN11	0.343091	-1.25174	2
ENST00000351698.5	ENSG00000136827.12	TOR1A	1.04015	-1.02585	5
ENST00000352511.5	ENSG00000114739.14	ACVR2B	0.821747	0.00897954	3
ENST00000352618.8	ENSG00000111247.14	RAD51AP1	-0.238997	-1.26693	2
ENST00000352689.11	ENSG00000128585.18	MKLN1	0.361815	-0.471567	1
ENST00000353258.8	ENSG00000006007.12	GDE1	-0.773012	-0.269397	1
ENST00000353341.8	ENSG00000138668.19	HNRNPD	0.451549	-0.239601	3
ENST00000353383.6	ENSG00000108557.19	RAI1	-0.0868432	-1.0187	2
ENST00000353555.8	ENSG00000172270.20	BSG	0.415425	-1.30897	2
ENST00000353999.6	ENSG00000106682.14	EIF4H	0.273116	-1.61818	2
ENST00000354185.9	ENSG00000165732.13	DDX21	0.496153	-1.2862	2
ENST00000354336.8	ENSG00000099942.13	CRKL	0.714696	-0.839337	3
ENST00000354618.10	ENSG00000054118.15	THRAP3	1.64557	-1.38385	5
ENST00000354695.5	ENSG00000096746.17	HNRNPH3	0.530815	-1.18066	2
ENST00000354926.9	ENSG00000146963.18	LUC7L2	-0.279422	-0.872139	2
ENST00000355346.8	ENSG00000119185.12	ITGB1BP1	-1.08489	-0.0144077	4
ENST00000355619.10	ENSG00000005812.11	FBXL3	0.0248437	-1.09135	2
ENST00000355697.7	ENSG00000183605.17	SFXN4	-0.159261	-0.605576	1
ENST00000355857.7	ENSG00000155368.16	DBI	-0.714279	-0.14161	1
ENST00000355937.9	ENSG00000101166.16	PRELID3B	0.531561	-1.37927	2
ENST00000356126.8	ENSG00000197170.10	PSMD12	0.55127	-0.263893	3
ENST00000356143.5	ENSG00000013561.18	RNF14	0.0829554	-0.936717	1
ENST00000356205.9	ENSG00000143570.18	SLC39A1	0.405696	-1.03132	2
ENST00000356208.10	ENSG00000132819.17	RBM38	-0.176567	-1.02622	2
ENST00000356244.7	ENSG00000100401.19	RANGAP1	0.350917	-1.28559	2
ENST00000356309.8	ENSG00000146918.20	NCAPG2	-0.0919697	-1.17334	2
ENST00000356321.4	ENSG00000198146.4	ZNF770	-0.267878	-0.846874	2
ENST00000356454.5	ENSG00000198142.5	SOWAHC	0.207348	-0.320819	1
ENST00000356493.10	ENSG00000165283.16	STOML2	-0.529244	-0.674891	1
ENST00000356509.7	ENSG00000112312.10	GMNN	-0.203633	-0.145887	1
ENST00000356577.10	ENSG00000159140.21	SON	0.0740151	-0.996702	1
ENST00000356628.4	ENSG00000198435.4	NRARP	0.322044	-0.394885	1
ENST00000356654.8	ENSG00000111676.15	ATN1	0.45157	-0.595339	1
ENST00000356663.8	ENSG00000182087.14	TMEM259	0.457993	-1.02197	2
ENST00000356674.7	ENSG00000122566.21	HNRNPA2B1	0.130382	-0.281077	1
ENST00000356714.5	ENSG00000106268.15	NUDT1	-0.99114	-0.391073	1
ENST00000356861.9	ENSG00000105576.15	TNPO2	2.15123	-1.01324	5
ENST00000357067.7	ENSG00000129187.14	DCTD	0.406584	-1.1814	2
ENST00000357214.6	ENSG00000116560.11	SFPQ	0.513172	-0.439619	3
ENST00000357235.6	ENSG00000197622.13	CDC42SE1	-0.247314	-0.948716	2
ENST00000357325.10	ENSG00000143321.19	HDGF	0.885948	-0.437867	3
ENST00000357332.8	ENSG00000198356.12	GET3	1.37419	-0.444553	5
ENST00000357765.6	ENSG00000115446.11	UNC50	0.24383	-0.979924	2
ENST00000357899.9	ENSG00000196323.14	ZBTB44	0.135216	-0.0391913	3
ENST00000357997.10	ENSG00000176915.15	ANKLE2	0.765812	-0.793955	3
ENST00000358007.7	ENSG00000213782.7	DDX47	-0.877064	-0.895725	1
ENST00000358015.8	ENSG00000119318.13	RAD23B	1.56669	-0.974544	5
ENST00000358171.7	ENSG00000149257.14	SERPINH1	0.867423	-1.94259	5
ENST00000358204.9	ENSG00000135269.18	TES	-0.153609	-1.62905	2
ENST00000358337.9	ENSG00000120314.18	WDR55	-0.097332	-0.17965	1
ENST00000358344.8	ENSG00000197451.12	HNRNPAB	0.614399	-0.630904	3
ENST00000358598.6	ENSG00000108946.14	PRKAR1A	-0.0161606	-1.11057	2
ENST00000358867.10	ENSG00000171204.12	TMEM126B	-0.309694	-0.439016	1
ENST00000358901.11	ENSG00000165280.16	VCP	0.2224	-0.704467	1
ENST00000358907.6	ENSG00000179912.20	R3HDM2	0.480317	-1.21974	2
ENST00000358933.10	ENSG00000038358.15	EDC4	0.149196	-0.912849	1
ENST00000358966.6	ENSG00000152904.11	GGPS1	0.122984	-0.846953	1
ENST00000359193.3	ENSG00000196787.3	H2AC11	-0.938214	-0.275038	1
ENST00000359314.5	ENSG00000198087.7	CD2AP	0.37766	-0.474846	1
ENST00000359617.8	ENSG00000124222.22	STX16	0.316441	-1.66273	2
ENST00000359692.10	ENSG00000079805.16	DNM2	0.826535	-1.02079	5
ENST00000359843.7	ENSG00000111206.12	FOXM1	0.232642	-1.28043	2
ENST00000359866.9	ENSG00000130311.11	DDA1	0.734734	0.0625259	3
ENST00000359943.8	ENSG00000196937.11	FAM3C	0.0542128	-0.587283	1
ENST00000360110.9	ENSG00000072274.13	TFRC	-0.18435	-0.610149	1
ENST00000360310.6	ENSG00000198604.11	BAZ1A	0.259203	-1.29929	2
ENST00000360384.9	ENSG00000165119.21	HNRNPK	0.922008	-1.16011	5
ENST00000360468.7	ENSG00000196547.15	MAN2A2	0.638655	-1.27194	2
ENST00000360612.5	ENSG00000198355.5	PIM3	0.461339	-1.09255	2
ENST00000360803.9	ENSG00000107937.19	GTPBP4	0.567313	-0.469812	3
ENST00000360876.9	ENSG00000106263.18	EIF3B	0.0140112	-0.971082	1
ENST00000360981.8	ENSG00000244274.7	DBNDD2	0.0325611	-1.60102	2
ENST00000360982.2	ENSG00000061676.15	NCKAP1	0.68246	-1.40446	5
ENST00000361060.5	ENSG00000198380.12	GFPT1	0.0544118	-1.1649	2
ENST00000361138.7	ENSG00000198887.9	SMC5	0.763944	-0.784178	3
ENST00000361204.9	ENSG00000198911.12	SREBF2	-0.0538567	-1.038	2
ENST00000361298.9	ENSG00000166681.14	BEX3	-0.141212	-0.210224	1
ENST00000361464.8	ENSG00000198408.14	OGA	0.904153	-1.26115	5
ENST00000361532.9	ENSG00000143420.18	ENSA	-0.23732	-0.307331	1
ENST00000361776.5	ENSG00000198815.9	FOXJ3	0.640685	-0.497796	3
ENST00000361813.5	ENSG00000198952.8	SMG5	0.502218	-1.04245	2
ENST00000361891.9	ENSG00000143621.17	ILF2	0.529111	-0.885005	2
ENST00000366535.4	ENSG00000035687.10	ADSS2	0.205511	-0.88596	1
ENST00000366607.5	ENSG00000173726.11	TOMM20	-0.141332	-1.06083	2
ENST00000366610.7	ENSG00000168264.10	IRF2BP2	0.423981	-0.714899	1
ENST00000366649.7	ENSG00000143633.13	C1orf131	-0.134054	-0.520891	1
ENST00000366654.5	ENSG00000182118.8	FAM89A	-0.146855	-0.487846	1
ENST00000366658.6	ENSG00000173409.14	ARV1	0.037183	-0.602155	1
ENST00000366711.4	ENSG00000181873.13	IBA57	0.502043	0.07276	3
ENST00000366746.7	ENSG00000162910.19	MRPL55	-0.568429	-0.159286	1
ENST00000366794.10	ENSG00000143799.13	PARP1	-0.319466	-0.939146	2
ENST00000366843.6	ENSG00000154380.17	ENAH	0.325335	-0.888923	2
ENST00000366856.3	ENSG00000143771.12	CNIH4	0.661538	0.0952851	3
ENST00000366956.10	ENSG00000152104.12	PTPN14	0.47361	-0.624307	3
ENST00000366971.9	ENSG00000162769.13	FLVCR1	0.390499	-0.0433488	3
ENST00000367041.5	ENSG00000117335.19	CD46	-0.401992	-0.932314	2
ENST00000367048.5	ENSG00000120437.9	ACAT2	-0.432178	-0.19142	1
ENST00000367075.4	ENSG00000092820.18	EZR	1.21318	-1.12882	5
ENST00000367103.3	ENSG00000162889.10	MAPKAPK2	0.706867	-0.770555	3
ENST00000367109.7	ENSG00000143479.17	DYRK3	0.363902	-0.228186	3
ENST00000367142.5	ENSG00000069275.13	NUCKS1	0.683774	-1.13031	5
ENST00000367287.5	ENSG00000134375.11	TIMM17A	-0.111824	-0.382838	1
ENST00000367311.5	ENSG00000174307.7	PHLDA3	1.60478	-1.45121	5
ENST00000367451.8	ENSG00000116750.13	UCHL5	0.679929	-0.83949	3
ENST00000367467.8	ENSG00000111961.18	SASH1	0.602547	-0.707808	3
ENST00000367474.2	ENSG00000203727.4	SAMD5	0.282797	-0.147479	3
ENST00000367549.4	ENSG00000135829.17	DHX9	0.455932	-0.782729	1
ENST00000367558.6	ENSG00000143333.7	RGS16	-1.34851	-1.86305	2
ENST00000367577.7	ENSG00000162783.11	IER5	-0.324775	-0.212619	1
ENST00000367590.9	ENSG00000143324.14	XPR1	0.383094	-0.579893	1
ENST00000367658.3	ENSG00000112406.5	HECA	0.476203	-0.571517	3
ENST00000367660.4	ENSG00000146386.8	ABRACL	-0.472233	-0.142051	1
ENST00000367679.7	ENSG00000116161.18	CACYBP	-0.00494721	0.189968	1
ENST00000367697.7	ENSG00000051620.11	HEBP2	-0.100748	-0.127252	1
ENST00000367701.9	ENSG00000185278.15	ZBTB37	0.182383	-0.010186	3
ENST00000367993.7	ENSG00000158864.12	NDUFS2	0.00647598	-1.16154	2
ENST00000368003.6	ENSG00000143222.12	UFC1	-0.449457	0.0198475	1
ENST00000368010.4	ENSG00000143256.5	PFDN2	0.43696	-0.405194	3
ENST00000368074.6	ENSG00000132716.19	DCAF8	0.0959949	-0.78183	1
ENST00000368077.5	ENSG00000162734.12	PEA15	0.98432	-1.63856	5
ENST00000368090.5	ENSG00000143315.8	PIGM	-0.329835	-0.122016	1
ENST00000368232.8	ENSG00000160818.16	GPATCH4	-0.227447	-0.0824667	1
ENST00000368235.8	ENSG00000163382.12	NAXE	-0.399095	-0.458232	1
ENST00000368305.9	ENSG00000116586.12	LAMTOR2	-0.0357553	-0.356205	1
ENST00000368309.4	ENSG00000160803.8	UBQLN4	0.235542	-1.22716	2
ENST00000368320.7	ENSG00000132680.11	KHDC4	0.544934	-0.638676	3
ENST00000368336.10	ENSG00000132676.16	DAP3	0.334211	-1.20943	2
ENST00000368433.5	ENSG00000160688.19	FLAD1	0.0932263	-0.453963	1
ENST00000368467.4	ENSG00000163344.6	PMVK	-0.214024	-0.163317	1
ENST00000368608.3	ENSG00000189241.7	TSPYL1	0.705007	-0.510953	3
ENST00000368632.6	ENSG00000196591.12	HDAC2	0.193345	-1.14829	2
ENST00000368633.2	ENSG00000160741.17	CRTC2	0.94431	-1.07244	5
ENST00000368685.6	ENSG00000143553.11	SNAPIN	-1.1415	0.137939	4
ENST00000368687.1	ENSG00000160679.13	CHTOP	0.257502	-0.578862	1
ENST00000368858.9	ENSG00000154473.18	BUB3	-0.186182	-1.19815	2
ENST00000368877.9	ENSG00000123505.18	AMD1	0.00785759	-0.898069	1
ENST00000368918.8	ENSG00000143458.12	GABPB2	0.0684768	-0.133248	1
ENST00000368954.9	ENSG00000143418.19	CERS2	0.997505	-1.48907	5
ENST00000369002.9	ENSG00000025796.14	SEC63	0.95562	-0.93901	5
ENST00000369026.3	ENSG00000143384.13	MCL1	0.304157	-0.581516	1
ENST00000369151.8	ENSG00000151893.15	CACUL1	0.453505	-0.177075	3
ENST00000369301.3	ENSG00000196865.4	NHLRC2	0.822185	-0.410773	3
ENST00000369409.9	ENSG00000092621.12	PHGDH	0.225803	-1.18281	2
ENST00000369535.5	ENSG00000213281.5	NRAS	-0.227602	-0.742755	2
ENST00000369541.4	ENSG00000116752.6	BCAS2	0.327794	-0.357476	1
ENST00000369660.9	ENSG00000102178.13	UBL4A	0.337418	-0.84437	1
ENST00000369681.10	ENSG00000065615.14	CYB5R4	-0.0680256	-0.0516219	1
ENST00000369724.5	ENSG00000013392.8	RWDD2A	0.157853	-0.51401	1
ENST00000369799.10	ENSG00000168710.18	AHCYL1	0.489213	-1.43381	2
ENST00000369847.4	ENSG00000156374.16	PCGF6	0.895325	-0.708462	3
ENST00000369851.7	ENSG00000065135.12	GNAI3	0.136187	-0.473757	1
ENST00000369856.8	ENSG00000196924.18	FLNA	-0.10385	-1.12479	2
ENST00000369937.5	ENSG00000107874.11	CUEDC2	-0.153327	-1.10583	2
ENST00000369980.8	ENSG00000184216.14	IRAK1	0.246088	-1.19369	2
ENST00000369985.9	ENSG00000196586.16	MYO6	-0.146574	-0.717718	1
ENST00000370021.1	ENSG00000134186.12	PRPF38B	0.553652	-0.550994	3
ENST00000370033.9	ENSG00000120029.13	ARMH3	0.925194	-0.753111	3
ENST00000370110.5	ENSG00000107833.10	NPM3	-0.0911618	-0.4708	1
ENST00000370238.8	ENSG00000023909.10	GCLM	0.303649	-0.235785	3
ENST00000370267.1	ENSG00000117505.13	DR1	0.133593	-1.06212	2
ENST00000370303.4	ENSG00000143033.18	MTF2	-0.175837	-0.994516	2
ENST00000370321.8	ENSG00000122406.14	RPL5	-0.54835	-0.121756	1
ENST00000370355.3	ENSG00000099194.6	SCD	0.21868	-0.238369	3
ENST00000370372.7	ENSG00000196072.12	BLOC1S2	-0.0737249	-0.562944	1
ENST00000370542.1	ENSG00000143013.13	LMO4	0.520257	-0.678774	3
ENST00000370554.5	ENSG00000183291.17	SELENOF	-0.262339	-0.540534	1
ENST00000370558.8	ENSG00000097033.14	SH3GLB1	0.437189	-0.548003	1
ENST00000370574.4	ENSG00000117174.11	ZNHIT6	0.946079	-0.648063	3
ENST00000370654.6	ENSG00000117133.11	RPF1	0.70083	-0.560075	3
ENST00000370768.6	ENSG00000162613.16	FUBP1	0.312334	-0.867943	2
ENST00000370823.7	ENSG00000101181.17	MTG2	0.0574236	-0.749767	1
ENST00000370854.7	ENSG00000171307.19	ZDHHC16	-0.114635	-0.50726	1
ENST00000370920.8	ENSG00000132485.14	ZRANB2	-0.284007	-0.897945	2
ENST00000370951.5	ENSG00000116754.13	SRSF11	0.0945554	-1.33708	2
ENST00000370990.5	ENSG00000142864.14	SERBP1	0.209273	-1.22663	2
ENST00000371103.8	ENSG00000196233.13	LCOR	0.656055	-0.295911	3
ENST00000371142.9	ENSG00000077147.16	TM9SF3	0.718155	-1.05203	5
ENST00000371187.7	ENSG00000162599.17	NFIA	0.490328	-0.419612	3
ENST00000371222.4	ENSG00000177606.7	JUN	0.979973	-1.28989	5
ENST00000371370.8	ENSG00000116212.15	LRRC42	0.146585	-1.34589	2
ENST00000371470.8	ENSG00000162385.11	MAGOH	0.546886	-0.540502	3
ENST00000371485.8	ENSG00000138180.16	CEP55	0.505647	-0.816398	1
ENST00000371538.5	ENSG00000162377.6	COA7	0.914471	-0.243374	3
ENST00000371586.6	ENSG00000154222.14	CC2D1B	0.0910399	-0.457677	1
ENST00000371646.10	ENSG00000096384.20	HSP90AB1	-0.0770617	-0.888501	2
ENST00000371984.8	ENSG00000085998.14	POMGNT1	0.312434	-1.38102	2
ENST00000372014.5	ENSG00000180992.7	MRPL14	-0.322585	-0.507354	1
ENST00000372077.8	ENSG00000112715.23	VEGFA	0.467435	-1.40663	2
ENST00000372146.5	ENSG00000125484.12	GTF3C4	0.613359	-0.424147	3
ENST00000372215.5	ENSG00000130717.13	UCK1	0.871023	-0.874692	5
ENST00000372247.6	ENSG00000187147.18	RNF220	0.729363	-0.954018	5
ENST00000372324.5	ENSG00000117411.16	B4GALT2	-0.140763	-0.990107	2
ENST00000372358.10	ENSG00000130713.16	EXOSC2	-0.134014	-0.603109	1
ENST00000372360.9	ENSG00000138326.21	RPS24	-0.218677	-0.236636	1
ENST00000372397.6	ENSG00000157514.16	TSC22D3	-0.476046	-1.78365	2
ENST00000372521.9	ENSG00000177868.12	SVBP	-0.65449	-0.125462	1
ENST00000372524.5	ENSG00000165655.17	ZNF503	1.10855	-1.42037	5
ENST00000372556.3	ENSG00000127125.9	PPCS	-0.0877635	-0.525306	1
ENST00000372648.10	ENSG00000107021.16	TBC1D13	-0.0167965	-0.634492	1
ENST00000372759.4	ENSG00000084073.9	ZMPSTE24	0.28571	-0.858302	2
ENST00000372813.4	ENSG00000025772.8	TOMM34	0.312782	-1.23502	2
ENST00000372862.7	ENSG00000090621.14	PABPC4	0.257164	-0.421281	1
ENST00000372876.2	ENSG00000124659.7	TBCC	0.185416	-0.113679	3
ENST00000372890.6	ENSG00000167112.10	TRUB2	-0.392328	-0.239738	1
ENST00000372950.6	ENSG00000213551.7	DNAJC9	0.0124943	-0.13502	1
ENST00000372977.8	ENSG00000137413.16	TAF8	0.095285	-0.158256	1
ENST00000373001.4	ENSG00000116954.8	RRAGC	0.741366	-1.10485	5
ENST00000373019.5	ENSG00000183431.12	SF3A3	0.499372	-1.00852	2
ENST00000373036.5	ENSG00000188786.10	MTF1	0.509598	-0.0476335	3
ENST00000373044.3	ENSG00000196449.4	YRDC	-0.158748	-0.89833	2
ENST00000373055.6	ENSG00000134690.11	CDCA8	0.382112	-0.812273	1
ENST00000373132.3	ENSG00000196182.10	STK40	0.409157	-1.39867	2
ENST00000373151.6	ENSG00000116871.15	MAP7D1	0.452274	-1.22936	2
ENST00000373166.8	ENSG00000054116.12	TRAPPC3	0.388062	-0.587565	1
ENST00000373178.5	ENSG00000116863.11	ADPRHL2	0.125029	-0.724024	1
ENST00000373210.4	ENSG00000134698.11	AGO4	0.0827925	-0.650003	1
ENST00000373232.8	ENSG00000180817.12	PPA1	0.0752198	-0.906854	1
ENST00000373241.9	ENSG00000079332.15	SAR1A	0.25828	-0.207209	3
ENST00000373255.9	ENSG00000099284.14	MACROH2A2	0.285019	-1.44082	2
ENST00000373264.5	ENSG00000136807.14	CDK9	0.402243	-0.674807	1
ENST00000373312.4	ENSG00000136830.12	NIBAN2	0.830033	-1.46174	5
ENST00000373365.5	ENSG00000124767.7	GLO1	0.10815	-1.05866	2
ENST00000373476.5	ENSG00000116497.18	S100PBP	0.855347	-0.94844	5
ENST00000373510.9	ENSG00000160062.15	ZBTB8A	0.639755	-0.089721	3
ENST00000373548.8	ENSG00000116478.12	HDAC1	1.1502	-1.26619	5
ENST00000373585.8	ENSG00000107625.13	DDX50	0.561793	-1.13722	2
ENST00000373586.1	ENSG00000084623.11	EIF3I	0.269754	-0.968561	2
ENST00000373606.7	ENSG00000101363.12	MANBAL	0.555489	-0.704679	3
ENST00000373616.9	ENSG00000137409.19	MTCH1	0.0477941	-1.34494	2
ENST00000373699.6	ENSG00000137168.8	PPIL1	-0.290891	-0.845185	2
ENST00000373723.9	ENSG00000148187.18	MRRF	0.143297	-0.366465	1
ENST00000373731.7	ENSG00000112078.14	KCTD20	-0.485042	-0.622192	1
ENST00000373768.4	ENSG00000119421.7	NDUFA8	-0.153668	-0.316223	1
ENST00000373795.7	ENSG00000116350.17	SRSF4	0.223274	-0.642511	1
ENST00000373812.8	ENSG00000198492.16	YTHDF2	1.00369	-1.21581	5
ENST00000373825.7	ENSG00000096063.16	SRPK1	-0.119332	-0.98384	2
ENST00000373832.5	ENSG00000180198.16	RCC1	0.268484	-0.639525	1
ENST00000373840.9	ENSG00000119396.11	RAB14	0.0883684	-0.769498	1
ENST00000373872.8	ENSG00000118707.10	TGIF2	0.672807	-0.270852	3
ENST00000373895.7	ENSG00000108064.11	TFAM	0.163062	-1.00791	2
ENST00000373912.8	ENSG00000117748.10	RPA2	0.465584	-1.32987	2
ENST00000373930.4	ENSG00000106780.9	MEGF9	0.211541	-0.583924	1
ENST00000374023.8	ENSG00000196821.10	ILRUN	0.396985	-0.341922	1
ENST00000374104.7	ENSG00000244462.8	RBM12	0.278285	-0.424985	1
ENST00000374242.9	ENSG00000148153.14	INIP	-0.204043	-0.198226	1
ENST00000374291.5	ENSG00000117632.23	STMN1	-0.015342	-0.756259	1
ENST00000374298.3	ENSG00000127423.10	AUNIP	0.456772	-0.617845	3
ENST00000374303.7	ENSG00000117640.18	MTFR1L	-0.0340833	-0.79742	1
ENST00000374379.9	ENSG00000169504.15	CLIC4	0.383463	-1.5104	2
ENST00000374399.9	ENSG00000001461.17	NIPAL3	-0.26607	-0.642804	1
ENST00000374541.4	ENSG00000070159.14	PTPN3	-0.415006	-0.631822	1
ENST00000374550.8	ENSG00000142676.14	RPL11	0.0161391	-0.15627	1
ENST00000374704.8	ENSG00000108100.18	CCNY	1.05774	-0.587546	3
ENST00000374741.4	ENSG00000204237.5	OXLD1	0.268536	-0.194505	3
ENST00000374990.6	ENSG00000106799.13	TGFBR1	-0.724849	-0.631673	1
ENST00000375095.2	ENSG00000181264.8	TLCD5	-0.711824	-0.0595183	1
ENST00000375370.10	ENSG00000198176.13	TFDP1	0.0038842	-0.966495	1
ENST00000375379.7	ENSG00000126012.11	KDM5C	-0.16266	-1.03467	2
ENST00000375571.6	ENSG00000101367.9	MAPRE1	0.869994	-0.882524	5
ENST00000375749.8	ENSG00000101346.14	POFUT1	-0.380122	-0.558214	1
ENST00000375802.7	ENSG00000099246.16	RAB18	0.0670922	-0.72261	1
ENST00000375856.5	ENSG00000185950.9	IRS2	1.26074	-0.487015	3
ENST00000375905.8	ENSG00000107897.19	ACBD5	0.445939	-0.736133	1
ENST00000376016.7	ENSG00000136758.18	YME1L1	0.461166	-0.796136	1
ENST00000376327.6	ENSG00000102007.11	PLP2	-0.197919	-1.81182	2
ENST00000376488.7	ENSG00000068308.13	OTUD5	0.431041	-1.23379	2
ENST00000376588.4	ENSG00000135069.14	PSAT1	0.382828	-1.72645	2
ENST00000376649.8	ENSG00000177192.14	PUS1	1.57686	-0.481345	5
ENST00000376745.9	ENSG00000172531.15	PPP1CA	0.395548	-0.900653	2
ENST00000376874.9	ENSG00000188026.13	RILPL1	-0.480823	-0.503826	1
ENST00000377038.8	ENSG00000160049.12	DFFA	0.294293	-0.602763	1
ENST00000377223.6	ENSG00000162441.12	LZIC	0.168361	-0.506559	1
ENST00000377403.6	ENSG00000049239.12	H6PD	-0.252999	-0.560885	1
ENST00000377411.5	ENSG00000180758.12	GPR157	-0.706599	-0.0569677	1
ENST00000377474.4	ENSG00000178695.6	KCTD12	1.07206	0.179581	3
ENST00000377526.4	ENSG00000115307.17	AUP1	-0.292627	-0.791846	2
ENST00000377604.8	ENSG00000182872.16	RBM10	0.669257	-1.0689	5
ENST00000377698.4	ENSG00000137124.8	ALDH1B1	-0.535792	-0.639104	1
ENST00000377943.9	ENSG00000125870.11	SNRPB2	-0.34068	-0.185553	1
ENST00000377953.4	ENSG00000204922.5	UQCC3	-0.751591	-0.0443325	1
ENST00000378209.7	ENSG00000169598.15	DFFB	0.0413828	-0.203474	1
ENST00000378251.3	ENSG00000130764.10	LRRC47	0.263942	-0.800706	1
ENST00000378474.3	ENSG00000165175.15	MID1IP1	1.66415	-1.00473	5
ENST00000378551.6	ENSG00000138032.21	PPM1B	0.245646	-0.762086	1
ENST00000378586.5	ENSG00000136146.15	MED4	0.523785	-0.429261	3
ENST00000378609.9	ENSG00000078369.18	GNB1	1.79211	-1.3805	5
ENST00000378667.1	ENSG00000164405.11	UQCRQ	-0.658121	-0.262011	1
ENST00000378700.8	ENSG00000172201.12	ID4	-1.37105	-0.646391	4
ENST00000378756.8	ENSG00000197785.14	ATAD3A	0.990986	-0.901181	5
ENST00000378852.7	ENSG00000166181.13	API5	0.0755988	-0.879043	1
ENST00000378887.3	ENSG00000205138.3	SDHAF1	-0.356382	0.291809	1
ENST00000378891.9	ENSG00000107404.20	DVL1	0.985876	-1.80462	5
ENST00000378954.9	ENSG00000119787.14	ATL2	-0.197046	-0.726411	2
ENST00000378959.9	ENSG00000164967.10	RPP25L	-0.201491	0.0621408	1
ENST00000379095.4	ENSG00000182768.8	NGRN	0.0209469	-0.305051	1
ENST00000379270.4	ENSG00000130066.16	SAT1	-0.773433	-1.98792	2
ENST00000379378.8	ENSG00000205250.9	E2F4	0.677428	-1.33231	5
ENST00000379485.2	ENSG00000165572.8	KBTBD6	0.572532	-0.352916	3
ENST00000379661.8	ENSG00000140854.13	KATNB1	-0.0211631	-1.34726	2
ENST00000379834.7	ENSG00000124784.9	RIOK1	1.00705	-1.0469	5
ENST00000380045.7	ENSG00000047634.15	SCML1	-0.146302	-1.53501	2
ENST00000380071.8	ENSG00000133119.13	RFC3	-0.188439	-0.851274	2
ENST00000380122.10	ENSG00000086712.13	TXLNG	-0.000652686	-1.3388	2
ENST00000380244.7	ENSG00000089280.18	FUS	0.747246	-0.741219	3
ENST00000380325.4	ENSG00000125901.6	MRPS26	-0.195433	-0.0277574	1
ENST00000380527.3	ENSG00000155876.6	RRAGA	0.104048	-0.792144	1
ENST00000380752.10	ENSG00000139514.13	SLC7A1	0.372822	-1.3718	2
ENST00000380821.7	ENSG00000164975.15	SNAPC3	0.288397	-0.422834	1
ENST00000380842.5	ENSG00000132963.8	POMP	-0.381668	-0.0147033	1
ENST00000381125.9	ENSG00000067057.17	PFKP	0.451622	-1.01029	2
ENST00000381246.6	ENSG00000092470.12	WDR76	0.491691	-1.44958	2
ENST00000381287.8	ENSG00000134352.20	IL6ST	-0.106559	-0.534983	1
ENST00000381344.7	ENSG00000067064.11	IDI1	-0.986629	-0.107224	4
ENST00000381440.4	ENSG00000205730.6	ITPRIPL2	0.327256	-0.200985	3
ENST00000381815.9	ENSG00000159131.17	GART	0.264511	-0.935456	2
ENST00000382247.6	ENSG00000163257.11	DCAF16	0.293494	-0.793965	1
ENST00000382581.4	ENSG00000179010.14	MRFAP1	-0.0531116	-0.626062	1
ENST00000382891.9	ENSG00000109685.18	NSD2	0.56734	-0.852431	2
ENST00000388968.8	ENSG00000144381.17	HSPD1	0.391659	-0.709182	1
ENST00000389005.6	ENSG00000074356.17	NCBP3	-0.0748862	-0.299615	1
ENST00000389063.3	ENSG00000172795.16	DCP2	0.220635	-0.369211	1
ENST00000389231.9	ENSG00000111667.13	USP5	0.259678	-1.22786	2
ENST00000389629.8	ENSG00000137815.14	RTF1	0.40179	-0.716316	1
ENST00000389704.4	ENSG00000120699.13	EXOSC8	0.567581	-0.788887	3
ENST00000389915.4	ENSG00000152102.18	FAM168B	1.01834	-1.26648	5
ENST00000391851.8	ENSG00000126457.21	PRMT1	0.699811	-1.09697	5
ENST00000391971.7	ENSG00000168385.18	SEPTIN2	0.233735	-1.3028	2
ENST00000392038.7	ENSG00000105221.18	AKT2	0.517072	0.0741143	3
ENST00000392161.4	ENSG00000181007.9	ZFP82	-0.156576	-0.211627	1
ENST00000392168.6	ENSG00000120438.12	TCP1	0.213748	-0.447541	1
ENST00000392325.9	ENSG00000141580.16	WDR45B	0.929271	-1.34836	5
ENST00000392334.6	ENSG00000141551.14	CSNK1D	0.586067	-1.3379	2
ENST00000392404.7	ENSG00000179195.16	ZNF664	1.24562	-1.41803	5
ENST00000392446.10	ENSG00000171302.17	CANT1	-0.599663	-0.845406	1
ENST00000392539.4	ENSG00000128714.6	HOXD13	0.818777	0.122169	3
ENST00000392587.6	ENSG00000112290.13	WASF1	0.371547	-0.923104	2
ENST00000392590.3	ENSG00000170779.11	CDCA4	0.0770456	-1.17454	2
ENST00000392708.9	ENSG00000134910.14	STT3A	0.215382	-1.08088	2
ENST00000392715.6	ENSG00000100664.11	EIF5	0.549366	-1.25308	2
ENST00000392776.3	ENSG00000142230.13	SAE1	0.495003	-1.0484	2
ENST00000392859.7	ENSG00000095139.14	ARCN1	0.366752	-1.12253	2
ENST00000392912.6	ENSG00000071794.16	HLTF	0.47689	-1.1583	2
ENST00000392952.7	ENSG00000099204.20	ABLIM1	0.0585691	-0.252307	1
ENST00000392990.6	ENSG00000090060.18	PAPOLA	0.236991	-1.02513	2
ENST00000393038.2	ENSG00000141378.14	PTRH2	-0.443683	-0.155616	1
ENST00000393047.8	ENSG00000150776.18	NKAPD1	-0.175443	-1.02294	2
ENST00000393085.4	ENSG00000105887.11	MTPN	0.826885	-1.01488	5
ENST00000393114.7	ENSG00000122783.16	CYREN	0.215873	-0.167981	3
ENST00000393370.6	ENSG00000119383.19	PTPA	0.628275	-1.04369	5
ENST00000393486.5	ENSG00000135272.10	MDFIC	0.476471	-0.580711	3
ENST00000393924.1	ENSG00000172354.10	GNB2	0.0433955	-0.460571	1
ENST00000393927.9	ENSG00000133250.14	ZNF414	-0.134984	-0.297245	1
ENST00000394421.6	ENSG00000113649.11	TCERG1	0.538971	-0.933707	2
ENST00000394440.8	ENSG00000115484.15	CCT4	0.218029	-0.904751	1
ENST00000394673.6	ENSG00000010244.18	ZNF207	0.104079	-0.796446	1
ENST00000394908.9	ENSG00000132589.16	FLOT2	-0.137866	-1.14202	2
ENST00000394936.8	ENSG00000197746.14	PSAP	-0.530815	-1.63917	2
ENST00000394967.3	ENSG00000217236.2	SP9	2.20908	-0.20468	5
ENST00000395098.5	ENSG00000122958.15	VPS26A	0.703486	-0.644036	3
ENST00000395284.8	ENSG00000170312.16	CDK1	-0.0355187	-1.2534	2
ENST00000395326.8	ENSG00000241258.7	CRCP	0.174883	-0.545337	1
ENST00000395422.4	ENSG00000106153.13	CHCHD2	-0.356111	-0.474751	1
ENST00000395443.7	ENSG00000198218.11	QRICH1	0.164421	-1.06637	2
ENST00000395472.2	ENSG00000180008.9	SOCS4	0.399698	-0.990634	2
ENST00000395699.5	ENSG00000146676.10	PURB	0.902007	-0.028947	3
ENST00000395734.7	ENSG00000047849.21	MAP4	0.304684	-0.983169	2
ENST00000395802.7	ENSG00000124164.16	VAPB	0.211792	-1.03442	2
ENST00000395835.7	ENSG00000198182.13	ZNF607	0.872947	-0.217465	3
ENST00000395863.8	ENSG00000101144.13	BMP7	0.357027	-0.406905	1
ENST00000395881.7	ENSG00000022277.12	RTF2	-0.306119	-0.758405	2
ENST00000396013.5	ENSG00000010270.13	STARD3NL	-0.34843	-0.569058	1
ENST00000396049.5	ENSG00000114978.18	MOB1A	0.0689147	-0.599552	1
ENST00000396064.7	ENSG00000140307.11	GTF2A2	-0.334197	-0.533154	1
ENST00000396077.8	ENSG00000185219.17	ZNF445	0.695495	-0.112106	3
ENST00000396210.8	ENSG00000008394.13	MGST1	-2.42889	-0.224559	4
ENST00000396425.7	ENSG00000100167.20	SEPTIN3	-0.414111	-0.520941	1
ENST00000396478.4	ENSG00000197429.11	IPP	0.736881	-0.842926	3
ENST00000396651.8	ENSG00000142937.12	RPS8	-0.645594	-0.349117	1
ENST00000396679.6	ENSG00000123219.13	CENPK	-0.120265	-1.01672	2
ENST00000396680.2	ENSG00000128272.14	ATF4	-0.225816	-0.412005	1
ENST00000396705.10	ENSG00000111669.15	TPI1	-0.488424	-0.484154	1
ENST00000396832.6	ENSG00000213923.13	CSNK1E	0.877578	-1.51374	5
ENST00000396842.7	ENSG00000144597.14	EAF1	-0.325276	-0.773571	2
ENST00000396976.6	ENSG00000140265.12	ZSCAN29	0.635414	-0.27031	3
ENST00000397061.3	ENSG00000213965.3	NUDT19	0.240595	-0.253365	3
ENST00000397122.6	ENSG00000197905.9	TEAD4	0.768378	-0.917919	5
ENST00000397311.4	ENSG00000008083.14	JARID2	0.65852	-0.516081	3
ENST00000397354.7	ENSG00000183337.17	BCOR	0.420233	-1.01957	2
ENST00000397375.6	ENSG00000074071.14	MRPS34	-0.661231	-0.401122	1
ENST00000397457.7	ENSG00000188428.20	BLOC1S5	0.309274	-0.646981	1
ENST00000397500.5	ENSG00000241878.11	PISD	-0.188781	-0.742069	2
ENST00000397527.6	ENSG00000126001.16	CEP250	0.468659	-0.424914	3
ENST00000397977.8	ENSG00000104613.12	INTS10	0.374919	-0.870602	2
ENST00000397979.3	ENSG00000076984.17	MAP2K7	1.26968	-0.781909	5
ENST00000398136.7	ENSG00000152558.15	TMEM123	0.824592	-1.25844	5
ENST00000398637.10	ENSG00000111371.16	SLC38A1	0.334905	-1.34307	2
ENST00000399061.3	ENSG00000172466.16	ZNF24	-0.639868	-0.829145	1
ENST00000399138.5	ENSG00000091542.9	ALKBH5	-0.456021	-0.138468	1
ENST00000399433.6	ENSG00000215021.9	PHB2	0.29239	-1.12931	2
ENST00000399451.6	ENSG00000206560.11	ANKRD28	0.189426	-0.849111	1
ENST00000399568.5	ENSG00000242259.8	C22orf39	0.175661	0.0900302	1
ENST00000399696.3	ENSG00000186184.18	POLR1D	-0.408152	-0.633547	1
ENST00000400929.6	ENSG00000160087.20	UBE2J2	0.240858	-0.821551	1
ENST00000401000.8	ENSG00000163125.15	RPRD2	1.01856	-0.346486	3
ENST00000401089.3	ENSG00000055070.17	SZRD1	0.391727	-1.01783	2
ENST00000403363.5	ENSG00000198951.12	NAGA	-0.140786	-0.90105	2
ENST00000403747.6	ENSG00000103275.20	UBE2I	-0.318161	-0.662865	1
ENST00000403766.8	ENSG00000134882.16	UBAC2	-0.41134	-0.982317	2
ENST00000404022.5	ENSG00000102054.17	RBBP7	0.370206	-1.20698	2
ENST00000404158.5	ENSG00000167491.17	GATAD2A	1.02595	-0.0988504	3
ENST00000404933.7	ENSG00000102172.16	SMS	0.302754	-1.10313	2
ENST00000405506.2	ENSG00000196419.12	XRCC6	-0.0103025	-1.29963	2
ENST00000405598.5	ENSG00000183765.22	CHEK2	-0.198733	-0.347416	1
ENST00000405912.8	ENSG00000171055.15	FEZ2	0.132465	-0.79235	1
ENST00000406875.8	ENSG00000064393.16	HIPK2	-0.0290915	-0.453524	1
ENST00000406957.5	ENSG00000082898.17	XPO1	0.391887	-0.997005	2
ENST00000407471.7	ENSG00000138867.16	GUCD1	-0.109259	-0.67727	1
ENST00000409115.7	ENSG00000187514.16	PTMA	-0.00560588	-0.293197	1
ENST00000409194.5	ENSG00000154518.9	ATP5MC3	-0.290187	-0.110747	1
ENST00000409535.6	ENSG00000164080.13	RAD54L2	0.373863	-0.163103	3
ENST00000409573.7	ENSG00000144161.13	ZC3H8	1.15129	-0.344367	3
ENST00000409682.8	ENSG00000115233.12	PSMD14	-0.102843	-1.22414	2
ENST00000409751.1	ENSG00000138069.18	RAB1A	-0.264458	-0.825851	2
ENST00000409804.5	ENSG00000065911.12	MTHFD2	-0.176973	-1.67214	2
ENST00000410080.7	ENSG00000196504.17	PRPF40A	0.107153	-0.719758	1
ENST00000411646.1	ENSG00000232388.4	SMIM26	-1.03287	-0.0643676	4
ENST00000412532.6	ENSG00000105281.12	SLC1A5	0.54448	-1.17633	2
ENST00000413040.6	ENSG00000013374.16	NUB1	1.11202	-1.65684	5
ENST00000414274.7	ENSG00000110958.16	PTGES3	0.116282	-0.297038	1
ENST00000414441.5	ENSG00000146834.14	MEPCE	1.25135	-0.491348	3
ENST00000414802.5	ENSG00000080802.18	CNOT4	-0.117846	-1.32526	2
ENST00000414866.6	ENSG00000161249.21	DMKN	-0.382201	-1.01553	2
ENST00000415949.5	ENSG00000132432.14	SEC61G	-0.61881	-0.544007	1
ENST00000417201.4	ENSG00000119446.14	RBM18	0.0134499	-0.690228	1
ENST00000418625.5	ENSG00000168090.10	COPS6	0.604157	-0.499237	3
ENST00000418871.5	ENSG00000170949.17	ZNF160	0.807263	-0.743781	3
ENST00000420584.3	ENSG00000064995.18	TAF11	-0.48132	-0.0944233	1
ENST00000420886.6	ENSG00000139697.14	SBNO1	0.425623	-0.0529519	3
ENST00000421351.4	ENSG00000112378.12	PERP	0.366275	-1.02259	2
ENST00000421782.3	ENSG00000108384.15	RAD51C	-0.0768265	-0.261377	1
ENST00000422090.2	ENSG00000213024.11	NUP62	0.590962	-0.902997	2
ENST00000422318.7	ENSG00000168268.11	NT5DC2	0.122146	-0.494343	1
ENST00000422424.7	ENSG00000166595.12	CIAO2B	0.131429	-0.356041	1
ENST00000422989.5	ENSG00000167378.8	IRGQ	0.446385	-0.124293	3
ENST00000423485.6	ENSG00000131747.15	TOP2A	-0.183967	-1.20832	2
ENST00000423516.5	ENSG00000163931.16	TKT	0.195072	-0.44636	1
ENST00000423777.7	ENSG00000169136.11	ATF5	0.0193584	-1.90584	2
ENST00000424279.5	ENSG00000101849.17	TBL1X	-0.0475853	-1.04588	2
ENST00000424381.5	ENSG00000170142.12	UBE2E1	1.16141	-0.965156	5
ENST00000424712.6	ENSG00000133056.13	PIK3C2B	0.445631	-0.605178	1
ENST00000425013.6	ENSG00000011275.18	RNF216	0.738751	-0.773275	3
ENST00000425675.7	ENSG00000063241.8	ISOC2	-0.251485	-0.0559018	1
ENST00000425690.8	ENSG00000073008.15	PVR	0.0793879	-0.975596	1
ENST00000426155.6	ENSG00000112335.15	SNX3	0.368059	-0.345965	1
ENST00000426431.2	ENSG00000185591.10	SP1	-0.066869	-0.538947	1
ENST00000427575.6	ENSG00000129932.10	DOHH	-0.167698	-0.344313	1
ENST00000429205.6	ENSG00000161956.13	SENP3	0.839579	-0.987406	5
ENST00000429360.5	ENSG00000128309.16	MPST	-0.256793	-0.818391	2
ENST00000429587.2	ENSG00000130921.8	C12orf65	0.144932	-0.728594	1
ENST00000430044.7	ENSG00000178234.13	GALNT11	-0.459914	-1.04213	1
ENST00000432020.2	ENSG00000146701.12	MDH2	-0.234738	-0.166413	1
ENST00000432763.7	ENSG00000196235.14	SUPT5H	0.232722	-1.13887	2
ENST00000433307.2	ENSG00000107679.14	PLEKHA1	-0.0805947	-0.580652	1
ENST00000434377.6	ENSG00000186017.14	ZNF566	-0.0455843	-0.212728	1
ENST00000434415.6	ENSG00000204946.10	ZNF783	0.654186	-0.160111	3
ENST00000435634.3	ENSG00000223496.3	EXOSC6	0.116057	0.168389	1
ENST00000436063.7	ENSG00000067334.14	DNTTIP2	0.708962	-0.628525	3
ENST00000436336.6	ENSG00000160917.15	CPSF4	0.740881	-1.52916	5
ENST00000437161.7	ENSG00000284024.2	HSPA14	0.370148	-0.309436	1
ENST00000438552.6	ENSG00000125835.18	SNRPB	0.0773911	-0.495682	1
ENST00000438607.2	ENSG00000232112.3	TMA7	-0.920749	-0.0532315	4
ENST00000438704.6	ENSG00000164104.12	HMGB2	-0.098058	-0.765752	1
ENST00000439220.6	ENSG00000103653.16	CSK	0.281519	-0.577473	1
ENST00000439747.7	ENSG00000082515.18	MRPL22	-0.0998783	-0.301302	1
ENST00000439958.7	ENSG00000149532.15	CPSF7	0.703866	-1.39118	5
ENST00000441076.7	ENSG00000123562.17	MORF4L2	-0.0009169	-1.01118	1
ENST00000442218.3	ENSG00000211584.14	SLC48A1	0.0338438	-0.2838	1
ENST00000443024.6	ENSG00000196305.17	IARS1	0.229489	-1.39959	2
ENST00000443272.3	ENSG00000141905.19	NFIC	0.524812	-0.345278	3
ENST00000443387.2	ENSG00000167635.11	ZNF146	-0.137444	-1.43415	2
ENST00000444746.7	ENSG00000080345.18	RIF1	0.344637	-0.636344	1
ENST00000445517.1	ENSG00000106588.11	PSMA2	-0.388231	-0.0296237	1
ENST00000446801.6	ENSG00000174442.12	ZWILCH	0.654501	-1.35963	5
ENST00000447368.6	ENSG00000153560.12	UBP1	0.415684	-1.12625	2
ENST00000447399.6	ENSG00000133789.15	SWAP70	0.406412	-1.01787	2
ENST00000447750.7	ENSG00000203879.12	GDI1	0.610577	-1.74798	5
ENST00000448108.7	ENSG00000166012.17	TAF1D	0.407725	-0.9728	2
ENST00000448276.7	ENSG00000108604.16	SMARCD2	0.13289	-1.30678	2
ENST00000448552.6	ENSG00000168802.13	CHTF8	-1.02416	-0.982584	1
ENST00000448864.6	ENSG00000182899.17	RPL35A	-1.20843	-0.333356	4
ENST00000449090.6	ENSG00000162869.16	PPP1R21	0.161828	-0.825838	1
ENST00000450253.6	ENSG00000151247.12	EIF4E	-0.130515	-0.302431	1
ENST00000450366.7	ENSG00000115365.12	LANCL1	-0.116117	-0.910751	2
ENST00000450791.7	ENSG00000090615.15	GOLGA3	0.712615	-0.261052	3
ENST00000450808.2	ENSG00000162368.13	CMPK1	0.257432	-1.12984	2
ENST00000451315.7	ENSG00000225921.7	NOL7	0.0398136	0.0984368	1
ENST00000452025.5	ENSG00000197713.15	RPE	0.401737	-0.000641789	3
ENST00000452533.6	ENSG00000087470.18	DNM1L	0.264432	-0.740303	1
ENST00000452722.7	ENSG00000182985.17	CADM1	-0.0211323	-0.544573	1
ENST00000452918.7	ENSG00000064607.17	SUGP2	-0.557934	-0.930212	1
ENST00000454077.6	ENSG00000087152.15	ATXN7L3	0.686741	-0.384578	3
ENST00000454255.6	ENSG00000040633.13	PHF23	0.638337	-0.519226	3
ENST00000454366.2	ENSG00000075218.19	GTSE1	0.440218	-1.00352	2
ENST00000455086.5	ENSG00000070669.17	ASNS	0.86567	-0.971531	5
ENST00000456842.1	ENSG00000163866.9	SMIM12	0.265782	-0.208471	3
ENST00000457167.9	ENSG00000168259.16	DNAJC7	-0.144765	-1.19011	2
ENST00000457408.7	ENSG00000158604.15	TMED4	-0.179367	-1.3273	2
ENST00000457800.3	ENSG00000198231.13	DDX42	1.2346	-2.05151	5
ENST00000458013.7	ENSG00000143376.14	SNX27	0.259134	0.0382822	3
ENST00000460680.6	ENSG00000163930.10	BAP1	0.208751	-1.28385	2
ENST00000462601.5	ENSG00000128563.13	PRKRIP1	1.64884	-0.652028	5
ENST00000467334.1	ENSG00000090263.16	MRPS33	-0.46363	-0.292699	1
ENST00000468861.5	ENSG00000114416.18	FXR1	-0.393223	-0.994435	2
ENST00000472642.5	ENSG00000106615.10	RHEB	0.301513	-0.65759	1
ENST00000473000.2	ENSG00000180822.11	PSMG4	-0.453229	-0.0766688	1
ENST00000473578.5	ENSG00000171735.19	CAMTA1	-0.661971	-0.123159	1
ENST00000476217.5	ENSG00000114850.6	SSR3	-0.381956	-1.35967	2
ENST00000476977.5	ENSG00000006704.10	GTF2IRD1	0.22568	-0.843738	1
ENST00000477853.6	ENSG00000127463.15	EMC1	0.354532	-0.884688	2
ENST00000478753.5	ENSG00000179918.19	SEPHS2	-0.45126	-0.913521	2
ENST00000480945.6	ENSG00000197312.12	DDI2	0.957868	-0.456402	3
ENST00000486645.5	ENSG00000103121.9	CMC2	-0.448675	-0.243196	1
ENST00000487416.6	ENSG00000214046.8	SMIM7	-0.45292	-0.00947714	1
ENST00000488633.2	ENSG00000144021.3	CIAO1	-0.468599	-0.373607	1
ENST00000489418.6	ENSG00000163950.13	SLBP	-0.0609733	-0.670086	1
ENST00000489724.2	ENSG00000171135.15	JAGN1	-0.646809	-0.670954	1
ENST00000491511.6	ENSG00000144815.16	NXPE3	0.309085	-0.388815	1
ENST00000493442.2	ENSG00000123575.9	FAM199X	0.483673	-1.03262	2
ENST00000494857.5	ENSG00000003989.17	SLC7A2	-0.309722	-0.31935	1
ENST00000497547.2	ENSG00000160214.13	RRP1	0.139723	-0.304596	1
ENST00000498926.7	ENSG00000247077.7	PGAM5	0.670348	-0.18235	3
ENST00000500450.6	ENSG00000169714.16	CNBP	-0.00642401	-1.10148	2
ENST00000502346.2	ENSG00000174695.10	TMEM167A	-0.51651	-0.13361	1
ENST00000502553.5	ENSG00000113407.13	TARS1	0.648295	-1.19415	2
ENST00000502732.6	ENSG00000143322.21	ABL2	0.253084	-0.557621	1
ENST00000502979.1	ENSG00000145740.19	SLC30A5	-0.0632025	-0.129603	1
ENST00000503368.5	ENSG00000078140.14	UBE2K	0.538771	-1.06269	2
ENST00000504110.2	ENSG00000164096.13	C4orf3	-0.675869	-0.109915	1
ENST00000504148.3	ENSG00000150779.12	TIMM8B	-1.63248	0.0992933	4
ENST00000504154.6	ENSG00000145147.20	SLIT2	-0.354416	-0.0488361	1
ENST00000504156.7	ENSG00000170445.15	HARS1	-0.165512	-0.207842	1
ENST00000504771.3	ENSG00000145779.8	TNFAIP8	0.0768194	-0.309663	1
ENST00000505065.1	ENSG00000158985.13	CDC42SE2	0.312104	-0.541973	1
ENST00000505490.3	ENSG00000183684.8	ALYREF	0.322949	-0.648086	1
ENST00000506763.5	ENSG00000214367.8	HAUS3	0.923183	-1.6766	5
ENST00000507956.5	ENSG00000138744.16	NAAA	-0.260326	-0.981046	2
ENST00000508164.6	ENSG00000048140.18	TSPAN17	0.343325	-0.969059	2
ENST00000510663.6	ENSG00000174780.17	SRP72	0.767875	-1.42596	5
ENST00000511600.5	ENSG00000063978.16	RNF4	-0.321902	-0.618162	1
ENST00000512805.6	ENSG00000204628.12	RACK1	-0.267288	-0.495049	1
ENST00000513391.2	ENSG00000109180.14	OCIAD1	-0.267032	-1.48621	2
ENST00000514101.6	ENSG00000120784.16	ZFP30	0.348306	-0.214984	3
ENST00000515314.6	ENSG00000103018.17	CYB5B	-0.112324	-0.176172	1
ENST00000515390.5	ENSG00000150753.12	CCT5	0.121741	-0.823743	1
ENST00000515673.7	ENSG00000170153.11	RNF150	0.317003	-0.12045	3
ENST00000517385.5	ENSG00000085788.14	DDHD2	-0.193942	-0.283702	1
ENST00000518483.5	ENSG00000174371.17	EXO1	0.582031	-1.24242	2
ENST00000519638.3	ENSG00000147475.17	ERLIN2	0.110327	-0.580976	1
ENST00000519911.5	ENSG00000113732.9	ATP6V0E1	-0.672991	0.00950464	1
ENST00000519973.6	ENSG00000147454.14	SLC25A37	0.230058	-0.213598	3
ENST00000520965.5	ENSG00000185869.14	ZNF829	-0.405371	-0.126642	1
ENST00000522362.7	ENSG00000240694.9	PNMA2	0.145198	-0.926575	1
ENST00000523111.7	ENSG00000169139.12	UBE2V2	-0.21186	-0.396998	1
ENST00000523908.5	ENSG00000113282.13	CLINT1	0.314402	-1.14964	2
ENST00000526049.6	ENSG00000131871.15	SELENOS	1.11826	-0.989226	5
ENST00000526451.5	ENSG00000175376.9	EIF1AD	0.247394	-0.315482	1
ENST00000527204.5	ENSG00000149480.7	MTA2	0.371124	-1.41806	2
ENST00000527424.6	ENSG00000120925.16	RNF170	0.269573	-0.653915	1
ENST00000527958.6	ENSG00000168092.14	PAFAH1B2	0.219364	-0.101271	3
ENST00000529546.5	ENSG00000198431.16	TXNRD1	-0.15101	-0.993682	2
ENST00000530028.3	ENSG00000255302.5	EID1	-0.876483	-0.46515	1
ENST00000530167.1	ENSG00000188486.3	H2AX	0.0884708	-0.25429	1
ENST00000530257.5	ENSG00000118363.12	SPCS2	-0.149857	-0.50685	1
ENST00000530349.2	ENSG00000176973.8	FAM89B	0.357412	-0.383199	1
ENST00000530758.2	ENSG00000254999.4	BRK1	-0.258751	-0.0434237	1
ENST00000532317.5	ENSG00000073921.18	PICALM	0.527267	-1.30431	2
ENST00000535011.6	ENSG00000128595.17	CALU	-0.550493	-1.04255	1
ENST00000535170.5	ENSG00000106261.17	ZKSCAN1	1.02954	-0.856458	5
ENST00000535273.2	ENSG00000065600.12	PACC1	-0.390741	-1.17832	1
ENST00000535391.5	ENSG00000104131.13	EIF3J	0.787535	-0.966195	5
ENST00000535589.3	ENSG00000115091.12	ACTR3	0.404047	-1.13114	2
ENST00000536364.5	ENSG00000184887.13	BTBD6	-0.11182	-0.576402	1
ENST00000537226.2	ENSG00000214029.5	ZNF891	0.4204	-0.217087	3
ENST00000540021.6	ENSG00000116062.16	MSH6	0.00287706	-0.720616	1
ENST00000541475.5	ENSG00000076053.10	RBM7	0.449554	-0.153206	3
ENST00000541549.2	ENSG00000107581.13	EIF3A	0.330312	-0.811635	1
ENST00000542569.6	ENSG00000156671.15	SAMD8	0.416995	-0.529993	1
ENST00000542650.5	ENSG00000103591.13	AAGAB	0.0824622	-0.639123	1
ENST00000543341.7	ENSG00000111358.14	GTF2H3	-0.00357831	-1.1655	2
ENST00000543693.5	ENSG00000147862.17	NFIB	-0.14043	0.0903122	1
ENST00000543959.5	ENSG00000111639.8	MRPL51	-0.499496	-0.493679	1
ENST00000544848.2	ENSG00000246705.4	H2AJ	-0.431079	0.0667975	1
ENST00000545620.5	ENSG00000113658.18	SMAD5	0.0764156	-0.829584	1
ENST00000546954.2	ENSG00000170855.4	TRIAP1	-0.86452	-0.394109	1
ENST00000547754.6	ENSG00000139354.11	GAS2L3	-0.294718	-0.407975	1
ENST00000549920.6	ENSG00000063177.13	RPL18	-0.456912	-0.212832	1
ENST00000550487.6	ENSG00000178449.9	COX14	-1.14029	0.114552	4
ENST00000552296.6	ENSG00000197111.15	PCBP2	-0.173339	-1.04301	2
ENST00000552491.5	ENSG00000050405.13	LIMA1	-0.438034	-0.842937	1
ENST00000552981.5	ENSG00000075415.12	SLC25A3	-0.497714	-0.558372	1
ENST00000554943.5	ENSG00000100796.17	PPP4R3A	0.298887	-1.15891	2
ENST00000555004.2	ENSG00000227051.6	C14orf132	-0.949523	-0.509259	4
ENST00000555055.6	ENSG00000126215.14	XRCC3	0.0375699	-1.37097	2
ENST00000556029.5	ENSG00000120802.13	TMPO	0.170793	-0.950326	1
ENST00000556772.5	ENSG00000133961.20	NUMB	0.285758	-0.859074	2
ENST00000557016.6	ENSG00000100632.11	ERH	0.123389	-0.497206	1
ENST00000557487.5	ENSG00000182199.11	SHMT2	0.00280043	-1.61798	2
ENST00000558131.1	ENSG00000108107.14	RPL28	-0.579053	-0.256403	1
ENST00000559082.5	ENSG00000041357.16	PSMA4	0.00561485	-0.522806	1
ENST00000560303.1	ENSG00000140350.15	ANP32A	0.490577	-0.872115	2
ENST00000561277.5	ENSG00000140391.15	TSPAN3	-0.0188514	-1.37334	2
ENST00000561516.5	ENSG00000206053.13	JPT2	-0.288448	-0.645276	1
ENST00000562803.1	ENSG00000169957.10	ZNF768	0.864956	-1.09737	5
ENST00000563498.1	ENSG00000103024.7	NME3	-1.45159	0.135767	4
ENST00000563683.5	ENSG00000103549.21	RNF40	-0.293197	-0.799508	2
ENST00000563952.1	ENSG00000183723.12	CMTM4	0.00431858	-0.0154747	1
ENST00000566397.5	ENSG00000205937.12	RNPS1	0.249205	-0.714144	1
ENST00000567795.3	ENSG00000174943.11	KCTD13	-0.195788	-0.859218	2
ENST00000568517.1	ENSG00000178741.12	COX5A	0.162642	-0.0628095	3
ENST00000571995.6	ENSG00000141542.11	RAB40B	-0.285227	-0.190468	1
ENST00000574428.5	ENSG00000123472.12	ATPAF1	1.40783	-0.732398	5
ENST00000574876.5	ENSG00000141456.16	PELP1	-0.777133	-0.405233	1
ENST00000577035.5	ENSG00000170296.10	GABARAP	-0.739539	-0.352173	1
ENST00000578105.1	ENSG00000182628.13	SKA2	-0.150347	-0.695878	1
ENST00000579649.5	ENSG00000130255.13	RPL36	-0.439017	0.0864897	1
ENST00000580018.4	ENSG00000265354.4	TIMM23	0.143901	-0.421886	1
ENST00000580301.5	ENSG00000109065.12	NAT9	-0.354059	-0.793923	2
ENST00000581312.6	ENSG00000264522.6	OTUD7B	1.6621	-0.426315	5
ENST00000581641.1	ENSG00000128791.12	TWSG1	-0.386436	-1.14473	1
ENST00000582693.5	ENSG00000265491.5	RNF115	0.727092	-0.115137	3
ENST00000582783.5	ENSG00000160392.13	C19orf47	1.83104	-0.634993	5
ENST00000583839.1	ENSG00000141552.17	ANAPC11	-0.927941	-0.0618024	4
ENST00000583931.6	ENSG00000143401.15	ANP32E	0.427343	-0.588615	1
ENST00000584773.5	ENSG00000136450.13	SRSF1	0.105677	-0.92899	1
ENST00000585392.2	ENSG00000125743.10	SNRPD2	-0.573344	-0.244749	1
ENST00000586243.5	ENSG00000118046.16	STK11	0.571026	-0.590713	3
ENST00000586534.6	ENSG00000179262.10	RAD23A	0.118224	-1.49413	2
ENST00000586602.5	ENSG00000197961.11	ZNF121	0.781873	-0.0158594	3
ENST00000587079.5	ENSG00000071626.16	DAZAP1	0.975261	-0.042349	3
ENST00000587090.5	ENSG00000167642.13	SPINT2	-0.770405	-1.06154	1
ENST00000587424.2	ENSG00000263465.4	SRSF8	-0.095259	-0.263582	1
ENST00000588161.5	ENSG00000126254.12	RBM42	0.433943	-0.396987	3
ENST00000588258.6	ENSG00000131944.10	FAAP24	-0.183591	-0.310132	1
ENST00000589998.5	ENSG00000129351.17	ILF3	0.832119	-1.07294	5
ENST00000590551.1	ENSG00000063244.12	U2AF2	1.0643	-0.650687	3
ENST00000590669.5	ENSG00000105364.14	MRPL4	0.272882	-0.473671	1
ENST00000591871.1	ENSG00000099800.8	TIMM13	-0.458692	0.195132	1
ENST00000592224.5	ENSG00000160633.13	SAFB	0.543547	-0.549233	3
ENST00000593135.6	ENSG00000186185.14	KIF18B	1.77363	-1.0509	5
ENST00000595564.5	ENSG00000006712.15	PAF1	0.0539713	-0.584073	1
ENST00000595753.6	ENSG00000127526.15	SLC35E1	-0.0275835	-0.458655	1
ENST00000596288.7	ENSG00000112118.20	MCM3	-0.0472743	-1.19112	2
ENST00000596358.6	ENSG00000142546.14	NOSIP	-0.306118	-0.464823	1
ENST00000598441.6	ENSG00000104852.15	SNRNP70	1.26767	-0.399	3
ENST00000599806.5	ENSG00000141968.8	VAV1	-0.536936	-0.272852	1
ENST00000600625.5	ENSG00000130299.17	GTPBP3	0.0310502	-0.353241	1
ENST00000601372.6	ENSG00000167785.9	ZNF558	-0.857923	-0.0505546	4
ENST00000602206.1	ENSG00000130312.6	MRPL34	-0.554281	0.755937	1
ENST00000602300.5	ENSG00000152795.17	HNRNPDL	-0.467905	-0.20186	1
ENST00000602318.5	ENSG00000134248.13	LAMTOR5	-0.0955344	-0.132305	1
ENST00000602676.6	ENSG00000104904.12	OAZ1	0.0448203	-0.327529	1
ENST00000607373.6	ENSG00000140299.12	BNIP2	0.120624	-0.293285	1
ENST00000607772.6	ENSG00000153721.19	CNKSR3	0.494497	-0.247024	3
ENST00000608424.6	ENSG00000178252.18	WDR6	-0.471474	-0.936385	2
ENST00000608611.5	ENSG00000186501.14	TMEM222	-0.0121438	-1.29897	2
ENST00000608872.6	ENSG00000119402.17	FBXW2	0.353441	-0.110781	3
ENST00000608933.6	ENSG00000163644.15	PPM1K	0.310322	-0.0989479	3
ENST00000609199.1	ENSG00000011007.12	ELOA	0.428419	-1.26986	2
ENST00000610361.1	ENSG00000162409.11	PRKAA2	0.286958	-0.418553	1
ENST00000610533.4	ENSG00000106628.10	POLD2	-0.0571727	-0.772563	1
ENST00000610545.1	ENSG00000145293.16	ENOPH1	0.145066	-0.672368	1
ENST00000610704.5	ENSG00000170265.12	ZNF282	0.856481	-1.02975	5
ENST00000611405.5	ENSG00000087087.20	SRRT	0.438302	-0.67384	1
ENST00000611717.4	ENSG00000275052.5	PPP4R3B	0.554782	-0.730856	3
ENST00000611869.5	ENSG00000071564.16	TCF3	0.53788	-0.742119	3
ENST00000612661.2	ENSG00000277443.3	MARCKS	0.596056	-0.107381	3
ENST00000613671.1	ENSG00000253293.5	HOXA10	-0.0982123	-0.139834	1
ENST00000614145.4	ENSG00000266472.5	MRPS21	-0.554252	0.0243352	1
ENST00000614556.5	ENSG00000136485.15	DCAF7	-0.0879375	-0.723281	1
ENST00000615553.1	ENSG00000152242.11	C18orf25	0.565997	-0.698606	3
ENST00000615637.3	ENSG00000251493.5	FOXD1	0.377938	-0.725754	1
ENST00000615884.4	ENSG00000276043.5	UHRF1	0.920831	-0.99225	5
ENST00000615911.4	ENSG00000063322.15	MED29	0.299856	-0.598196	1
ENST00000616501.4	ENSG00000103495.14	MAZ	0.175608	-0.57756	1
ENST00000616743.1	ENSG00000176788.9	BASP1	1.05607	-1.17421	5
ENST00000616793.5	ENSG00000176049.16	JAKMIP2	-1.90333	-0.284267	4
ENST00000616939.4	ENSG00000198522.14	GPN1	1.25511	-1.24281	5
ENST00000617074.4	ENSG00000170606.15	HSPA4	0.466818	-0.854507	1
ENST00000617445.4	ENSG00000024862.17	CCDC28A	-0.143058	-1.08205	2
ENST00000617596.4	ENSG00000143740.14	SNAP47	-0.287903	-0.753762	2
ENST00000617875.5	ENSG00000160957.13	RECQL4	0.729464	-0.798936	3
ENST00000618014.1	ENSG00000145386.10	CCNA2	0.200844	-0.903926	1
ENST00000619305.1	ENSG00000168275.15	COA6	-0.346479	-0.234782	1
ENST00000620366.4	ENSG00000122203.15	KIAA1191	-0.00632443	-1.13885	2
ENST00000621341.1	ENSG00000196376.11	SLC35F1	0.966486	-0.320095	3
ENST00000621650.2	ENSG00000278129.2	ZNF8	0.0689075	-0.132575	1
ENST00000621663.4	ENSG00000166295.9	ANAPC16	-0.171363	-0.264766	1
ENST00000621775.2	ENSG00000273820.2	USP27X	0.919753	-0.748555	3
ENST00000621999.5	ENSG00000085365.18	SCAMP1	-0.138118	-0.876555	2
ENST00000622464.4	ENSG00000133612.19	AGAP3	0.522684	-1.17315	2
ENST00000627388.2	ENSG00000140332.16	TLE3	-0.064015	-0.501714	1
ENST00000629438.2	ENSG00000114956.20	DGUOK	-0.0351073	-0.166294	1
ENST00000630539.1	ENSG00000049656.14	CLPTM1L	-0.288634	-0.514662	1
ENST00000637660.1	ENSG00000186197.14	EDARADD	-0.43183	-0.356469	1
ENST00000638119.1	ENSG00000198954.8	KIFBP	0.519767	-0.961686	2
ENST00000638603.1	ENSG00000138760.10	SCARB2	0.101847	-1.28785	2
ENST00000643193.1	ENSG00000127990.19	SGCE	0.349286	-1.98765	2
ENST00000643721.1	ENSG00000171206.14	TRIM8	0.508119	-0.914065	2
ENST00000643777.2	ENSG00000149925.20	ALDOA	-0.857008	-0.473964	1
ENST00000644513.1	ENSG00000215301.10	DDX3X	-0.0959275	-1.08272	2
ENST00000644526.1	ENSG00000136631.15	VPS45	0.835471	-1.54191	5
ENST00000645214.2	ENSG00000119537.18	KDSR	-0.394309	-0.645478	1
ENST00000645323.1	ENSG00000196352.15	CD55	-0.427329	-1.06176	1
ENST00000645831.2	ENSG00000054598.9	FOXC1	0.489513	-0.406964	3
ENST00000646101.2	ENSG00000130429.15	ARPC1B	0.454386	-0.815885	1
ENST00000648187.1	ENSG00000196715.7	VKORC1L1	0.764834	-0.670757	3
ENST00000648231.1	ENSG00000160710.17	ADAR	0.125473	-1.15145	2
ENST00000649813.2	ENSG00000126267.11	COX6B1	-0.551649	0.158995	1
ENST00000649973.1	ENSG00000104738.18	MCM4	-0.0191023	-1.05659	2
ENST00000650070.2	ENSG00000171793.16	CTPS1	0.432625	-1.03422	2
ENST00000651060.1	ENSG00000152082.14	MZT2B	-0.238557	0.272813	1
ENST00000651624.1	ENSG00000124795.17	DEK	0.35007	-1.29085	2
ENST00000652268.1	ENSG00000172007.7	RAB33B	0.917597	-0.268923	3
ENST00000652332.1	ENSG00000155660.11	PDIA4	-0.563601	-1.18528	1
ENST00000652337.1	ENSG00000100714.17	MTHFD1	0.677084	-1.24254	2
ENST00000652580.1	ENSG00000196646.12	ZNF136	-0.357203	0.0570883	1
ENST00000653738.1	ENSG00000182150.16	ERCC6L2	0.293757	-0.37018	1
ENST00000671916.1	ENSG00000158987.21	RAPGEF6	0.109873	-0.510683	1
ENST00000673233.1	ENSG00000074266.21	EED	0.43848	-0.594494	1
ENST00000673315.1	ENSG00000165410.15	CFL2	0.0127324	-0.909589	1
ENST00000674056.1	ENSG00000198914.5	POU3F3	0.382307	-0.0689567	3
