# Supplementary material for: DHX36 binding induces RNA structurome remodeling and regulates RNA abundance via m6A reader YTHDF1
Source: Nat Commun. 2024 Nov 15;15:9890. doi: 10.1038/s41467-024-54000-y (PMC11564809; doi:10.1038/s41467-024-54000-y)
Supplement: Supplementary file 14 — Source Data [file 41467_2024_54000_MOESM14_ESM.xlsx]

## Sheet: Fig. 1A
WB original gel image

## Sheet: Fig. 1C
gel original figure

## Sheet: Fig. 6C
Fig. 6C
	EZR
	WT					DHX36 KO
	EZR	GAPDH				EZR	GAPDH
	Ct	Ct	2-ΔΔCt	SD		Ct	Ct	2-ΔΔCt	SD
	20.5956	17.0672	1	0.0958595		20.4999	17.2203	1.3796	0.0263184
	20.7337	16.6864				20.555	17.5411
	20.8717	16.8902				20.5275	17.2528
	MEPCE
	WT					DHX36 KO
	MEPCE	GAPDH				MEPCE	GAPDH
	Ct	Ct	2-ΔΔCt	SD		Ct	Ct	2-ΔΔCt	SD
	22.1717	17.0672	1	0.0448629		21.7448	17.2203	1.59393	0.0819464
	22.0548	16.6864				21.7015	17.5411
	22.0617	16.8902				21.6015	17.2528
	PHF23
	WT					DHX36 KO
	PHF23	GAPDH				PHF23	GAPDH
	Ct	Ct	2-ΔΔCt	SD		Ct	Ct	2-ΔΔCt	SD
	22.1661	17.0261	1	0.0681041		20.8644	17.3817	4.08232	0.439166
	22.2582	16.9863				20.5596	17.8022
	22.0624	17.1183				20.6308	17.5857
	ZNF768
	WT					DHX36 KO
	ZNF768	GAPDH				ZNF768	GAPDH
	Ct	Ct	2-ΔΔCt	SD		Ct	Ct	2-ΔΔCt	SD
	22.7483	17.0261	1	0.146632		22.2114	17.3817	1.79984	0.0719377
	22.6238	16.9863				22.2791	17.8022
	22.3466	17.1183				22.3257	17.5857

## Sheet: Fig. 6D
EZR
	WT					DHX36 KO
	EZR	GAPDH				EZR	GAPDH
	Ct	Ct	2-ΔΔCt	SD		Ct	Ct	2-ΔΔCt	SD
0h	20.5956	17.0672	1	0.0955677		20.4999	17.2202	1	0.0190768
	20.7337	16.6864				20.555	17.5411
	20.8717	16.8902				20.5275	17.2528
4h	21.3411	16.7455	0.604383	0.0425288		20.4745	16.8348	0.801699	0.028472
	21.1387	16.8003				20.3754	16.5979
	21.2114	16.7069				20.3998	16.7778
8h	22.2832	17.4485	0.472242	0.055569		20.9557	17.5976	0.768508	0.0165388
	22.1595	17.2772				21.0099	17.2432
	21.9514	17.3065				20.9557	17.3627
MEPCE
	WT					DHX36 KO
	MEPCE	GAPDH				EGFP	GAPDH
	Ct	Ct	2-ΔΔCt	SD		Ct	Ct	2-ΔΔCt	SD
0h	22.1717	17.0672	1	0.0448323		21.7448	17.2202	1	0.0514116
	22.0548	16.6864				21.7015	17.5411
	22.0617	16.8902				21.6015	17.2528
4h	24.1133	16.7455	0.205066	0.00830415		21.6928	16.8348	0.610615	0.112297
	24.2218	16.8003				22.0484	16.5979
	24.1268	16.7069				22.1942	16.7778
8h	24.6849	17.4485	0.178614	0.0281463		22.5863	17.5976	0.54609	0.0245113
	24.8873	17.2772				22.6973	17.2432
	25.1443	17.3065				22.581	17.3627
PHF23
	WT					DHX36 KO
	PHF23	GAPDH				PHF23	GAPDH
	Ct	Ct	2-ΔΔCt	SD		Ct	Ct	2-ΔΔCt	SD
0h	22.1661	17.0261	1	0.0679994		20.8644	17.3817	1	0.107578
	22.2582	16.9863				20.5596	17.8022
	22.0624	17.1183				20.6308	17.5857
4h	24.2982	16.8023	0.237426	0.0265294		21.1955	17.0911	0.488223	0.0494487
	23.9903	16.8466				21.1011	16.8984
	24.0335	17.0815				20.9125	16.8341
8h	25.0303	17.3974	0.180335	0.0129878		21.3403	17.557	0.529185	0.0460114
	25.1431	17.4822				21.5806	17.4446
	24.9348	17.458				21.5105	17.3966
ZNF768
	WT					DHX36 KO
	ZNF768	GAPDH				ZNF768	GAPDH
	Ct	Ct	2-ΔΔCt	SD		Ct	Ct	2-ΔΔCt	SD
0h	22.7483	17.0261	1	0.145628		22.2114	17.3817	1	0.0399688
	22.6238	16.9863				22.2791	17.8022
	22.3466	17.1183				22.3257	17.5857
4h	23.7632	16.8023	0.406069	0.0151074		22.2252	17.0911	0.646456	0.0122705
	23.7589	16.8466				22.2515	16.8984
	23.6691	17.0815				22.28	16.8341
8h	24.2177	17.3974	0.404987	0.0317755		22.7576	17.557	0.612653	0.100711
	24.194	17.4822				23.1543	17.4446
	24.4055	17.458				22.6932	17.3966

## Sheet: Fig. 6F
EZR reporter
	WT					DHX36 KO
	EGFP	GAPDH				EGFP	GAPDH
	Ct	Ct	2-ΔΔCt	SD		Ct	Ct	2-ΔΔCt	SD
0h	16.69	17.45	1	0.06245		16.18	15.72	1	0.115036
	16.29	17.97				16.32	15.7
	16.53	17.78				16.46	15.75
2h	15.94	17.41	1.16473	0.0916515		16.7	16.15	1.09682	0.0650641
	15.98	17.31				16.72	16.24
	16.07	17.62				16.68	16.32
6h	17.22	17.64	0.694157	0.0680686		17.28	16.73	1.03766	0.0602771
	16.99	17.84				17.29	16.81
	17.16	18				17.48	16.88
MEPCE reporter
	WT					DHX36 KO
	EGFP	GAPDH				EGFP	GAPDH
	Ct	Ct	2-ΔΔCt	SD		Ct	Ct	2-ΔΔCt	SD
0h	15.93	17.73	1	0.138684		16.58	17.05	1	0.111688
	15.72	17.54				16.54	16.83
	16.18	17.56				16.57	16.76
2h	15.76	17.45	0.90125	0.0305505		16.1	16.19	0.986233	0.0825009
	15.97	17.31				15.84	16.22
	15.96	17.48				16	16.24
6h	15.69	16.54	0.614152	0.0665833		16.3	16.77	0.931956	0.218909
	15.61	16.77				16.68	16.69
	15.73	16.61				16.25	16.67
PHF23 reporter
	WT					DHX36 KO
	EGFP	GAPDH				EGFP	GAPDH
	Ct	Ct	2-ΔΔCt	SD		Ct	Ct	2-ΔΔCt	SD
0h	15.85	17.33	1	0.114517		16.64	16.69	1	0.138951
	15.91	17.56				16.57	16.17
	15.9	17.27				16.63	16.43
2h	15.99	17.43	0.949342	0.0376598		15.48	15.3	1.00579	0.0566536
	15.95	17.67				15.5	15.24
	16.06	17.42				15.43	15.13
6h	16.91	17.04	0.395021	0.0139304		17.07	16.27	0.82932	0.0963281
	16.95	17.1				17.01	16.46
	16.93	17.13				16.84	16.44
ZNF768 reporter
	WT					DHX36 KO
	EGFP	GAPDH				EGFP	GAPDH
	Ct	Ct	2-ΔΔCt	SD		Ct	Ct	2-ΔΔCt	SD
0h	17.46	17.32	1	0.228932		18.16	17.58	1	0.136137
	17.29	17.72				17.97	18.07
	17.16	17.23				18.2	17.97
2h	16.41	16.78	1.15669	0.0986796		16.86	16.42	1.12246	0.11
	16.32	16.93				16.72	16.79
	16.32	17.21				16.6	16.76
6h	18.81	18.46	0.678302	0.0749277		17.93	17.52	0.95705	0.105357
	18.85	18.89				17.96	17.78
	19.09	18.67				17.98	17.67
j	WB raw data

## Sheet: Fig. 6H
WB original gel image

## Sheet: Fig. 6I
EZR
WT								DHX36 KO
Input	IgG			RIP				Input	IgG			RIP
Ct	Ct	2-ΔCt*10%	SD	Ct	2-ΔCt*10%	SD		Ct	Ct	2-ΔCt*10%	SD	Ct	2-ΔCt*10%	SD
23.0732	33.4113	0.00753546	0.00252555	27.5853	0.274092	0.0470146		21.609	NaN	0	0	27.4363	0.185956	0.0263834
22.3473	32.7142			27.9048				21.6785	NaN			27.423
22.5206	NaN			28.0598				22.0953	NaN			27.8011
MEPCE
WT								DHX36 KO
Input	IgG			RIP				Input	IgG			RIP
Ct	Ct	2-ΔCt*10%	SD	Ct	2-ΔCt*10%	SD		Ct	Ct	2-ΔCt*10%	SD	Ct	2-ΔCt*10%	SD
23.2405	30.4585	0.0595819	0.00996109	26.7024	0.675036	0.0398903		22.4227	29.8656	0.0442016	0.0140559	27.0218	0.379357	0.0294675
22.9052	30.4257			26.8173				22.2569	30.1826			27.2417
22.5692	30.0417			26.8669				22.5739	30.8308			27.1596
PHF23
WT								DHX36 KO
Input	IgG			RIP				Input	IgG			RIP
Ct	Ct	2-ΔCt*10%	SD	Ct	2-ΔCt*10%	SD		Ct	Ct	2-ΔCt*10%	SD	Ct	2-ΔCt*10%	SD
22.0902	34.8496	0.00285104	0.00191548	25.9903	0.773255	0.0829375		21.2808	32.0243	0.00451767	0.00150405	25.432	0.583543	0.0515508
22.4226	NaN			26.2698				21.1881	NaN			25.3443
21.9178	33.359			25.7653				21.1827	32.7166			25.1835
ZNF768
WT								DHX36 KO
Input	IgG			RIP				Input	IgG			RIP
Ct	Ct	2-ΔCt*10%	SD	Ct	2-ΔCt*10%	SD		Ct	Ct	2-ΔCt*10%	SD	Ct	2-ΔCt*10%	SD
25.1389	31.1312	0.0950701	0.0811705	28.9783	0.589264	0.106539		24.2561	39.4654	0.00236037	0.00297192	30.6062	0.236495	0.0241371
25.1961	31.1668			29.5065				24.0535	37.3897			29.3614
25.0592	33.1836			29.2124				24.2815	34.9588			29.1948

## Sheet: Fig.6J
WB original gel image
